# Supplementary material for: OCT4 activates a Suv39h1-repressive antisense lncRNA to couple histone H3 Lysine 9 methylation to pluripotency
Source: Nucleic Acids Res. 2022 Jun 28;50(13):7367–79. doi: 10.1093/nar/gkac550 (PMC9303268; doi:10.1093/nar/gkac550)
Supplement: gkac550_Supplemental_Files [file gkac550_supplemental_files.zip]

Archive with 6 entries (6 files):
- Bernard_etal_SupInfo_revised.pdf
- TableS1.xlsx
- TableS2.xlsx
- TableS3.xlsx
- TableS4.xlsx
- TableS5.xlsx
