# Supplementary material for: OCT4 activates a Suv39h1-repressive antisense lncRNA to couple histone H3 Lysine 9 methylation to pluripotency
Source: Nucleic Acids Res. 2022 Jun 28;50(13):7367–79. doi: 10.1093/nar/gkac550 (PMC9303268; doi:10.1093/nar/gkac550)
Supplement: gkac550_Supplemental_Files [file gkac550_supplemental_files.zip › TableS1.xlsx]

## Sheet: Table S1
	HV_G1	HV_G5	HV_G7	HV_H1	HV_H3	HV_H5	HV_B1	HV_B2	HV_B3	HV_B4	HV_C1	HV_C2	HV_C3	HV_C4	HV_A1	HV_A2	HV_A3	HV_A4
	Undifferentiated	Undifferentiated	Undifferentiated	Differentiated	Differentiated	Differentiated	Oct4 control	Oct4 depletion	Oct4 control	Oct4 depletion	Nanog depletion	Nanog control	Nanog depletion	Nanog control	Esrrb depletion	Esrrb control	Esrrb depletion	Esrrb control
gene	FCS/L-1	FCS/L-2	FCS/L-3	FCS-1	FCS-2	FCS-3	Zhbtc4 24H -Dox 1	Zhbtc4 24H +Dox 1	Zhbtc4 24H -Dox 2	Zhbtc4 24H +Dox 2	44iN 24H -Dox 1	44iN 24H +Dox 1	44iN 24H -Dox 2	44iN 24H +Dox 2	EKOiE 24H -Dox 1	EKOiE 24H +Dox 1	EKOiE 24H -Dox 2	EKOiE 24H +Dox 2
ENSMUSG00000000001_Gnai3	2821.19	1635.76	1685.91	2901.41	3012.65	2780.07	3447.34	4472.11	4146.49	5368.22	4115.67	4239.83	4146.01	3363.6	4679.71	4128.37	4077.44	4319.18
ENSMUSG00000000028_Cdc45	764.912	1186.52	992.03	709.494	700.567	673.259	909.383	986.92	735.46	797.45	349.069	368.333	471.864	559.851	277.572	410.383	484.643	362.098
ENSMUSG00000000031_H19	92.1581	918.349	726.035	488.353	386.334	1586.64	821.319	5312	431.971	3456.17	78.7321	31.3067	81.3893	44.2494	891.01	1434.22	1584.09	898.075
ENSMUSG00000000037_Scml2	88.7022	284.215	198.951	24.8075	43.0456	92.1571	138.823	104.77	127.408	102.387	124.02	128.102	118.208	98.1183	224.658	226.768	181.978	195.838
ENSMUSG00000000049_Apoh	0	1.52804	0	0	0	0	0	0	0	0	0	0.319457	0	0	0	0	0	0
ENSMUSG00000000056_Narf	501.11	335.404	328.133	461.065	474.578	265.208	377.33	482.173	309.215	374.169	245.254	294.539	313.93	415.56	160.086	215.345	272.335	215.108
ENSMUSG00000000058_Cav2	3.45593	0	1.09014	14.8845	8.07105	4.60785	2.44622	9.26142	9.30509	16.6482	9.75442	10.2226	3.87568	1.92389	7.17472	2.11538	5.05494	2.68885
ENSMUSG00000000078_Klf6	582.9	315.539	339.034	950.481	781.277	721.897	638.464	1492.83	767.67	1903.73	1006.1	724.847	675.338	511.754	1518.35	1070.8	1097.55	997.114
ENSMUSG00000000085_Scmh1	133.629	184.128	157.526	146.719	152.812	142.843	193.252	138.921	122.756	86.5708	76.6419	242.468	108.519	278.322	52.0167	65.1536	85.3022	51.5362
ENSMUSG00000000088_Cox5a	1840.86	1214.79	1437.9	478.43	459.512	521.711	1907.44	1841.29	1944.76	1889.99	1628.29	1975.84	1531.86	1719.31	1168.13	1587.8	1198.65	1464.97
ENSMUSG00000000093_Tbx2	2.30395	0.764018	2.72536	0.354393	0.53807	1.02397	4.28089	6.94607	2.14733	1.24862	0	0.319457	0	1.92389	0	0	0.631868	0
ENSMUSG00000000094_Tbx4	5.75988	4.58411	9.81128	13.8213	16.6802	18.4314	18.9582	9.26142	13.9576	7.90791	8.36093	12.1393	14.5338	16.0324	3.13894	6.34613	22.7472	8.96282
ENSMUSG00000000103_Zfy2	0	2.29205	0	0	0	0	0	0	0	0	0	0	0	0	0	0	0	0
ENSMUSG00000000120_Ngfr	103.678	181.072	117.19	6.73346	24.2131	8.19174	206.094	29.5208	107.724	21.2265	44.5916	29.0705	63.9488	57.0753	45.7388	79.5381	105.522	42.5734
ENSMUSG00000000125_Wnt3	0	0	2.18029	34.0217	18.2944	36.3508	8.56178	17.944	6.44199	11.2376	0.696744	1.59728	0	3.20648	3.13894	2.96153	0	1.34442
ENSMUSG00000000126_Wnt9a	4.60791	6.11214	8.17607	13.4669	9.68526	10.7517	15.9004	20.8382	6.79988	10.4051	2.09023	9.5837	9.68921	7.69555	3.13894	6.34613	8.84615	5.37769
ENSMUSG00000000127_Fer	511.477	461.467	455.68	296.627	265.268	272.375	489.856	616.463	479.57	554.802	341.405	429.35	328.464	349.506	448.42	476.806	418.928	422.597
ENSMUSG00000000131_Xpo6	1323.62	1761.06	1539.28	2019.33	1887.55	2086.33	1284.88	1077.22	958.067	805.358	980.319	1086.15	1167.55	1433.3	846.617	1116.07	1271.95	972.466
ENSMUSG00000000134_Tfe3	733.809	991.695	1060.71	1989.21	1916.6	2133.95	704.512	361.774	456.307	220.589	524.648	389.098	708.281	721.458	303.58	485.69	756.978	405.568
ENSMUSG00000000142_Axin2	64.5107	83.2779	58.3226	174.361	126.446	93.181	67.2711	241.955	55.8306	143.175	39.7144	48.8769	38.7568	87.2162	42.1515	76.5766	46.7582	36.7476
ENSMUSG00000000148_Baat1	158.973	209.341	173.333	220.078	210.923	205.305	155.947	153.392	88.0405	98.6408	79.4288	89.7673	101.737	163.53	59.6398	89.6919	126.374	77.5284
ENSMUSG00000000149_Gna12	259.195	376.661	353.751	474.178	432.608	503.28	235.449	320.677	145.661	154.412	119.84	147.589	146.307	255.236	118.831	193.345	175.027	139.372
ENSMUSG00000000154_Slc22a18	23.0395	19.1004	17.9874	5.67028	3.76649	3.0719	9.17333	12.1556	2.50522	1.66482	2.78698	2.55565	9.68921	8.97814	1.79368	3.3846	4.42308	4.48141
ENSMUSG00000000157_Itgb2l	0	0	0.545071	0	0	0	0	0	0	0	0	0	0	0	0	0	0	0
ENSMUSG00000000159_Igsf5	5.75988	9.16821	5.99578	1.77196	0.53807	1.53595	1.83467	1.15768	1.43155	0	0	0.638913	0.968921	5.13037	1.34526	0.423075	1.8956	1.34442
ENSMUSG00000000167_Pih1d2	20.7356	29.7967	13.6268	25.8707	14.5279	23.5512	31.1893	45.1494	38.294	40.7882	26.4763	29.39	31.0055	38.4777	26.0084	30.0383	41.0714	22.8552
ENSMUSG00000000168_Dlat	1300.58	1173.53	1068.88	1129.45	1008.34	1090.53	1191.92	1120.05	1315.6	1156.22	1116.88	1045.26	1081.32	920.901	1352.43	1299.69	1241.62	1339.49
ENSMUSG00000000171_Sdhd	1262.57	1184.99	1234.59	963.594	1069.68	911.843	1546.62	1544.34	1284.1	1508.75	1150.32	1258.66	1195.65	1402.51	921.503	1134.26	1090.6	1001.15
ENSMUSG00000000182_Fgf23	3.45593	2.29205	0	0.354393	0	0	3.05778	1.73652	1.07366	0.832411	0.696744	0.319457	1.93784	1.28259	0.44842	1.6923	0.631868	1.34442
ENSMUSG00000000183_Fgf6	0	0	0	0	0	0	0	0	0	0	0	0	0	0	0	0	0	0
ENSMUSG00000000184_Ccnd2	172.796	112.311	89.9368	223.622	301.319	361.46	144.327	72.9337	109.514	44.1178	70.3712	284.636	73.638	389.908	193.717	171.345	242.005	135.339
ENSMUSG00000000194_Gpr107	603.636	614.27	565.239	546.828	462.74	470.513	623.787	537.162	435.192	377.082	436.859	500.908	618.171	813.804	287.886	432.806	413.242	385.401
ENSMUSG00000000197_Nalcn	4.60791	0.764018	0	13.4669	13.4517	7.16777	6.11555	6.36723	3.22099	5.82688	9.75442	8.94478	9.68921	3.84777	6.7263	2.96153	12.6374	8.51468
ENSMUSG00000000202_Btbd17	2.30395	3.82009	0.545071	19.4916	28.5177	13.8236	3.05778	4.05187	2.50522	0.416206	1.39349	1.91674	0.968921	1.28259	1.34526	1.26923	2.52747	1.34442
ENSMUSG00000000204_Slfn4	5.75988	6.11214	0.545071	0.354393	0.53807	0	4.89244	2.89419	1.78944	1.66482	4.18047	4.47239	4.8446	5.13037	13.901	9.73073	16.4286	13.8924
ENSMUSG00000000214_Th	3.45593	8.40419	10.3564	4.9615	0.53807	3.0719	1.83467	0	0.357888	0.416206	0	0.319457	0	1.92389	0.44842	2.96153	2.52747	2.2407
ENSMUSG00000000215_Ins2	0	0	0	0	0	0	0	0	0	0.832411	0	0	0	0	0	0	0	0
ENSMUSG00000000216_Scnn1g	0	0	0	0	0.53807	0	1.22311	0	0	0	0	0	0	0	0	0.423075	0.631868	0
ENSMUSG00000000223_Drp2	35.7113	32.8528	35.9747	14.1757	10.2233	14.3355	96.0142	164.969	80.8827	115.705	39.7144	54.6271	56.1974	57.0753	23.3178	34.2691	23.3791	32.2662
ENSMUSG00000000244_Tspan32	34.5593	25.9766	23.9831	1.06318	0.53807	2.04793	33.024	11.5768	24.3364	10.4051	18.8121	27.4733	26.1609	44.8907	71.7472	86.3073	49.9176	48.8474
ENSMUSG00000000247_Lhx2	5.75988	2.29205	2.72536	2.83514	6.99491	9.72769	0	5.78839	2.50522	3.32965	0.696744	3.19457	0	3.84777	3.58736	1.6923	3.79121	5.82583
ENSMUSG00000000248_Clec2g	1.15198	0.764018	0.545071	2.48075	1.07614	1.02397	4.28089	0	0.357888	2.08103	1.39349	1.27783	2.90676	3.20648	0.89684	1.6923	1.8956	0.448141
ENSMUSG00000000253_Gmpr	38.0152	118.423	115.01	42.8815	34.4365	45.5665	67.8827	56.7262	29.7047	24.1399	10.4512	15.3339	17.4406	53.2275	7.17472	21.1538	25.9066	17.9256
ENSMUSG00000000263_Glra1	1.15198	0.764018	0	0.708786	0.53807	0	1.22311	0.578839	0	0	0.696744	0	0	0	0	0	0	0.448141
ENSMUSG00000000266_Mid2	3.45593	1.52804	3.27043	6.37907	4.84263	1.02397	7.95022	26.0477	14.6734	26.6372	5.57395	5.43076	4.8446	3.20648	7.17472	4.23075	6.95055	4.48141
ENSMUSG00000000275_Trim25	2322.38	1936.02	1987.33	1181.19	1143.4	1254.36	3715.2	3633.95	3485.83	3171.07	2854.56	3045.38	3335.03	3421.95	1945.69	2555.8	2148.35	2119.71
ENSMUSG00000000276_Dgke	590.964	453.826	396.267	173.652	207.695	175.61	859.235	556.843	945.541	598.504	1105.04	1073.37	1171.43	924.107	813.434	863.919	559.203	751.532
ENSMUSG00000000278_Scpep1	2737.1	2563.28	2408.13	1160.99	870.597	935.906	1906.83	1985.42	1379.66	1516.65	1379.55	1652.87	1586.12	2548.51	1060.06	1661.42	1510.16	1333.22
ENSMUSG00000000282_Mnt	222.331	351.448	329.768	398.337	279.796	414.707	193.252	186.386	112.377	103.635	77.3386	105.74	107.55	173.791	77.5766	114.653	120.055	98.1429
ENSMUSG00000000290_Itgb2	1.15198	0.764018	1.09014	0.354393	1.61421	9.72769	7.95022	4.05187	9.30509	1.66482	3.48372	2.87511	5.81352	7.69555	0.89684	4.23075	6.95055	1.34442
ENSMUSG00000000295_Hddc2	427.383	348.392	384.82	209.446	182.406	201.722	302.72	280.158	279.511	227.248	266.853	244.704	253.857	300.768	251.115	280.922	274.231	259.922
ENSMUSG00000000296_Tpd52l1	123.261	180.308	150.44	78.3208	54.8831	107.005	125.98	107.085	112.377	88.6518	102.421	64.5302	90.1096	51.945	205.825	126.923	138.379	102.624
ENSMUSG00000000301_Pemt	13.8237	32.8528	33.7944	36.8568	33.3603	32.767	29.9662	28.9419	5.01044	4.57826	2.09023	4.47239	6.78244	16.0324	4.03578	10.1538	13.9011	4.48141
ENSMUSG00000000303_Cdh1	4611.36	3936.98	3781.16	8263.02	6907.2	8491.76	3154.4	3148.3	2794.39	3112.39	3193.88	3188.82	3202.28	3114.13	4564.91	4618.71	4875.49	4121.55
ENSMUSG00000000305_Cdh4	21.8876	24.4486	25.6184	32.2497	36.5888	32.767	23.2391	5.20955	6.79988	4.16206	14.6316	8.62533	6.78244	10.2607	22.8694	26.6537	23.3791	14.7887
ENSMUSG00000000308_Ckmt1	85.2462	95.5022	153.71	96.7492	88.2435	73.7257	307.612	239.639	263.406	157.742	41.1079	64.2108	56.1974	85.2923	16.1431	55.4228	34.7527	39.4364
ENSMUSG00000000317_Bcl6b	224.635	275.046	250.733	290.248	305.624	201.722	64.2133	20.8382	43.3045	17.0644	51.5591	71.5583	69.7623	75.0316	75.783	81.2304	132.692	101.728
ENSMUSG00000000318_Clec10a	0	0	0.545071	0	0	0	4.28089	10.9979	3.93677	3.74585	0.696744	1.27783	1.93784	1.28259	1.79368	0.423075	2.52747	1.79256
ENSMUSG00000000320_Alox12	21.8876	29.7967	49.0564	26.2251	19.9086	17.4074	39.7511	49.2013	35.7888	24.9723	11.1479	11.181	12.596	14.1085	0.89684	10.1538	8.84615	6.72211
ENSMUSG00000000325_Arvcf	127.869	498.903	449.139	172.944	121.604	190.458	118.03	63.6723	34.3573	13.7348	28.5665	20.4452	31.9744	61.5644	8.9684	61.3459	53.0769	33.1624
ENSMUSG00000000326_Comt	149.757	249.834	259.999	176.133	147.431	179.706	113.749	125.608	88.0405	78.6629	80.1256	76.6696	82.3583	123.129	69.0567	96.8842	98.5714	82.4579
ENSMUSG00000000339_Rtcd1	221.179	279.63	237.106	312.574	298.091	297.463	204.26	180.019	189.681	181.049	209.023	239.592	191.846	227.019	188.785	226.768	223.681	190.012
ENSMUSG00000000340_Dbt	937.709	586.765	558.698	559.941	653.755	575.47	1067.78	976.501	1166.36	1038.43	987.287	1023.22	1057.09	1004.27	950.65	966.304	889.038	953.644
ENSMUSG00000000346_Dazap2	702.706	572.249	590.857	718.354	744.151	656.363	661.703	797.64	631.673	743.76	563.666	662.553	704.405	765.066	572.632	656.19	659.67	616.642
ENSMUSG00000000355_Mcts1	726.897	315.539	358.657	359.709	385.796	365.556	584.647	643.09	779.123	840.319	914.128	845.921	811.956	616.285	1063.65	813.574	832.802	853.26
ENSMUSG00000000359_Rem1	1.15198	0.764018	1.09014	4.9615	2.69035	2.55992	1.83467	1.15768	0.357888	2.08103	0.696744	0.638913	0.968921	1.28259	0	2.53845	0	0.448141
ENSMUSG00000000365_Rnf17	1186.54	688.38	651.36	232.127	252.893	449.522	2129.44	2214.64	2629.4	2749.87	1020.03	797.044	981.517	551.514	2208.92	1718.11	1709.83	1847.24
ENSMUSG00000000374_Trappc10	415.863	387.357	374.464	547.182	491.258	508.912	513.707	490.276	353.594	341.289	271.73	299.65	441.828	566.264	200.892	336.768	343.736	263.507
ENSMUSG00000000378_Ccm2	143.997	300.259	246.917	234.608	177.025	244.728	100.295	117.504	39.0098	32.464	29.2633	29.39	45.5393	112.227	16.1431	42.3075	55.6044	28.2329
ENSMUSG00000000381_Wap	2.30395	8.40419	5.99578	1.06318	1.07614	2.04793	2.44622	2.89419	2.86311	2.91344	8.36093	4.47239	4.8446	1.92389	2.69052	2.96153	5.68681	4.48141
ENSMUSG00000000384_Tbrg4	590.964	1039.06	962.596	1223.72	1239.17	1306.07	640.91	457.861	326.752	177.72	253.615	272.816	375.941	750.957	123.315	333.383	409.45	234.826
ENSMUSG00000000385_Tmprss2	3.45593	9.16821	2.18029	20.5548	11.2995	13.8236	20.7929	81.0374	13.2419	70.3388	2.09023	0.95837	0	1.92389	8.51998	11.423	6.31868	8.51468
ENSMUSG00000000386_Mx1	1.15198	7.64018	8.72114	1.77196	0	2.55992	1.22311	6.36723	1.43155	2.49723	2.78698	2.87511	1.93784	3.84777	2.69052	2.53845	0.631868	2.2407
ENSMUSG00000000392_Fap	0	0	0	0	0	0	0.611555	0	0.357888	0	0	0	0.968921	0	0.44842	0	0.631868	0
ENSMUSG00000000399_Ndufa9	1504.48	1530.33	1606.33	820.065	714.557	836.581	1438.38	1143.79	1155.98	906.08	776.173	790.336	880.749	1208.84	590.121	764.92	926.95	737.64
ENSMUSG00000000402_Egfl6	13.8237	18.3364	14.7169	12.7581	13.9898	17.9194	34.8587	21.9959	44.3781	24.5561	27.8698	73.7945	26.1609	95.5531	95.9619	71.0766	77.0879	66.3249
ENSMUSG00000000409_Lck	261.499	398.817	360.837	195.979	115.147	204.793	229.945	164.969	158.544	124.029	121.93	142.158	144.369	272.551	79.8187	131.576	103.626	111.139
ENSMUSG00000000411_Tssk3	1.15198	0	1.09014	1.06318	0.53807	1.02397	0	0.578839	0	0.416206	0	0.319457	0	1.28259	0	0	0	0
ENSMUSG00000000416_Cttnbp2	9.21581	4.58411	4.90564	26.5795	29.0558	7.67976	15.9004	32.415	16.4629	36.6261	10.4512	13.4172	9.68921	10.902	12.5558	9.30765	14.533	3.13699
ENSMUSG00000000420_Galnt1	931.949	734.985	604.484	385.225	432.608	381.428	1473.24	2397.55	1600.12	2697.85	1713.29	1428.61	1486.32	1101.1	1413.42	1429.99	1100.71	1305.43
ENSMUSG00000000435_Myf5	0	0	0	1.77196	0.53807	1.02397	0	0	0	0	0	0	0	0	0.44842	0	0	0
ENSMUSG00000000439_Mkrn2	374.392	351.448	327.588	270.402	270.649	286.711	300.885	252.953	215.807	186.876	196.482	211.8	239.323	265.496	151.566	206.461	204.725	167.605
ENSMUSG00000000440_Pparg	2.30395	2.29205	0	1.06318	1.61421	1.53595	5.504	5.20955	5.36832	6.65929	0	0.638913	0	0.641296	2.69052	3.3846	8.21428	4.48141
ENSMUSG00000000441_Raf1	1558.62	1597.56	1509.85	1574.21	1485.61	1468.88	1812.04	1545.5	1374.65	1151.64	1264.59	1278.78	1445.63	1705.85	980.694	1347.49	1464.67	1136.93
ENSMUSG00000000486_Sept1	1255.65	2257.67	1918.11	77.612	108.152	140.284	787.683	182.913	412.287	50.3609	338.618	429.669	599.762	1296.7	141.252	400.652	269.176	267.092
ENSMUSG00000000489_Pdgfb	20.7356	29.7967	23.4381	16.6565	18.2944	10.7517	19.5698	21.417	7.87354	9.98894	2.78698	1.91674	3.87568	7.05425	1.79368	5.0769	12.0055	3.58513
ENSMUSG00000000530_Acvrl1	26.4955	41.2569	40.8803	12.4037	7.53298	10.2397	27.52	21.9959	14.6734	14.9834	11.1479	13.0977	13.5649	44.8907	2.69052	4.23075	4.42308	2.2407
ENSMUSG00000000531_Grasp	131.325	259.766	210.398	65.2083	62.4161	59.3901	65.4364	122.135	27.9153	43.2854	22.9926	26.5149	44.5704	74.3903	19.2821	27.4999	36.0165	17.9256
ENSMUSG00000000532_Acvr1b	285.69	339.988	282.892	345.887	277.106	307.19	335.132	328.78	274.858	260.961	157.464	294.539	232.541	431.592	158.292	175.153	184.505	160.434
ENSMUSG00000000538_Tom1l2	100.222	134.467	132.997	97.1036	75.3298	73.7257	141.269	137.185	89.4721	81.9925	49.4688	60.0578	58.1352	123.77	39.9094	76.9997	78.3516	60.9472
ENSMUSG00000000544_Gpa33	408.952	383.537	340.67	61.6643	87.1673	70.6537	407.296	27.7843	225.112	8.32411	171.399	183.049	228.665	280.246	138.562	164.153	212.939	132.65
ENSMUSG00000000552_Zfp385a	47.231	243.722	213.123	206.611	206.619	301.046	69.7173	27.7843	15.3892	8.32411	13.9349	15.9728	15.5027	95.5531	4.93262	14.8076	27.1703	9.8591
ENSMUSG00000000555_Itga5	645.107	1305.71	807.796	371.758	318.537	416.243	575.474	179.44	178.586	48.2799	150.497	162.603	273.236	545.101	71.2988	244.961	257.802	155.953
ENSMUSG00000000560_Gabra2	0	0	0	1.41757	1.61421	1.02397	0	0	0	0.416206	0.696744	0.95837	0	0	0	1.26923	0.631868	0.448141
ENSMUSG00000000561_Wdr77	3648.31	2998	3217.56	4088.27	4796.89	3994.5	4337.15	4550.83	4629.64	5081.04	4799.87	4859.25	5003.51	4601.3	5038.89	4844.63	4857.8	4736.85
ENSMUSG00000000562_Adora3	0	0	0	0	0	0	0	0	0	0	0	0	0	0	0	0	0	0
ENSMUSG00000000563_Atp5f1	2299.34	1226.25	1450.43	730.758	710.79	797.671	1798.58	2274.26	2462.63	3065.77	2675.5	2373.88	1922.34	1540.39	2359.59	2181.8	1948.68	2572.78
ENSMUSG00000000567_Sox9	0	0.764018	2.72536	2.12636	6.99491	2.04793	2.44622	6.94607	2.50522	3.74585	2.09023	0.319457	0	0.641296	0.89684	2.11538	1.8956	1.34442
ENSMUSG00000000568_Hnrnpd	6610.04	7922.1	8355.4	6575.76	7374.79	7429.4	6857.98	7040.99	8206.02	8423.17	9130.83	9203.86	7612.81	6145.54	10368.4	9161.69	8168.16	8919.35
ENSMUSG00000000579_Dynlt1c	192.38	116.895	132.997	121.557	129.675	152.571	251.349	222.853	242.648	233.075	264.763	218.508	296.49	284.094	170.4	166.269	181.978	164.02
ENSMUSG00000000581_C1d	714.225	335.404	406.623	320.725	375.035	346.101	836.608	942.35	1103.73	1105.44	974.048	864.13	747.038	717.61	1096.39	907.919	825.851	970.225
ENSMUSG00000000594_Gm2a	282.234	267.406	238.196	152.389	149.583	91.1331	199.367	522.691	166.776	484.047	50.8623	77.6279	91.0785	91.064	104.033	133.692	124.478	109.795
ENSMUSG00000000600_Krit1	806.383	650.943	611.025	721.898	751.146	673.259	953.415	988.657	1064.36	1158.3	1263.89	1308.81	1120.07	1069.04	1275.31	1096.19	1127.25	1188.47
ENSMUSG00000000605_Clcn4-2	61.0547	74.1097	45.2409	143.883	133.979	98.3009	96.6258	198.542	85.5353	210.6	48.7721	77.3085	38.7568	44.8907	119.728	101.961	111.841	131.305
ENSMUSG00000000606_Vmn2r88	2.30395	0.764018	0.545071	0.354393	1.61421	1.02397	0.611555	0.578839	1.07366	1.66482	0	0.638913	1.93784	0	2.69052	2.11538	2.52747	0.896282
ENSMUSG00000000617_Grm6	1.15198	0	0	43.2359	47.8882	35.8389	2.44622	0	2.50522	0	2.09023	0.95837	6.78244	0.641296	7.62314	3.80768	10.1099	4.03327
ENSMUSG00000000627_Sema4f	16.1277	16.0444	19.0775	8.50543	9.14719	4.60785	18.3467	19.6805	8.94721	7.0755	4.87721	11.8199	11.627	21.1628	3.58736	9.30765	9.47802	4.92955
ENSMUSG00000000628_Hk2	5483.41	5200.67	4509.92	3222.85	3502.3	2798.5	3268.76	1348.69	2765.04	1046.76	2501.31	2307.43	3220.69	3365.52	2060.94	2716.99	2847.2	2367.98
ENSMUSG00000000631_Myo18a	426.231	894.665	635.553	350.849	253.431	311.286	390.784	322.992	186.102	137.764	130.988	142.158	256.764	443.135	78.0251	216.191	136.483	138.924
ENSMUSG00000000632_Sez6	4.60791	3.82009	3.8155	9.923	10.2233	22.0153	22.016	29.5208	2.50522	12.9024	2.09023	1.91674	5.81352	5.77166	0.89684	0.423075	1.26374	1.34442
ENSMUSG00000000673_Haao	1.15198	2.29205	5.99578	0.708786	0	1.02397	0	0	1.07366	0	0	0	0	0	0	0.84615	0	0
ENSMUSG00000000682_Cd52	5.75988	3.05607	2.18029	1.06318	1.07614	1.02397	3.05778	7.5249	2.14733	4.99447	0.696744	0.638913	0.968921	3.84777	2.2421	1.6923	1.26374	0.448141
ENSMUSG00000000686_Abhd15	0	1.52804	0.545071	1.41757	2.15228	1.53595	3.66933	3.47303	0.357888	4.99447	0.696744	1.59728	0.968921	0	1.79368	2.11538	1.26374	0
ENSMUSG00000000690_Hoxb6	1.15198	0.764018	0	0.354393	2.69035	2.04793	0	0	0	0	0.696744	0	0	0	0.44842	0	0	0.448141
ENSMUSG00000000693_Loxl3	8.06383	8.40419	9.26621	10.9862	22.0609	11.2636	10.3964	5.78839	13.2419	4.16206	6.96744	8.94478	4.8446	10.902	4.03578	5.92305	6.31868	4.92955
ENSMUSG00000000701_Tcl1b5	0	0	0	0	0	0	0	0	0	0	0	0	0	0	0	0	0	0
ENSMUSG00000000706_Btn1a1	0	0	0	0.708786	0.53807	0	4.28089	1.73652	4.65255	3.32965	3.48372	3.19457	4.8446	0.641296	1.34526	1.6923	2.52747	0.896282
ENSMUSG00000000708_Kat2b	1208.42	584.473	479.663	326.396	432.608	313.334	744.875	379.718	883.268	457.826	1616.45	911.729	1378.77	725.306	1785.61	1325.49	1462.14	1442.57
ENSMUSG00000000711_Rab5b	898.542	822.847	818.697	529.817	487.491	477.169	906.325	1107.9	826.006	988.072	601.987	710.791	686.965	790.076	551.556	666.766	638.187	586.617
ENSMUSG00000000724_Cryba1	3.45593	2.29205	2.72536	2.48075	3.76649	3.58389	2.44622	0.578839	1.43155	1.24862	1.39349	2.87511	0	0.641296	2.2421	2.11538	2.52747	2.2407
ENSMUSG00000000730_Dnmt3l	4296.87	4691.07	3758.27	1319.4	2041.98	2730.92	2285.99	773.329	1487.03	497.366	1362.83	1265.05	1479.54	2043.17	2868.99	3767.06	4666.34	2407.86
ENSMUSG00000000731_Aire	781.04	977.178	453.499	231.064	237.827	159.739	215.268	25.4689	122.398	15.8158	78.7321	85.9338	134.68	291.148	117.038	174.73	324.78	151.92
ENSMUSG00000000732_Icosl	309.882	334.64	267.63	204.485	223.299	304.118	150.443	98.9814	112.377	62.0147	95.454	79.2252	109.488	139.161	210.309	302.922	435.989	216.9
ENSMUSG00000000738_Spg7	301.818	478.275	398.447	344.115	288.944	303.606	278.258	229.799	138.861	122.781	144.226	147.269	197.66	277.04	104.93	174.73	207.253	133.546
ENSMUSG00000000739_Sult5a1	19.5836	33.6168	28.8888	25.8707	22.0609	11.7756	14.6773	10.9979	11.0945	7.90791	1.39349	3.19457	3.87568	10.2607	5.38104	8.88458	10.1099	5.82583
ENSMUSG00000000740_Rpl13	207.356	288.035	227.84	220.078	187.786	247.288	140.658	122.714	103.43	107.797	109.389	122.352	152.121	130.183	79.8187	107.038	100.467	82.4579
ENSMUSG00000000743_Chmp1a	404.344	457.646	492.744	471.342	443.908	428.018	426.866	383.77	210.796	157.326	151.193	200.938	280.987	489.309	78.9219	230.999	242.637	129.065
ENSMUSG00000000751_Rpa1	5756.43	5898.98	5261.57	3544.64	2880.83	3566.48	5487.49	4670.65	4556.63	3946.05	3819.55	3870.86	4246.78	4538.45	3164.95	4421.56	4679.61	3943.19
ENSMUSG00000000753_Serpinf1	8.06383	3.82009	8.72114	10.9862	5.91877	5.63182	7.33867	13.3133	7.87354	3.32965	0.696744	1.91674	1.93784	5.77166	6.27788	5.92305	8.84615	8.51468
ENSMUSG00000000759_Tubgcp3	464.246	607.394	546.161	621.605	637.075	591.853	495.972	470.596	425.171	414.125	353.249	420.724	434.076	493.156	352.906	417.152	458.736	392.572
ENSMUSG00000000766_Oprm1	0	0	0	3.89832	6.99491	5.63182	0.611555	0	0	0	0	0.319457	0	0.641296	0	0	0	0.448141
ENSMUSG00000000776_Polr3d	161.277	574.541	521.633	301.234	305.624	600.557	136.377	118.083	115.598	87.8194	107.299	89.1284	115.302	163.53	155.153	230.153	226.841	184.186
ENSMUSG00000000782_Tcf7	450.423	527.936	533.625	1084.8	998.12	1005.54	358.372	309.1	302.058	244.729	242.467	310.831	320.713	431.592	232.73	271.614	270.439	258.577
ENSMUSG00000000787_Ddx3x	15617.3	7429.31	6953.47	15976.4	15515.2	14372.4	15916.3	18919.3	20160.9	23675.4	21603.3	19346.6	17856.2	13285.7	28832.1	22964.9	24690.9	24663
ENSMUSG00000000791_Il12rb1	6.91186	10.6962	5.45071	8.50543	3.76649	7.16777	4.28089	1.15768	3.22099	0.832411	0	0.319457	0	3.20648	0.44842	1.26923	0	0
ENSMUSG00000000792_Slc5a5	5.75988	7.64018	7.631	75.4857	78.0201	40.4467	12.8427	12.7345	3.22099	9.15653	6.2707	5.75022	3.87568	7.05425	27.3536	39.346	27.1703	9.41096
ENSMUSG00000000794_Kcnn3	4.60791	3.05607	4.36057	0.708786	3.22842	0.511984	3.66933	6.94607	4.29466	2.91344	0.696744	2.2362	0	1.28259	0.89684	0.423075	1.26374	0.896282
ENSMUSG00000000804_Usp32	1025.26	630.314	587.042	966.075	1056.77	966.113	1133.21	1394.42	1324.54	1630.28	1237.42	1112.35	1205.34	920.259	1636.73	1284.03	1314.29	1448.84
ENSMUSG00000000805_Car4	65.6627	74.1097	31.0691	1099.68	979.287	1229.27	39.1396	64.8299	29.3468	49.1123	18.1153	10.2226	9.68921	3.20648	94.6166	107.461	82.7747	49.2955
ENSMUSG00000000811_Txnrd3	178.556	107.726	89.9368	77.2576	88.7815	70.1418	94.1795	79.3009	82.6722	61.1822	81.5191	55.9049	78.4826	78.8794	76.2314	98.5765	102.994	90.5245
ENSMUSG00000000817_Fasl	3.45593	0.764018	1.09014	0	1.07614	1.02397	6.11555	9.26142	3.57888	7.0755	2.09023	3.51402	3.87568	1.92389	1.34526	1.26923	0.631868	2.2407
ENSMUSG00000000823_Znf512b	376.696	477.511	395.177	660.234	690.882	632.3	414.023	311.415	235.49	155.245	186.031	202.535	285.832	444.418	108.518	233.537	315.934	168.501
ENSMUSG00000000826_Dnajc5	1361.64	1015.38	1004.02	1356.97	1510.9	1299.93	1474.46	1688.47	1317.74	1351.84	1093.89	1302.42	1273.16	1615.42	858.276	1106.34	1164.53	997.114
ENSMUSG00000000827_Tpd52l2	1117.42	1278.97	1294	1074.87	1129.95	1072.09	983.381	945.823	871.1	732.522	694.654	732.514	828.427	1083.79	670.388	783.958	816.373	706.718
ENSMUSG00000000838_Fmr1	1815.51	913.765	809.976	1691.52	1962.34	1680.33	1990	2723.44	2902.12	3501.54	3436.34	3281.78	2861.22	1989.94	3862.24	3134.56	2913.54	3634.42
ENSMUSG00000000861_Bcl11a	34.5593	22.1565	8.72114	417.829	616.628	553.454	9.17333	2.89419	8.23143	0.832411	27.173	9.5837	21.3163	19.2389	64.124	30.4614	111.209	30.9217
ENSMUSG00000000869_Il4	0	0	0	0	0	0	1.83467	0	0.357888	0	0	0	0	0	0	0	0	0.448141
ENSMUSG00000000876_Pxmp4	66.8146	85.57	87.2114	49.2606	46.274	29.6951	63.6018	55.5685	47.2412	24.9723	18.8121	30.6678	32.9433	56.434	14.7979	20.7307	33.489	23.7515
ENSMUSG00000000881_Dlg3	321.401	286.507	292.703	867.553	871.673	738.792	261.134	427.183	259.111	389.569	206.236	248.857	224.79	297.561	238.111	265.691	333.626	289.499
ENSMUSG00000000884_Gnb1l	67.9666	74.1097	85.5762	60.2468	40.3552	49.1504	58.0978	36.4668	35.7888	17.4806	23.6893	30.0289	23.2541	42.3255	12.5558	30.0383	26.5385	16.1331
ENSMUSG00000000901_Mmp11	369.784	625.73	541.256	114.823	77.4821	137.212	184.078	119.241	83.388	51.1933	55.7395	57.5022	77.5137	109.02	26.9052	55.8459	101.731	57.8102
ENSMUSG00000000902_Smarcb1	999.915	1792.39	1619.41	883.856	830.78	1017.31	900.21	688.239	582.284	404.968	421.53	431.586	586.197	899.738	252.012	549.998	548.461	371.957
ENSMUSG00000000903_Vpreb3	17.2796	34.3808	32.1592	10.9862	2.15228	14.8475	20.1813	4.63071	8.94721	2.91344	5.57395	4.79185	5.81352	8.97814	2.2421	4.23075	12.0055	4.92955
ENSMUSG00000000915_Hip1r	64.5107	106.198	88.8466	261.896	210.923	163.835	44.6436	59.6204	23.2627	19.9779	10.4512	29.39	27.1298	105.173	6.27788	17.3461	29.0659	18.8219
ENSMUSG00000000916_Nsun5	137.085	258.238	257.819	187.474	218.994	250.36	114.361	63.0934	57.9779	29.1344	39.0177	42.1683	57.1663	112.868	26.0084	60.9228	78.3516	46.1585
ENSMUSG00000000934_Top1mt	99.07	176.488	168.427	130.417	86.6293	103.421	51.9822	41.0976	32.9257	18.7293	17.4186	22.362	35.8501	62.2057	9.41682	27.0768	41.0714	15.6849
ENSMUSG00000000938_Hoxa10	5.75988	3.82009	1.09014	0	3.22842	0.511984	6.11555	1.15768	3.57888	1.66482	9.75442	84.3365	30.0365	219.964	5.82946	1.6923	1.26374	2.68885
ENSMUSG00000000942_Hoxa4	3.45593	3.82009	1.63521	0.354393	2.15228	0	0.611555	0	0.715776	0.416206	0	1.27783	0	1.28259	0	0.423075	0.631868	0.896282
ENSMUSG00000000948_Snrpn	1657.69	1732.03	1951.9	4757.01	3998.4	4415.86	1977.77	1578.49	1956.93	1548.29	2566.11	2365.58	2153.91	2366.38	3404.4	3366.41	3868.93	3469.51
ENSMUSG00000000957_Mmp14	52.9909	80.9859	59.9578	129.708	108.69	102.909	126.592	93.193	74.7986	48.6961	43.8949	58.1411	67.8244	96.8357	12.1073	21.1538	22.7472	20.1663
ENSMUSG00000000958_Slc7a7	389.368	466.815	418.615	666.967	542.913	676.33	556.515	169.021	314.226	89.4842	187.424	161.964	298.428	340.528	104.93	217.884	278.022	136.235
ENSMUSG00000000959_Oxa1l	232.699	420.974	459.495	328.876	333.065	352.757	519.822	409.818	243.722	166.482	82.2158	87.2116	110.457	259.725	41.7031	115.076	108.681	72.1507
ENSMUSG00000000976_Heatr6	375.544	414.862	454.044	487.29	529.999	520.175	365.099	325.307	252.669	216.011	245.254	301.567	341.06	436.722	162.328	272.46	284.972	217.348
ENSMUSG00000000982_Ccl3	5.75988	5.34812	1.09014	0.708786	0.53807	0.511984	14.6773	11.5768	4.29466	3.74585	5.57395	3.51402	0	4.48907	2.69052	3.80768	3.79121	1.79256
ENSMUSG00000001014_Icam4	0	0	1.09014	1.06318	0.53807	0	0	0	0	0	0	0	0	0.641296	0	0	0	0
ENSMUSG00000001016_Ilf2	3281.98	3275.34	3627.45	2484.65	2570.36	2404.28	2858.41	2583.94	2533.13	2236.27	2417.01	2427.87	2655.81	3155.18	1614.31	2293.91	2503.46	2030.53
ENSMUSG00000001017_2500003M10Rik	1975.64	1467.68	1460.25	1560.39	1758.41	1518.03	2178.36	2403.34	2559.26	2734.06	2542.42	2604.21	2476.56	2235.56	2469.9	2414.07	2329.7	2556.2
ENSMUSG00000001018_Snapin	694.642	488.971	537.44	438.384	372.344	344.053	500.864	531.374	504.265	463.237	532.313	508.255	499.963	512.395	365.014	439.998	414.505	409.153
ENSMUSG00000001020_S100a4	0	1.52804	0	0	0	0	4.28089	2.31536	0.715776	0.416206	0	0.638913	0.968921	0.641296	0	2.96153	0	0
ENSMUSG00000001021_S100a3	0	0	1.09014	0.708786	0	0	1.22311	0	0	0	0	0.319457	0	0.641296	0	0	0	0.448141
ENSMUSG00000001023_S100a5	0	0	0	0	0	0	0	0.578839	0	0	0	0	0	0	0.89684	0	0	0
ENSMUSG00000001025_S100a6	55.2949	116.131	137.903	26.2251	10.7614	16.8955	253.796	258.741	191.112	141.926	114.963	103.184	122.084	133.39	117.486	181.499	115	69.4619
ENSMUSG00000001027_Scn4a	3.45593	1.52804	5.45071	1.06318	1.07614	1.53595	1.22311	0	3.22099	0	0.696744	0.95837	0	4.48907	1.34526	0.84615	1.26374	0.448141
ENSMUSG00000001029_Icam2	3.45593	3.82009	4.90564	0	0	0	1.83467	0.578839	0.715776	0.832411	0	0	0.968921	0	1.79368	1.26923	2.52747	3.13699
ENSMUSG00000001034_Mapk7	214.268	585.237	430.061	407.552	362.659	456.689	253.184	158.023	114.882	58.2688	104.512	120.435	172.468	264.855	51.5683	120.999	125.11	69.91
ENSMUSG00000001036_Epn2	608.243	666.987	552.157	681.852	725.856	559.086	515.541	490.855	420.161	367.926	415.26	375.681	467.02	486.743	471.289	568.19	618.599	526.118
ENSMUSG00000001039_B9d1	124.413	186.42	191.32	183.575	170.568	190.458	133.319	101.297	57.2621	27.8858	43.8949	36.7375	83.3272	139.161	13.0042	62.192	73.2967	33.6106
ENSMUSG00000001052_Sec24b	533.365	688.38	744.022	1006.12	1045.47	851.941	854.343	765.804	803.459	637.211	769.206	946.869	995.082	1172.93	552.902	653.651	657.143	583.48
ENSMUSG00000001053_N4bp3	86.3982	349.92	326.498	105.255	88.7815	117.244	97.8489	32.415	21.8312	3.74585	11.1479	28.7511	33.9122	114.792	4.4842	21.5768	20.8516	19.2701
ENSMUSG00000001054_Rmnd5b	527.605	616.562	745.658	126.873	107.614	144.379	403.627	162.654	261.974	103.219	222.958	236.717	263.546	394.397	81.6124	151.884	152.28	124.135
ENSMUSG00000001056_Nhp2	1189.99	2211.83	2258.78	1960.86	1848.27	2042.3	936.291	531.953	497.465	204.357	344.888	366.736	480.585	874.727	154.256	453.96	554.78	301.599
ENSMUSG00000001062_1300018I17Rik	74.8785	74.1097	58.8677	74.4225	69.9491	57.8542	66.048	42.8341	28.6311	20.8103	18.8121	24.2787	41.6636	65.4122	10.7621	21.9999	35.3846	18.3738
ENSMUSG00000001065_Zfp276	47.231	93.2101	71.4043	69.461	60.2638	59.3901	58.7093	51.5167	34.7152	24.5561	23.6893	24.9176	29.0676	53.8688	13.0042	28.346	32.8571	25.544
ENSMUSG00000001076_C1ql4	0	4.58411	1.63521	0.708786	0.53807	0.511984	0.611555	0.578839	0.357888	0	0	0	0	0	0	0	0	0
ENSMUSG00000001082_Mfsd10	169.341	485.915	332.494	377.074	308.314	335.349	163.897	97.8238	66.2093	30.7992	34.8372	47.9185	61.042	136.596	22.421	57.9613	75.1923	36.7476
ENSMUSG00000001089_Luzp1	1919.19	1590.68	1587.79	1981.41	2185.64	1850.31	2218.11	1660.69	2182.4	1635.69	2088.14	2847.64	2388.39	2832.6	2073.05	2394.18	2183.1	2235.33
ENSMUSG00000001095_Slc13a2	3.45593	4.58411	3.8155	0.354393	0	0	4.28089	1.15768	0	0.416206	0	1.27783	0.968921	5.13037	0.44842	0.84615	1.8956	1.79256
ENSMUSG00000001098_Kctd10	188.924	200.173	171.152	345.887	306.7	256.504	154.724	185.807	91.2615	92.8139	48.0753	61.6551	77.5137	112.227	48.8778	84.615	95.4121	56.4658
ENSMUSG00000001100_Poldip2	1255.65	1379.05	1420.46	899.803	782.892	803.814	823.154	574.787	494.244	282.604	438.949	498.352	656.928	1079.94	245.286	530.113	509.286	375.542
ENSMUSG00000001103_Sebox	0	2.29205	1.63521	0.708786	1.07614	0.511984	1.22311	1.15768	0.715776	0	0	1.27783	0	0.641296	0.89684	0.423075	1.26374	0.448141
ENSMUSG00000001105_Ift20	359.417	483.623	498.74	247.366	320.152	291.319	255.019	201.436	185.744	125.278	129.594	130.019	155.027	228.301	117.486	178.115	187.033	146.542
ENSMUSG00000001119_Col6a1	1.15198	3.05607	0.545071	5.31589	4.30456	2.55992	4.28089	6.36723	1.07366	2.91344	0	0.95837	0	0	0.89684	2.96153	1.26374	2.2407
ENSMUSG00000001120_Pcbp3	154.365	378.189	357.567	242.05	191.553	215.545	135.765	118.662	72.2934	64.9281	52.9526	59.0995	71.7001	132.107	52.4651	87.5766	101.731	81.1135
ENSMUSG00000001123_Lgals9	101.374	87.098	56.6874	14.8845	23.6751	7.16777	59.9324	46.3071	40.0835	21.6427	18.1153	24.9176	24.223	14.1085	45.2904	85.4612	113.104	55.1213
ENSMUSG00000001127_Araf	692.338	670.043	512.367	636.844	590.801	544.239	645.191	644.826	593.737	608.077	601.987	598.342	566.819	745.186	604.47	589.344	647.033	530.151
ENSMUSG00000001128_Cfp	23.0395	58.8293	51.7818	27.997	24.2131	34.8149	25.6853	13.3133	7.51565	4.99447	4.18047	6.70859	2.90676	23.7279	1.79368	9.30765	11.3736	6.27397
ENSMUSG00000001131_Timp1	180.86	271.226	269.265	107.027	94.1622	80.8934	159.616	60.1992	90.9036	27.4696	29.2633	59.4189	41.6636	191.747	18.3852	63.4613	63.8187	49.7436
ENSMUSG00000001134_Uxt	281.082	241.43	291.068	227.52	202.852	178.682	223.829	153.971	170.713	129.44	175.58	188.799	200.567	201.367	129.145	175.999	183.242	167.605
ENSMUSG00000001138_Cnnm3	249.979	418.682	385.365	521.312	537.532	624.62	288.043	263.372	240.859	258.048	206.933	248.857	226.727	312.311	154.256	180.23	205.357	173.431
ENSMUSG00000001143_Lman2l	157.821	246.014	235.471	230.71	219.533	292.855	196.309	178.282	129.198	110.711	98.9377	121.713	113.364	203.291	95.065	153.576	166.181	133.098
ENSMUSG00000001150_Mcm3ap	1198.06	1490.6	1770.94	1570.67	1673.4	1521.1	2357.55	1280.97	1674.56	794.537	1020.73	1357.05	1564.81	2633.16	677.562	977.304	1293.43	825.028
ENSMUSG00000001151_Pcnt	944.621	1464.62	1220.41	1584.84	1482.38	1352.66	1546.62	1032.07	1214.31	727.944	916.915	1323.19	1320.64	1940.56	840.787	1154.15	1191.7	973.362
ENSMUSG00000001155_Ftcd	0	0	0.545071	2.48075	1.61421	1.53595	0.611555	0.578839	0.357888	0.416206	0	0	0	0	0	0	0.631868	0
ENSMUSG00000001156_Mxd1	109.438	126.063	110.104	89.307	74.7917	87.5492	78.2791	85.0893	67.9988	69.9226	52.9526	59.0995	67.8244	72.4664	64.5725	76.9997	82.7747	72.5988
ENSMUSG00000001157_Gmcl1	801.776	397.289	434.967	257.289	288.944	263.16	656.199	683.03	809.185	834.909	797.075	802.794	801.297	681.697	677.114	742.92	544.67	768.114
ENSMUSG00000001158_Snrnp27	730.353	744.153	904.273	481.265	412.7	524.783	621.34	644.248	676.767	726.279	659.12	623.26	625.923	479.689	508.957	496.267	446.731	494.3
ENSMUSG00000001166_Oas1c	12.6717	24.4486	29.4339	16.3021	14.5279	14.8475	18.9582	27.2054	21.4733	25.8048	11.1479	9.90315	8.72029	19.8802	3.13894	5.49998	12.0055	8.51468
ENSMUSG00000001168_Oas1h	2.30395	0	2.18029	0	0	0.511984	0.611555	6.36723	2.14733	4.99447	2.09023	0.319457	0	0.641296	0.89684	2.11538	0	0.896282
ENSMUSG00000001173_Ocrl	807.535	628.786	569.054	463.191	384.72	412.147	802.361	860.733	780.196	864.043	541.37	655.844	547.44	604.101	576.22	732.766	629.972	693.274
ENSMUSG00000001175_Calm1	3826.87	3904.13	3588.2	3322.79	3463.02	3647.37	4416.04	4782.94	4689.77	4915.81	3572.21	4311.07	3096.67	3992.71	3725.47	4130.48	3666.73	3858.94
ENSMUSG00000001211_Agpat3	213.116	366.728	233.291	460.711	345.441	277.495	168.789	136.606	137.071	87.4032	99.6344	119.477	114.333	194.313	88.7871	134.538	104.258	109.795
ENSMUSG00000001225_Slc26a3	0	0	0	0	0.53807	0	0	0.578839	0	0.832411	0	0	0	0	0.44842	0	0.631868	0
ENSMUSG00000001227_Sema6b	6.91186	8.40419	5.99578	31.8953	33.3603	15.3595	7.95022	4.63071	2.14733	0.416206	0	1.59728	3.87568	4.48907	0	2.11538	1.8956	1.79256
ENSMUSG00000001228_Uhrf1	2942.15	3561.09	3439.95	2738.39	2649.99	2506.16	2595.44	2469.33	2438.65	2584.22	2076.3	2482.18	2508.54	2646.63	2198.6	2331.14	2308.85	2036.35
ENSMUSG00000001229_Dpp9	299.514	726.581	641.549	728.632	639.765	809.958	336.967	270.897	129.913	72.836	100.331	120.116	144.369	387.984	47.0841	113.384	145.33	102.176
ENSMUSG00000001240_Ramp2	16.1277	13.7523	12.5366	28.7058	33.8984	29.6951	15.9004	10.4191	21.8312	6.24309	2.78698	2.87511	1.93784	6.41296	3.13894	6.34613	6.95055	5.37769
ENSMUSG00000001247_Lsr	141.693	165.028	146.079	518.122	481.034	436.722	84.3947	124.45	32.2099	35.7937	17.4186	29.0705	18.4095	80.162	20.6273	53.3075	66.3461	44.366
ENSMUSG00000001248_Gramd1a	154.365	256.71	256.729	152.389	143.127	120.316	241.564	203.751	89.8299	86.1546	36.9274	34.5013	70.7312	100.042	18.3852	47.8075	49.9176	34.5069
ENSMUSG00000001249_Hpn	27.6474	24.4486	16.8972	74.7769	78.0201	59.9021	14.6773	27.7843	6.44199	9.57273	2.09023	0.638913	2.90676	7.05425	1.34526	5.49998	10.7418	3.58513
ENSMUSG00000001260_Gabrg1	0	0	0	2.48075	5.91877	0.511984	4.89244	1.73652	3.22099	1.66482	1.39349	3.19457	1.93784	1.28259	3.58736	2.11538	3.15934	2.2407
ENSMUSG00000001270_Ckb	72.5745	404.929	285.072	111.634	70.4872	154.107	135.154	210.118	16.4629	19.1455	11.8447	8.94478	31.9744	42.3255	4.93262	24.5384	20.8516	12.5479
ENSMUSG00000001280_Sp1	3943.21	2397.49	2695.92	3962.11	4287.88	3954.05	5140.74	4528.83	6179.66	5035.67	6669.93	6422.04	6426.85	5010.44	7067.1	5861.28	5825.82	6076.34
ENSMUSG00000001281_Itgb7	247.675	336.168	321.592	29.769	19.3705	38.3988	88.064	23.1536	40.4414	5.82688	41.8047	42.4877	75.5758	125.694	8.9684	46.1152	54.3406	30.9217
ENSMUSG00000001285_Myg1	338.681	666.223	689.515	412.159	373.959	474.097	305.166	208.961	167.492	90.7329	152.587	141.839	191.846	349.506	77.5766	197.153	212.308	133.994
ENSMUSG00000001288_Rarg	1582.82	2910.14	2066.91	1328.62	1433.42	1853.38	1339.31	190.438	610.915	71.5874	655.636	529.02	882.687	1064.55	340.799	641.805	780.989	418.116
ENSMUSG00000001289_Pfdn5	298.362	581.417	595.218	331.712	296.477	303.094	318.009	190.438	153.892	75.7494	89.1833	98.3926	124.022	305.257	30.941	102.807	117.527	57.8102
ENSMUSG00000001300_Efnb2	141.693	57.3013	44.6958	734.656	648.912	912.355	129.65	219.959	155.681	265.955	252.918	122.352	149.214	73.749	449.317	254.691	442.939	265.299
ENSMUSG00000001305_Rrp15	988.396	1867.26	1977.52	1203.16	1469.47	1901	1112.42	831.212	861.079	630.968	764.328	763.821	903.034	1063.91	622.407	903.689	913.049	738.984
ENSMUSG00000001313_Rnd2	114.046	152.804	166.247	175.07	188.863	127.484	51.9822	44.5706	31.8521	25.3885	27.8698	31.6262	28.0987	59.6405	24.2147	55.4228	65.7143	41.6771
ENSMUSG00000001323_Srr	67.9666	42.021	32.7043	48.1974	44.6598	50.1744	66.6595	91.4565	70.1461	83.6574	70.3712	58.4605	68.7934	53.2275	49.3262	47.8075	51.8132	56.4658
ENSMUSG00000001333_Sync	1.15198	4.58411	2.18029	7.79664	4.84263	8.70372	22.016	34.7303	11.8103	24.9723	5.57395	3.51402	1.93784	8.33684	1.79368	5.92305	4.42308	4.48141
ENSMUSG00000001334_Fndc5	19.5836	11.4603	9.26621	40.7552	37.1268	28.1591	23.2391	24.3112	7.87354	14.151	7.66419	2.2362	2.90676	7.05425	2.2421	4.65383	5.68681	4.03327
ENSMUSG00000001348_Acp5	65.6627	71.0536	26.1634	39.3376	37.6649	15.3595	12.2311	27.7843	4.65255	8.32411	1.39349	6.06967	1.93784	10.902	2.2421	7.19228	5.68681	3.58513
ENSMUSG00000001349_Cnn1	5.75988	5.34812	9.26621	221.141	234.06	261.112	7.33867	4.63071	3.93677	2.49723	2.09023	4.47239	3.87568	3.84777	3.58736	1.6923	6.31868	3.58513
ENSMUSG00000001366_Fbxo9	209.66	240.666	219.119	124.746	129.675	113.148	217.102	240.797	205.07	195.617	140.742	155.256	160.841	193.03	125.558	162.884	151.648	144.75
ENSMUSG00000001376_Ccdc132	1307.49	778.534	774.001	800.219	901.267	750.056	1495.25	1234.08	1818.07	1465.46	1583	1459.28	1597.75	1444.84	1626.87	1418.15	1697.83	1489.62
ENSMUSG00000001379_Apbb3	77.1824	146.691	95.3875	150.617	108.69	148.475	81.3369	57.305	37.5783	31.2154	50.8623	40.8904	44.5704	70.5425	30.941	60.4997	88.4615	56.9139
ENSMUSG00000001380_Hars	1491.81	1797.73	1849.43	1504.4	1427.5	1444.82	1404.13	1117.16	1033.94	820.758	933.637	959.647	1139.45	1457.67	660.523	1025.11	1079.23	898.523
ENSMUSG00000001383_Zmat2	2233.68	2164.46	2300.75	1823.35	1933.29	1658.83	2137.39	1851.13	2168.44	1713.94	2054.7	2046.76	2055.08	2367.02	1414.76	1705.42	1840.63	1571.18
ENSMUSG00000001403_Ube2c	1715.29	2321.85	2615.25	1647.22	1729.89	1812.93	1763.11	1687.89	1228.27	970.592	1183.77	1207.87	1233.44	1936.07	521.512	1155.84	1132.31	996.217
ENSMUSG00000001415_Smg5	1299.43	2025.41	1687.54	2390.73	2315.31	2108.86	1473.85	1015.86	863.942	513.598	688.383	682.998	882.687	1548.73	351.561	838.958	930.741	668.178
ENSMUSG00000001416_Cct3	7868	7323.11	7433.68	6634.94	6691.44	7298.33	7358.24	5733.4	6151.74	4530.4	6166.88	5753.73	6573.16	7415.3	4223.67	6356.7	6342.06	5462.39
ENSMUSG00000001417_Rhbg	10.3678	11.4603	8.17607	11.3406	13.4517	12.7996	15.2889	0.578839	4.65255	0.416206	5.57395	8.30587	6.78244	11.5433	6.7263	7.61535	8.21428	4.03327
ENSMUSG00000001418_0610031J06Rik	463.094	589.058	623.562	481.265	352.436	375.284	349.81	271.475	142.797	68.6739	75.9451	116.921	178.281	388.625	32.2862	139.192	157.967	86.0431
ENSMUSG00000001419_Mef2d	269.562	459.939	378.825	511.034	550.446	572.91	327.182	420.816	196.481	237.653	120.537	128.741	137.587	276.398	145.288	249.191	289.395	184.186
ENSMUSG00000001420_Tmem79	46.0791	25.9766	34.3395	38.2744	51.6547	39.9347	25.6853	17.944	12.5261	4.16206	6.2707	12.1393	14.5338	60.2818	2.2421	10.5769	11.3736	9.41096
ENSMUSG00000001424_Snd1	1475.68	2157.59	2079.99	1741.84	1648.11	1863.62	1353.37	1423.36	700.029	591.012	520.468	600.898	655.959	1110.08	297.751	822.035	885.879	578.55
ENSMUSG00000001435_Col18a1	1345.51	2741.29	2440.83	4466.41	3741.2	5161.31	1200.48	2133.02	367.551	605.579	322.593	292.942	700.53	1004.27	227.349	657.882	891.566	421.253
ENSMUSG00000001436_Slc19a1	86.3982	162.736	144.989	211.927	150.122	209.401	84.3947	63.6723	37.5783	45.3664	43.8949	39.6126	89.1407	121.205	33.6315	50.769	65.0824	38.092
ENSMUSG00000001440_Kpnb1	15544.8	14008.3	13986	21323.5	24860.4	21392.7	21883.9	21687.4	21263.2	20245.1	18542.5	20026.1	20217.5	22428.7	16689.7	20732	21739.4	19571.7
ENSMUSG00000001441_Npepps	3446.71	2625.16	2888.88	2171.72	2603.18	2362.29	3891.33	3793.71	3802.92	3613.5	3746.39	4329.59	4340.76	4353.12	3089.61	3184.06	3395.66	3220.34
ENSMUSG00000001444_Tbx21	5.75988	3.05607	1.09014	10.6318	10.2233	6.65579	1.83467	0.578839	1.07366	0.416206	0.696744	0.319457	0.968921	0	1.34526	3.80768	2.52747	0.896282
ENSMUSG00000001445_Mrpl10	729.201	1120.81	1048.17	759.464	635.461	746.984	563.854	518.64	396.898	291.344	303.084	341.18	442.797	631.676	156.947	346.922	377.857	284.121
ENSMUSG00000001467_Cyp51	1168.1	779.298	679.159	1381.42	1451.17	1050.59	703.9	905.883	791.649	943.122	581.781	728.041	645.301	738.773	925.987	762.381	863.763	811.135
ENSMUSG00000001472_Tcf25	1358.18	2056.74	1732.24	1983.54	1852.57	1782.73	1066.55	923.827	561.885	422.865	420.833	440.531	511.59	926.031	321.069	723.035	830.274	547.628
ENSMUSG00000001473_Tubb6	296.058	767.838	703.687	946.583	753.836	1079.26	417.692	470.017	312.079	346.283	204.843	257.482	210.256	359.767	160.534	235.653	223.681	167.605
ENSMUSG00000001482_Def8	574.836	680.74	611.57	524.147	514.933	509.424	576.085	485.646	345.004	270.534	241.77	249.815	280.018	628.47	149.772	325.345	403.132	238.411
ENSMUSG00000001493_Meox1	31.1034	9.16821	15.8071	1.06318	0	0	13.4542	3.47303	9.66298	3.74585	9.75442	3.19457	13.5649	8.33684	2.2421	6.7692	5.68681	6.72211
ENSMUSG00000001494_Sost	0	0	0.545071	0	0	0.511984	0.611555	1.73652	0.715776	2.91344	0	0.319457	0	1.28259	1.34526	0	1.26374	0
ENSMUSG00000001496_Nkx2-1	2.30395	1.52804	0.545071	0.354393	0	0.511984	0	2.31536	1.07366	0.832411	0	0.638913	0.968921	0	0.89684	0.84615	0.631868	1.79256
ENSMUSG00000001497_Pax9	3.45593	0	0.545071	0.708786	2.15228	0	0.611555	0.578839	0.715776	1.66482	1.39349	1.27783	0.968921	0	0.89684	2.11538	0.631868	0.896282
ENSMUSG00000001504_Irx2	1.15198	0	0.545071	1.06318	0.53807	0	2.44622	0.578839	2.86311	3.32965	2.78698	2.55565	5.81352	1.92389	0.44842	1.26923	0.631868	2.2407
ENSMUSG00000001506_Col1a1	2.30395	16.8084	16.8972	21.618	13.9898	13.3116	7.33867	8.68258	8.58932	3.74585	8.36093	22.362	6.78244	20.5215	0	3.3846	1.26374	1.34442
ENSMUSG00000001507_Itga3	230.395	772.422	507.461	693.192	743.613	1057.76	387.115	292.892	132.419	84.0736	80.8223	110.213	112.395	346.3	121.97	337.191	316.566	144.301
ENSMUSG00000001508_Sgca	1.15198	2.29205	0	0	0	0.511984	0	0	0.357888	0	0	0.638913	0	1.92389	0	0	0.631868	0.448141
ENSMUSG00000001510_Dlx3	14.9757	29.0327	15.262	25.1619	36.5888	18.9434	12.8427	54.9897	8.58932	31.2154	2.09023	3.51402	2.90676	4.48907	8.9684	7.61535	9.47802	8.06654
ENSMUSG00000001517_Foxm1	526.453	793.814	817.062	950.481	915.795	848.357	507.591	560.316	341.067	282.187	294.026	354.277	480.585	741.979	170.848	362.152	356.373	279.64
ENSMUSG00000001518_Itfg2	145.149	246.778	186.414	260.124	262.04	263.672	120.476	88.5623	74.7986	49.9447	65.494	66.1275	79.4515	170.585	58.743	85.4612	125.11	71.2544
ENSMUSG00000001520_Nrip2	17.2796	32.0887	21.2578	18.4284	19.9086	33.2789	20.1813	27.7843	22.9048	21.6427	21.5991	23.9592	22.2852	40.4016	26.9052	25.8076	18.956	20.6145
ENSMUSG00000001521_Tulp3	739.569	1032.19	902.093	693.192	626.851	778.215	524.103	454.388	365.762	270.118	356.733	367.694	498.994	629.752	242.147	382.037	374.066	304.288
ENSMUSG00000001524_Gtf2h4	314.49	580.653	498.195	332.066	265.807	372.724	342.471	229.799	151.745	104.884	96.1507	129.699	190.877	321.289	67.263	133.692	176.291	96.3503
ENSMUSG00000001525_Tubb5	13305.3	21782.1	20457.1	21490.4	19954.9	22092.6	14444.9	13109.5	9023.08	7503.77	6336.19	7268.91	8689.28	13007.4	4758.63	8089.62	7889.5	6010.02
ENSMUSG00000001542_Ell2	941.165	605.866	453.499	1077.71	1274.69	890.852	914.275	608.36	1157.41	655.524	674.448	773.404	676.307	601.535	1465.88	1133.84	1202.44	1181.75
ENSMUSG00000001552_Jup	417.015	869.452	988.214	528.045	689.268	604.653	525.326	169.6	161.765	38.7071	87.093	140.241	172.468	607.948	44.3936	199.691	235.055	117.861
ENSMUSG00000001555_Fkbp10	85.2462	239.137	248.553	192.79	127.523	205.305	101.518	39.361	51.5359	15.3996	41.8047	57.5022	82.3583	212.269	14.3494	45.6921	44.2308	24.1996
ENSMUSG00000001558_Klhl10	10.3678	22.1565	18.5324	6.02468	2.15228	8.70372	8.56178	7.5249	8.58932	6.24309	5.57395	7.02804	7.75137	8.33684	4.4842	6.7692	5.05494	4.92955
ENSMUSG00000001566_Mnx1	0	0	0	2.83514	3.76649	2.55992	0.611555	0.578839	1.43155	2.08103	0	0	0	0	0	0	0	0
ENSMUSG00000001569_Nom1	859.374	774.714	818.152	939.141	1032.02	969.697	979.712	837.001	1056.84	876.945	1096.68	1012.68	1225.68	1104.95	808.053	857.573	937.692	829.061
ENSMUSG00000001576_Ergic1	809.839	941.27	938.068	849.834	712.405	952.29	615.836	461.334	478.139	367.093	434.768	556.493	478.647	805.467	611.645	618.113	588.269	458
ENSMUSG00000001583_Tnk1	38.0152	63.4135	46.3311	179.323	149.583	102.397	25.0738	15.0498	5.01044	5.41067	2.78698	3.83348	4.8446	19.8802	1.79368	8.4615	16.4286	8.51468
ENSMUSG00000001588_Acap1	97.918	197.117	155.89	30.4778	27.4416	35.8389	70.3289	39.9399	36.8625	16.6482	13.9349	30.6678	18.4095	86.5749	13.4526	39.346	43.5989	34.955
ENSMUSG00000001604_Tcea3	684.274	1265.21	1329.43	130.417	186.172	208.377	543.673	137.764	387.593	70.755	323.986	303.484	353.656	461.733	186.094	419.691	360.797	267.092
ENSMUSG00000001622_Csn3	0	0	0	2.83514	11.2995	1.02397	2.44622	1.15768	3.22099	1.24862	0	1.59728	1.93784	2.56518	4.4842	4.23075	3.15934	2.68885
ENSMUSG00000001627_Ifrd1	2727.88	1801.55	1652.11	1327.91	1046.01	1218.52	1094.07	973.028	1231.49	1139.57	1381.64	1190.61	1259.6	1064.55	2022.37	1916.11	2207.11	2310.61
ENSMUSG00000001630_Stk38l	403.192	226.913	230.565	166.919	193.167	147.451	301.497	266.845	305.994	243.897	266.156	281.441	283.894	250.747	349.768	334.652	363.956	342.38
ENSMUSG00000001632_Brpf1	411.256	633.371	597.943	775.766	709.714	705.002	465.394	376.245	290.963	221.421	226.442	249.176	296.49	473.276	129.145	241.576	296.346	205.249
ENSMUSG00000001642_Akr1b3	65.6627	51.9532	79.0353	31.1866	31.7461	65.0219	59.3209	19.1017	27.1995	8.32411	48.7721	43.7655	62.0109	56.434	28.2505	33.4229	53.0769	28.681
ENSMUSG00000001655_Hoxc13	40.3192	76.4018	79.5804	17.3652	23.137	19.9674	56.8747	89.72	52.9675	71.1712	27.8698	32.904	43.6014	44.8907	22.8694	24.1153	21.4835	21.0626
ENSMUSG00000001656_Hoxc11	1.15198	3.05607	0.545071	0	1.07614	0.511984	0	2.89419	0	0.416206	0	0	0	0	0	0.423075	0	0
ENSMUSG00000001657_Hoxc8	0	0	1.09014	0.354393	4.30456	1.53595	3.66933	11.5768	1.07366	7.0755	0.696744	0	0	0	0.89684	0	0	0.448141
ENSMUSG00000001661_Hoxc6	0	0	1.63521	0	6.45684	1.02397	2.44622	1.15768	1.78944	2.49723	0.696744	0	0	0	0	0	0	0.448141
ENSMUSG00000001663_Gstt1	17.2796	61.1214	74.1297	46.7798	25.8274	49.6624	21.4044	46.8859	10.0209	19.5617	2.09023	8.94478	7.75137	35.9126	2.2421	19.0384	13.9011	9.41096
ENSMUSG00000001665_Gstt3	46.0791	38.2009	66.4987	53.8677	61.34	46.0785	32.4124	72.9337	28.6311	44.534	13.2381	19.4868	13.5649	29.4996	31.8378	36.3845	46.7582	32.7143
ENSMUSG00000001666_Ddt	207.356	598.99	537.44	358.291	234.06	428.53	205.483	186.965	61.1989	39.5395	46.6819	56.5438	90.1096	196.878	30.0441	76.5766	91.6208	45.2622
ENSMUSG00000001670_Tat	0	0	0	0.354393	0	0.511984	0.611555	0.578839	0	0.416206	0	0.319457	0	0	0	0.84615	0.631868	0
ENSMUSG00000001672_Marveld3	18.4316	23.6845	37.0648	174.007	157.116	127.996	27.52	33.5726	26.4837	20.8103	4.87721	17.2507	12.596	16.6737	17.4884	16.4999	18.956	21.0626
ENSMUSG00000001674_Ddx18	390.52	738.805	841.59	366.088	386.872	696.81	221.383	180.019	108.44	64.9281	87.7898	129.06	167.623	269.986	47.0841	165.845	200.302	154.161
ENSMUSG00000001687_Ubl3	816.751	663.931	621.926	383.453	553.674	415.219	805.419	590.416	950.551	588.515	740.639	991.593	691.809	936.292	1055.13	1041.61	983.818	1005.63
ENSMUSG00000001700_Gramd3	54.1429	62.6494	56.1423	203.421	235.675	223.225	77.6675	203.751	78.7354	171.477	33.4437	53.3492	40.6947	38.4777	66.8146	60.9228	89.0934	53.7769
ENSMUSG00000001707_Eef1e1	1842.01	1229.3	1247.12	1037.66	1158.46	1100.76	1394.35	1292.55	1646.64	1413.43	1879.12	1505.92	1421.41	1244.11	2165.87	1909.34	1817.25	1987.95
ENSMUSG00000001729_Akt1	132.477	184.128	122.641	426.689	473.502	332.277	130.261	199.121	67.9988	59.1012	42.5014	52.7103	58.1352	132.107	27.802	58.8074	66.978	36.7476
ENSMUSG00000001739_Cldn15	2.30395	6.87616	4.90564	2.12636	1.07614	3.58389	1.22311	1.73652	1.43155	1.66482	2.78698	1.59728	1.93784	3.20648	2.2421	2.53845	2.52747	1.34442
ENSMUSG00000001741_Il16	1.15198	4.58411	0	1.41757	1.61421	4.60785	0	0.578839	1.78944	0.416206	0	0	0	0.641296	0	0.423075	0	0.448141
ENSMUSG00000001750_Tcirg1	35.7113	57.3013	42.5156	129.708	126.984	130.556	49.536	36.4668	17.8944	14.151	11.1479	18.209	22.2852	51.945	5.38104	9.30765	15.1648	5.37769
ENSMUSG00000001751_Naglu	13.8237	40.4929	33.2494	20.5548	12.3756	15.8715	12.8427	25.4689	5.01044	4.99447	1.39349	2.87511	0.968921	9.61944	0.44842	1.26923	2.52747	2.2407
ENSMUSG00000001755_Coasy	203.9	247.542	234.381	156.287	132.903	138.748	123.534	111.137	68.3567	65.3443	57.8298	63.8913	82.3583	143.65	24.6631	41.0383	63.8187	37.1957
ENSMUSG00000001761_Smo	211.964	190.24	203.312	958.632	889.43	812.518	178.574	166.706	105.935	101.97	89.88	96.4759	120.146	190.465	49.7746	85.8843	102.994	69.4619
ENSMUSG00000001763_Tspan33	25.3435	50.4252	44.6958	84.6999	89.3196	91.6451	33.6356	39.361	23.9785	22.4751	11.8447	12.7783	18.4095	25.6518	11.2105	16.4999	21.4835	11.6517
ENSMUSG00000001767_Crnkl1	1457.25	1278.2	1324.52	1093.66	1154.16	1129.95	1819.38	1617.28	1991.29	1841.71	2142.49	2087.01	2000.82	1643	1729.56	1566.65	1584.09	1644.68
ENSMUSG00000001768_Rin2	160.125	110.019	131.362	133.606	131.827	145.403	124.146	170.757	129.913	154.412	57.133	80.1836	61.042	62.2057	106.276	111.692	110.577	106.209
ENSMUSG00000001773_Folh1	1.15198	2.29205	1.09014	10.9862	16.1421	11.7756	12.8427	8.10374	9.30509	9.57273	9.05767	6.70859	1.93784	3.20648	5.38104	9.30765	1.26374	8.96282
ENSMUSG00000001774_Chordc1	1792.48	1388.22	1398.65	1437.42	1765.95	1411.03	2449.89	2535.31	3311.54	3476.57	3931.73	3471.85	3186.78	2082.29	4253.26	3279.26	2898.38	3556
ENSMUSG00000001783_D10Wsu52e	2053.97	2347.83	2472.99	1958.37	1842.89	2184.63	2013.85	1627.12	1407.93	982.246	985.196	1047.18	1447.57	1886.05	717.023	1298.84	1377.47	962.607
ENSMUSG00000001785_Pwp1	2004.44	1639.58	1784.02	1574.57	1578.7	1724.87	2100.69	1603.96	1967.67	1498.76	1841.49	1799.82	2045.39	1979.68	1614.76	1922.03	2004.92	1812.28
ENSMUSG00000001786_Fbxo7	246.523	271.99	262.179	208.029	228.68	196.602	192.028	145.867	163.913	94.4787	135.168	150.145	159.872	218.682	122.419	205.191	240.742	178.36
ENSMUSG00000001794_Capns1	1992.92	3760.49	3245.35	839.556	756.526	738.792	1819.99	2000.47	979.182	798.283	683.506	672.456	899.158	1615.42	178.92	578.344	608.489	396.157
ENSMUSG00000001802_Lrp3	5.75988	7.64018	4.90564	60.6012	49.5024	55.2942	0.611555	5.78839	1.78944	1.66482	2.09023	0.95837	0	3.20648	0	2.96153	0.631868	0.448141
ENSMUSG00000001804_Dsg4	0	0	0	0	0	0	0	0	0	0	0	0	0	0	0.44842	0	0	0
ENSMUSG00000001815_Evx2	0	0	0	0	0	0	0	0	0	0	0	0.319457	0	0	0	0.423075	0	0
ENSMUSG00000001819_Hoxd13	33.4073	6.87616	2.72536	33.3129	100.081	32.767	25.6853	9.84026	23.9785	7.90791	19.5088	34.8208	8.72029	37.1952	29.5957	19.0384	23.3791	21.0626
ENSMUSG00000001823_Hoxd12	0	0	0	0.354393	3.22842	0	0	0	0	0	0	1.27783	0	0.641296	0	0.84615	0	0
ENSMUSG00000001827_Folr1	367.48	540.924	346.12	131.48	154.964	154.619	488.021	374.509	219.743	147.753	138.652	145.672	164.717	320.648	149.324	368.075	367.747	187.323
ENSMUSG00000001829_Clpb	681.97	908.417	883.561	798.447	696.262	712.169	584.647	430.656	371.846	259.712	261.279	283.997	339.122	605.383	160.983	346.499	372.802	275.159
ENSMUSG00000001833_Sept7	4072.24	2809.29	2421.21	2895.39	3219.27	2908.07	4002.02	5979.4	5428.09	7762.24	6496.44	6092.04	5388.17	3875.99	7804.3	6092.71	5683.65	6921.99
ENSMUSG00000001844_Zdhhc4	138.237	282.686	265.45	210.509	180.253	195.066	165.12	114.61	103.43	66.1767	64.7972	73.7945	110.457	120.564	64.5725	107.884	112.472	77.9765
ENSMUSG00000001847_Rac1	2482.51	2890.28	2822.38	2914.53	3107.89	2953.63	2600.95	2825.31	2809.42	2773.18	2419.79	2764.58	2552.14	2861.46	2703.08	2963.22	2726.51	2601.91
ENSMUSG00000001855_Nup214	961.9	1477.61	1454.8	1825.83	1866.03	2004.93	1345.42	1222.51	922.278	718.371	811.707	1023.86	1119.1	1604.52	603.573	945.15	993.296	808.894
ENSMUSG00000001864_Aif1l	65.6627	67.2335	45.786	375.656	420.233	318.966	92.3449	384.928	65.1357	245.978	22.9926	33.8624	20.3473	63.4883	40.8062	53.7305	77.7198	41.6771
ENSMUSG00000001865_Cpa3	1.15198	0	0	0	0	0	0	0	0	0	0	0	0	0	0	0	0	0
ENSMUSG00000001870_Ltbp1	154.365	126.063	70.8593	230.001	171.644	177.146	69.1058	60.1992	54.0411	44.9502	59.92	97.4342	69.7623	98.1183	62.7788	60.4997	85.3022	76.6321
ENSMUSG00000001891_Ugp2	834.031	494.319	484.568	293.083	369.116	291.319	968.704	1191.25	1166.72	1546.2	1181.68	968.592	957.294	604.101	1263.2	1106.34	870.714	1068.37
ENSMUSG00000001901_Kcnh6	48.383	61.1214	55.5973	116.95	83.4008	86.5252	36.0818	29.5208	30.7784	39.9558	39.0177	43.1266	50.3839	56.434	34.0799	38.0768	41.7033	31.818
ENSMUSG00000001909_Trmt1	669.298	1023.02	866.663	877.476	780.739	928.226	717.966	448.6	441.276	258.464	374.848	385.265	606.544	908.075	211.654	352.845	463.791	283.225
ENSMUSG00000001910_Nacc1	1464.16	3146.99	3254.62	3258.29	3075.07	3259.29	1199.87	712.551	571.547	261.377	425.014	512.728	772.23	1542.32	228.694	633.767	767.719	460.241
ENSMUSG00000001911_Nfix	10.3678	18.3364	9.26621	4.25271	5.3807	2.55992	6.11555	15.0498	6.44199	7.4917	2.78698	7.02804	2.90676	8.97814	3.13894	3.80768	1.26374	4.48141
ENSMUSG00000001918_Slc1a5	957.292	1175.82	1011.65	580.495	308.852	476.145	659.868	501.853	419.445	283.436	337.224	410.821	472.833	818.935	248.873	378.229	336.786	341.035
ENSMUSG00000001924_Uba1	6801.27	9654.89	9405.75	8146.43	7885.95	8446.71	5908.24	5026.64	4036.26	2941.74	3094.94	3702.5	4223.53	6698.98	1968.56	3926.56	4443.3	3154.46
ENSMUSG00000001930_Vwf	122.109	109.255	92.1171	14.5301	10.2233	15.8715	63.6018	60.7781	33.6415	24.1399	41.1079	37.6959	58.1352	112.868	6.7263	17.7692	32.8571	20.1663
ENSMUSG00000001942_Siae	196.988	98.5583	100.293	126.873	125.37	105.981	236.672	331.096	253.027	259.296	190.211	169.312	180.219	187.9	115.692	158.653	153.544	132.65
ENSMUSG00000001943_Vsig2	20.7356	12.9883	15.8071	9.21421	5.91877	7.67976	21.4044	1.73652	5.72621	0.832411	4.18047	4.15294	5.81352	12.1846	4.03578	6.34613	8.84615	2.68885
ENSMUSG00000001946_Esam	13.8237	13.7523	7.631	3.89832	10.2233	4.60785	36.0818	6.94607	23.6206	4.99447	20.9023	15.3339	22.2852	12.1846	24.2147	34.6922	26.5385	9.8591
ENSMUSG00000001948_Spa17	38.0152	84.8059	67.5888	15.5933	13.4517	23.5512	48.3129	96.6661	39.7256	77.4143	19.5088	20.4452	23.2541	24.3692	24.6631	31.3076	39.8077	26.4403
ENSMUSG00000001962_Fam50a	684.274	839.655	922.806	656.69	571.43	664.043	461.724	401.714	306.352	248.475	255.008	267.385	285.832	484.82	200.444	329.999	384.176	251.407
ENSMUSG00000001964_Emd	716.529	1120.05	1168.63	954.734	977.673	777.703	779.733	823.109	639.546	542.316	549.731	675.97	742.193	922.183	353.355	561.421	486.538	377.783
ENSMUSG00000001983_Taco1	127.869	185.656	176.058	116.595	102.771	119.804	188.359	137.185	112.019	88.2356	85.6995	87.5311	119.177	171.226	45.7388	85.0381	80.8791	60.499
ENSMUSG00000001985_Grik3	271.866	579.125	575.595	1296.72	775.359	1310.68	753.436	1175.04	544.706	740.014	277.304	421.363	287.769	672.078	315.688	394.729	226.209	259.922
ENSMUSG00000001986_Gria3	19.5836	4.58411	8.17607	70.5242	86.0912	36.3508	36.0818	20.8382	53.3253	15.8158	34.8372	60.6967	39.7257	42.9668	52.9136	43.9998	65.0824	46.1585
ENSMUSG00000001988_Npas1	0	1.52804	2.18029	9.923	5.91877	6.65579	1.22311	2.89419	1.43155	0.832411	1.39349	1.27783	1.93784	2.56518	0.44842	0.423075	1.26374	0
ENSMUSG00000001995_Sipa1l2	294.906	522.588	421.885	500.757	412.7	380.404	371.214	428.341	216.164	244.313	101.028	118.838	171.499	267.42	79.3703	164.999	156.703	137.579
ENSMUSG00000001998_Ap4e1	384.76	194.06	204.947	460.002	503.095	463.857	428.089	419.658	557.59	531.079	551.125	541.159	514.497	431.592	690.118	550.844	629.972	678.485
ENSMUSG00000001999_Blvra	164.733	227.677	198.951	70.1698	56.4973	85.5013	162.674	171.336	137.429	151.499	101.725	99.351	101.737	121.205	86.0966	120.576	90.3571	106.209
ENSMUSG00000002006_Pdzd4	1137	855.7	1014.38	2911.69	2210.39	2804.13	396.288	52.6743	294.9	31.2154	600.593	472.157	594.917	708.632	359.184	620.228	865.659	547.628
ENSMUSG00000002007_Srpk3	2.30395	3.05607	0	0	1.07614	1.02397	0.611555	0	0	0.832411	1.39349	0.638913	1.93784	3.84777	0.44842	0.84615	0	0
ENSMUSG00000002010_Idh3g	1504.48	2377.62	2303.47	1317.28	1069.14	1124.32	1000.5	840.474	595.884	379.58	514.197	499.63	705.374	1253.73	215.69	546.613	583.214	410.049
ENSMUSG00000002012_Pnck	18.4316	19.8645	15.8071	5.31589	4.30456	5.11984	10.3964	11.5768	8.94721	3.74585	4.87721	3.19457	10.6581	19.2389	1.34526	3.3846	3.79121	1.79256
ENSMUSG00000002014_Ssr4	539.125	517.24	431.151	419.601	333.603	375.796	442.155	470.017	263.764	232.243	208.327	254.607	267.422	450.831	142.149	307.153	281.181	206.145
ENSMUSG00000002015_Bcap31	1589.73	1350.02	1442.8	773.285	641.917	664.043	1494.03	1098.06	1380.02	902.334	1021.43	1257.38	1256.69	1684.68	941.233	1249.34	1213.19	997.562
ENSMUSG00000002017_Fam98a	1048.3	783.118	824.148	1036.95	1287.06	1011.68	508.203	459.019	525.38	537.322	1011.67	1039.19	951.48	939.498	1219.7	1155.42	1165.8	1263.31
ENSMUSG00000002020_Ltbp2	6.91186	7.64018	0.545071	6.02468	5.91877	9.21571	10.3964	4.05187	3.22099	0.832411	2.09023	2.2362	5.81352	8.97814	0.44842	0.84615	5.68681	2.2407
ENSMUSG00000002028_Mll1	819.055	1023.78	714.043	2970.17	2633.31	2631.08	1633.46	1474.88	1298.06	1132.91	1128.03	1321.27	1391.37	1830.9	1108.94	1401.65	1436.24	1304.99
ENSMUSG00000002031_Ift46	557.557	766.31	841.59	753.793	588.11	590.829	454.386	405.187	326.752	250.972	258.492	283.039	262.578	460.45	168.606	307.999	332.994	247.822
ENSMUSG00000002032_Tmem25	3.45593	7.64018	8.17607	6.73346	6.99491	2.04793	5.504	6.36723	2.86311	3.32965	0.696744	0.95837	0.968921	6.41296	1.79368	2.53845	1.8956	1.34442
ENSMUSG00000002033_Cd3g	0	0.764018	0	0	0	0	0	0	0.357888	0.416206	0	0.319457	0	0	0	0	0	0.448141
ENSMUSG00000002043_Trappc6a	31.1034	124.535	97.5678	54.2221	18.2944	49.1504	20.1813	13.3133	3.22099	2.08103	2.09023	2.2362	4.8446	16.0324	1.34526	3.3846	8.21428	1.34442
ENSMUSG00000002052_Supt6h	2184.15	2880.35	2626.7	4654.59	5513.6	4461.94	3098.14	2007.99	2124.07	1232.39	1707.72	1836.88	2322.5	3366.8	1323.29	2172.49	2559.7	1654.98
ENSMUSG00000002055_Spag5	1240.68	1178.88	1030.18	1136.89	1007.27	997.344	1151.56	916.881	829.943	640.541	775.476	754.876	878.811	1193.45	453.353	734.035	815.741	677.141
ENSMUSG00000002057_Foxn1	0	0	0	0	0	0	0	0	0.357888	0	0	0.95837	2.90676	4.48907	0.44842	0.423075	0.631868	0.448141
ENSMUSG00000002058_Unc119	103.678	213.161	203.857	154.515	166.802	178.17	59.9324	49.2013	34.3573	24.1399	27.173	29.7095	31.0055	93.6292	10.7621	35.1152	35.3846	24.1996
ENSMUSG00000002059_Rab34	119.806	111.547	129.727	254.454	252.355	216.057	101.518	62.5146	65.4935	34.5451	31.3535	33.2235	39.7257	57.0753	22.8694	50.3459	90.3571	44.366
ENSMUSG00000002064_Sdf2	244.219	261.294	222.934	232.836	212	240.12	223.829	172.494	168.565	81.1601	126.111	111.81	163.748	283.453	76.6798	146.384	173.764	104.417
ENSMUSG00000002068_Ccne1	2218.71	1792.39	2082.17	2755.76	3379.62	2737.06	2078.68	1575.02	1844.91	1245.7	1949.49	1688.65	1876.8	2194.51	1247.95	2033.72	2294.94	1762.09
ENSMUSG00000002076_Hsf2bp	1285.61	1122.34	1035.64	211.572	200.7	257.528	894.094	441.075	726.155	293.841	560.879	641.788	749.945	829.837	475.325	647.728	636.291	538.665
ENSMUSG00000002083_Bbc3	47.231	116.131	131.362	120.139	69.9491	121.34	34.2471	28.9419	20.0417	9.15653	17.4186	22.0425	25.1919	59.6405	4.03578	8.88458	15.1648	9.41096
ENSMUSG00000002100_Mybpc3	9.21581	29.7967	19.0775	1.06318	3.76649	3.58389	11.008	6.94607	6.44199	4.16206	0.696744	2.2362	2.90676	7.69555	0	2.11538	4.42308	2.68885
ENSMUSG00000002102_Psmc3	1342.05	2644.26	2542.76	1889.62	2034.98	1993.15	1663.43	1357.96	970.593	674.669	679.326	774.682	982.486	1831.54	355.597	716.266	835.329	575.861
ENSMUSG00000002103_Acp2	222.331	171.904	162.976	305.841	218.456	281.079	192.64	174.23	183.239	153.58	227.835	230.009	251.919	296.279	181.61	188.268	195.247	192.701
ENSMUSG00000002104_Rapsn	0	4.58411	3.27043	4.25271	2.15228	5.63182	2.44622	0.578839	0.357888	0	0	0	0	1.28259	0	0.423075	2.52747	0.448141
ENSMUSG00000002105_Slc39a13	39.1672	84.0419	71.4043	55.2853	44.1217	48.6385	39.7511	32.415	17.5365	18.3131	21.5991	23.3203	28.0987	56.434	11.6589	20.7307	15.1648	12.5479
ENSMUSG00000002107_Celf2	158.973	74.1097	42.5156	332.775	273.34	199.162	116.196	266.845	118.461	296.338	114.963	130.019	60.0731	62.2057	194.166	156.115	126.374	133.546
ENSMUSG00000002108_Nr1h3	2.30395	8.40419	4.36057	6.37907	5.3807	9.72769	3.05778	3.47303	2.86311	1.66482	1.39349	0.638913	0	3.84777	0	1.6923	3.15934	1.79256
ENSMUSG00000002109_Ddb2	152.061	125.299	93.7523	151.68	101.157	90.6211	96.6258	91.4565	106.651	81.1601	101.725	97.7537	87.2029	103.89	92.3745	104.5	108.681	90.0763
ENSMUSG00000002111_Sfpi1	1.15198	12.9883	5.45071	6.02468	2.69035	3.58389	3.66933	1.73652	1.07366	0.832411	0.696744	0	1.93784	1.92389	0	0.84615	0	0.448141
ENSMUSG00000002129_Sf3a1	2128.85	3289.1	3546.78	3738.13	3487.23	4183.42	2469.46	1915.38	1940.47	1409.27	1960.64	2225.01	2403.89	3008.96	1432.7	2106.07	2121.18	1800.18
ENSMUSG00000002147_Stat6	672.754	459.939	510.187	366.797	310.466	298.486	393.842	319.519	396.54	279.274	343.495	509.214	433.108	658.611	403.13	423.498	460	385.401
ENSMUSG00000002190_Clgn	535.669	618.854	495.47	106.318	157.116	146.427	421.973	377.982	418.371	435.767	282.181	378.237	198.629	300.126	512.992	541.959	614.176	462.93
ENSMUSG00000002204_Napsa	73.7265	60.3574	52.3268	2.12636	0.53807	4.09587	33.024	6.36723	13.9576	2.91344	32.0502	6.70859	70.7312	27.5757	10.3137	11.423	42.3351	17.9256
ENSMUSG00000002205_Vrk3	216.572	287.271	270.9	306.195	281.411	260.6	254.407	211.855	155.323	109.462	110.782	126.185	126.929	252.029	73.0924	150.615	159.231	116.517
ENSMUSG00000002210_1500002O20Rik	99.07	251.362	194.045	191.018	177.563	183.29	72.1635	43.4129	24.6943	20.3941	29.2633	28.4316	32.9433	89.1401	6.7263	32.9999	44.2308	21.5108
ENSMUSG00000002221_Paxip1	850.159	1096.37	1023.1	1487.39	1479.15	1336.79	832.939	630.355	642.051	439.097	586.659	595.786	724.753	976.052	389.677	622.344	628.077	548.525
ENSMUSG00000002222_Rmnd5a	2575.82	1437.12	1417.19	2394.63	2682.28	2115	2761.78	3181.3	3204.53	3646.79	3075.43	3144.09	3103.45	2544.66	3361.8	3371.49	3219.37	3421.56
ENSMUSG00000002227_Mov10	850.159	1189.58	1024.73	243.822	320.69	288.759	702.066	442.233	312.079	143.591	77.3386	221.703	124.022	559.851	102.24	279.653	338.681	190.012
ENSMUSG00000002228_Ppm1j	187.772	314.011	249.098	25.1619	25.8274	35.3269	79.5022	15.6286	40.4414	5.82688	33.4437	24.5982	70.7312	124.411	14.3494	43.1537	55.6044	30.9217
ENSMUSG00000002233_Rhoc	141.693	311.719	258.364	133.96	91.4719	98.8129	118.642	89.72	65.1357	47.0312	54.346	66.1275	78.4826	151.987	34.5283	58.3844	73.2967	38.5401
ENSMUSG00000002249_Tead3	21.8876	22.9205	13.6268	130.062	129.675	94.717	18.3467	17.3652	10.7366	12.4862	6.96744	6.70859	11.627	16.6737	7.17472	9.30765	27.8022	9.8591
ENSMUSG00000002250_Ppard	61.0547	240.666	242.012	165.147	157.654	160.251	83.1715	81.6163	26.1258	15.8158	22.2958	28.7511	39.7257	128.259	12.5558	27.4999	41.7033	18.3738
ENSMUSG00000002257_Def6	89.8542	137.523	206.582	93.9141	89.8577	91.1331	146.773	47.4648	73.0092	20.3941	59.92	86.8922	83.3272	218.682	21.0757	27.0768	36.0165	25.9922
ENSMUSG00000002265_Peg3	676.21	218.509	206.582	2046.62	2452.52	1503.18	1146.05	3297.64	1194.27	3754.18	730.885	977.857	570.694	698.371	2937.15	2583.72	3828.49	2773.54
ENSMUSG00000002266_Zim1	3.45593	2.29205	3.8155	15.2389	29.5938	14.3355	31.1893	42.8341	31.1363	56.604	18.8121	28.4316	16.4717	41.0429	27.3536	23.2691	29.0659	25.9922
ENSMUSG00000002274_Metrn	9.21581	23.6845	11.9916	17.0109	15.066	8.19174	9.78489	6.36723	5.36832	5.41067	5.57395	5.43076	5.81352	13.4672	1.34526	4.23075	8.21428	4.48141
ENSMUSG00000002279_Lmf1	72.5745	116.131	122.641	171.526	89.3196	121.852	45.2551	31.8361	24.3364	16.6482	17.4186	14.0561	18.4095	43.6081	4.93262	18.6153	24.011	11.2035
ENSMUSG00000002280_Narfl	120.958	210.869	172.243	147.073	143.127	133.116	199.979	125.029	91.2615	62.0147	74.5516	74.4334	109.488	202.649	43.9452	91.3842	97.9395	47.9511
ENSMUSG00000002289_Angptl4	169.341	307.899	306.33	137.15	138.822	156.667	180.409	68.8818	102.714	33.2965	50.8623	60.6967	84.2961	153.911	28.2505	68.5382	94.7802	52.4325
ENSMUSG00000002290_Rab11b-ps2	0	0	0	0	0	0	0	0	0	0	0	0	0	0	0	0.423075	0	0
ENSMUSG00000002297_Dbf4	3629.88	2758.87	3048.58	3474.47	3041.71	3370.39	3167.86	2274.26	3769.28	2743.21	4742.04	4150.38	4093.69	2939.06	5361.76	4350.9	4495.11	4345.18
ENSMUSG00000002307_Daxx	597.876	884.732	818.152	768.323	849.612	741.864	584.035	470.017	355.383	221.421	335.134	306.998	409.853	626.546	195.511	374.422	422.088	267.54
ENSMUSG00000002308_Cd320	238.459	293.383	313.416	205.902	167.878	217.081	262.969	192.753	184.312	93.6463	126.807	130.658	155.027	234.714	80.7156	182.768	166.181	114.276
ENSMUSG00000002319_Ipo4	368.632	692.964	550.522	857.985	797.42	983.009	736.924	429.498	331.404	158.158	142.136	154.298	175.375	414.918	76.2314	188.692	236.95	145.198
ENSMUSG00000002320_Tm9sf1	97.918	93.9742	79.5804	128.29	107.614	111.1	236.672	174.23	137.787	94.4787	66.8874	53.0298	89.1407	106.455	40.3578	73.192	82.1428	53.7769
ENSMUSG00000002324_Rec8	32.2553	98.5583	90.4818	52.4501	34.9745	67.5818	58.7093	89.1412	21.1154	39.1233	9.05767	13.4172	16.4717	30.7822	3.58736	11.8461	20.2198	6.27397
ENSMUSG00000002325_Irf9	102.526	104.67	93.2072	91.7877	87.7054	72.1897	215.268	149.34	176.081	147.337	94.0605	100.948	86.2339	126.335	60.0883	68.5382	68.8736	75.2877
ENSMUSG00000002326_Gmpr2	184.316	216.981	216.393	136.441	126.984	133.116	286.82	260.477	242.648	201.444	112.176	133.213	125.96	192.389	90.5808	120.576	122.582	114.724
ENSMUSG00000002329_Mdp1	141.693	176.488	144.989	115.886	103.847	104.957	226.276	210.118	200.417	174.806	81.5191	101.907	91.0785	141.726	69.0567	83.7689	97.3077	80.6654
ENSMUSG00000002332_Dhrs1	122.109	179.544	185.324	97.8124	94.1622	75.2616	165.12	115.768	105.219	62.4309	45.2884	46.0017	61.042	91.7053	25.1115	43.9998	41.0714	32.7143
ENSMUSG00000002341_Ncan	96.766	104.67	104.654	396.211	255.045	323.062	18.3467	16.2075	15.3892	9.57273	16.0251	23.0009	31.0055	46.1733	20.6273	20.7307	38.5439	33.1624
ENSMUSG00000002342_Tmem161a	143.997	205.521	189.685	156.287	138.822	136.188	127.204	108.243	74.7986	62.8471	48.0753	51.752	71.7001	151.346	21.0757	54.9998	75.1923	37.6438
ENSMUSG00000002343_Armc6	103.678	239.902	179.328	174.007	149.045	210.937	90.5102	66.5665	41.515	24.9723	32.0502	38.0153	57.1663	85.9336	17.9368	41.0383	62.5549	32.2662
ENSMUSG00000002345_2310045N01Rik	52.9909	150.511	169.517	137.859	102.771	161.275	55.6515	45.7283	30.0626	15.3996	20.9023	28.4316	28.0987	72.4664	14.7979	42.3075	37.2802	19.7182
ENSMUSG00000002346_Slc25a42	50.687	86.334	79.5804	80.4472	73.1775	76.7976	72.7751	63.0934	35.073	23.7237	28.5665	32.5846	41.6636	83.3684	13.0042	43.5767	46.7582	32.7143
ENSMUSG00000002365_Snx9	198.14	120.715	112.83	195.625	276.03	153.083	223.218	324.729	198.986	301.749	187.424	166.437	165.685	150.705	192.821	187.422	169.972	163.571
ENSMUSG00000002372_Ranbp3	391.672	1027.6	922.806	1258.8	1143.94	1337.81	496.583	316.046	171.071	79.9115	105.208	130.019	159.872	585.503	27.802	167.538	233.791	116.965
ENSMUSG00000002379_Ndufa11	172.796	661.639	602.304	270.402	196.934	288.759	160.228	80.4586	16.105	5.41067	8.36093	19.8063	36.819	146.215	3.58736	28.7691	46.1264	15.2368
ENSMUSG00000002384_Bmp8b	20.7356	19.8645	8.17607	32.6041	33.3603	54.2703	48.9244	97.2449	52.6096	97.3921	17.4186	19.8063	12.596	18.5976	31.8378	29.1922	30.3297	24.6478
ENSMUSG00000002393_Nr2f6	35.7113	28.2686	26.1634	58.1204	36.5888	42.4946	25.0738	17.944	7.87354	9.15653	9.05767	11.5004	17.4406	23.7279	4.93262	15.6538	20.2198	12.0998
ENSMUSG00000002395_Use1	208.508	358.324	319.412	309.385	269.035	297.463	170.012	112.295	78.3775	31.2154	68.9777	71.5583	86.2339	201.367	34.5283	82.0766	117.527	56.0176
ENSMUSG00000002396_Ocel1	84.0943	100.85	102.473	168.691	202.852	154.619	68.4942	41.6764	37.9362	38.2909	31.3535	49.1963	65.8866	103.89	29.5957	49.9229	73.2967	47.9511
ENSMUSG00000002409_Dyrk1b	8.06383	27.5046	35.9747	57.0572	42.5075	58.8781	26.2969	26.0477	10.0209	10.4051	2.09023	8.30587	5.81352	23.0866	2.69052	5.0769	12.0055	4.48141
ENSMUSG00000002413_Braf	1533.28	857.228	674.798	1960.15	2117.31	1920.96	1174.19	1213.82	1380.02	1404.28	1859.61	1550	1621	1241.55	2351.96	1835.3	2485.77	1879.06
ENSMUSG00000002416_Ndufb2	366.328	307.135	317.232	174.361	213.076	186.874	351.644	276.685	315.3	231.41	284.968	284.955	332.34	278.322	220.174	280.499	286.868	239.307
ENSMUSG00000002428_Hltf	1078.25	653.235	582.136	939.495	1076.68	777.703	927.73	717.181	1191.41	974.754	1276.44	1518.06	1074.53	1045.31	1708.93	1354.26	1536.07	1522.33
ENSMUSG00000002455_Prpf6	1241.83	1709.11	1743.68	1489.87	1586.23	1565.13	1585.15	1357.96	1203.94	879.443	841.667	895.437	1016.4	1446.76	523.754	897.765	999.615	670.867
ENSMUSG00000002458_Rgs19	317.945	441.602	413.164	324.624	377.725	387.572	226.887	191.017	216.164	178.552	244.557	224.897	218.007	244.334	219.726	229.73	212.308	192.701
ENSMUSG00000002459_Rgs20	18.4316	29.0327	31.0691	13.1125	13.4517	11.2636	15.2889	2.89419	16.8207	2.91344	19.5088	6.70859	36.819	10.902	14.7979	11.423	13.9011	12.9961
ENSMUSG00000002475_Abhd3	10.3678	11.4603	13.0817	12.7581	17.2182	12.2876	24.4622	45.7283	25.768	33.7127	17.4186	18.5285	10.6581	19.2389	13.4526	19.8845	12.6374	15.6849
ENSMUSG00000002477_Snrpd1	956.14	1506.64	1613.96	1025.97	1100.35	1082.85	799.303	752.49	629.167	535.241	638.914	688.748	745.1	991.443	578.013	746.728	685.577	642.186
ENSMUSG00000002486_Tchp	193.532	223.857	194.045	258.707	235.675	221.689	127.204	115.189	87.3247	61.1822	75.9451	67.7248	79.4515	144.933	34.9768	70.2305	91.6208	57.8102
ENSMUSG00000002489_Tiam1	550.645	751.029	832.324	582.267	544.527	583.149	521.045	688.239	479.928	605.163	400.628	395.168	547.44	516.884	369.05	458.613	535.824	484.44
ENSMUSG00000002496_Tsc2	940.013	1474.55	1307.63	1580.59	1378.54	1459.67	1032.92	696.343	576.558	340.456	459.851	498.033	673.4	1079.94	253.806	566.921	653.983	458
ENSMUSG00000002500_Rpl3l	11.5198	8.40419	11.4465	4.60711	5.91877	5.63182	9.78489	5.78839	3.57888	3.74585	1.39349	2.2362	2.90676	7.05425	1.34526	2.11538	1.8956	0.896282
ENSMUSG00000002504_Slc9a3r2	63.3587	124.535	103.018	57.0572	80.1724	40.4467	61.7671	35.888	42.2308	14.9834	29.2633	36.0986	41.6636	100.683	16.5915	32.5768	27.8022	19.2701
ENSMUSG00000002524_Puf60	1096.68	2065.9	2108.88	1586.62	1556.1	1829.32	952.803	739.177	482.791	303.83	321.896	412.099	544.533	1147.28	165.915	456.921	577.527	375.094
ENSMUSG00000002546_Golga2	368.632	608.922	527.084	419.247	450.903	412.659	351.644	309.679	235.848	159.407	148.407	177.298	188.94	386.06	88.7871	200.115	226.841	139.82
ENSMUSG00000002550_Uck1	215.42	229.205	201.676	326.041	323.918	262.648	159.004	152.813	90.5457	85.3222	77.3386	99.9899	118.208	239.845	32.7347	92.2304	115	71.7026
ENSMUSG00000002565_Scin	8.06383	5.34812	0	19.846	22.5989	10.7517	7.95022	13.3133	8.58932	9.98894	2.78698	4.79185	0	1.28259	1.79368	2.53845	3.15934	6.27397
ENSMUSG00000002578_Ikzf4	33.4073	44.313	45.2409	88.2438	96.3145	81.4054	34.2471	26.0477	37.2204	24.5561	22.2958	23.9592	15.5027	32.7061	21.0757	21.1538	21.4835	25.544
ENSMUSG00000002580_1810046J19Rik	263.803	282.686	311.236	250.91	226.527	241.144	233.003	192.174	163.197	134.434	112.176	131.936	135.649	184.052	72.644	147.23	164.918	121.894
ENSMUSG00000002588_Pon1	0	0	0	0	0	0	0	1.73652	0.357888	0.416206	0	0	0.968921	0.641296	0	0.423075	0	0.448141
ENSMUSG00000002602_Axl	38.0152	32.0887	40.3353	31.8953	33.8984	31.743	29.3547	24.3112	33.2836	29.1344	15.3284	20.4452	9.68921	13.4672	27.802	16.0769	35.3846	21.5108
ENSMUSG00000002603_Tgfb1	24.1915	56.5373	55.0522	30.8322	27.9796	14.8475	18.9582	6.36723	12.1682	2.08103	6.96744	14.695	12.596	31.4235	2.69052	16.4999	12.6374	11.2035
ENSMUSG00000002608_Ccdc97	218.876	472.163	383.73	393.376	383.644	404.467	220.772	210.118	132.777	99.057	74.5516	90.7257	130.804	257.16	46.6357	103.653	101.099	69.91
ENSMUSG00000002617_Zfp40	188.924	136.759	106.834	117.658	122.142	79.3575	222.606	322.413	290.605	465.734	335.831	380.153	324.588	235.997	256.945	195.884	183.874	253.648
ENSMUSG00000002625_Akap8l	494.198	724.289	717.859	579.787	454.669	513.52	537.557	475.805	384.014	282.187	296.116	298.372	368.19	559.851	133.181	216.614	275.494	187.771
ENSMUSG00000002633_Shh	0	0.764018	0	0	0	0	0	0	0	0	0	0.319457	0	0.641296	0.44842	0.84615	0	0.448141
ENSMUSG00000002635_Pdcd2l	321.401	335.404	342.305	209.446	168.954	197.114	222.606	167.863	129.913	90.3166	142.136	134.172	142.431	209.704	88.3387	124.384	167.445	107.554
ENSMUSG00000002658_Gtf2f1	580.596	1808.43	1724.06	1125.91	1302.13	1338.33	721.635	519.218	336.415	196.865	232.713	255.565	333.309	739.414	106.724	298.691	393.654	237.963
ENSMUSG00000002660_Clpp	331.769	909.181	932.617	675.118	582.192	670.699	292.935	187.544	119.535	55.3554	88.4865	101.587	159.872	345.017	39.0125	116.346	163.022	73.4951
ENSMUSG00000002661_Alkbh7	80.6383	69.5256	69.2241	32.2497	30.1319	35.8389	52.5938	49.7801	34.7152	32.8803	22.9926	36.0986	36.819	57.0753	9.86524	32.5768	29.0659	28.2329
ENSMUSG00000002664_Pspn	0	4.58411	1.63521	0.354393	2.15228	0.511984	1.22311	4.63071	0.357888	0	0	0	1.93784	1.92389	0.44842	0	0	0.448141
ENSMUSG00000002668_Dennd1c	18.4316	19.1004	20.7127	27.2882	22.0609	11.7756	9.78489	8.68258	4.29466	4.57826	4.87721	5.75022	1.93784	8.33684	2.2421	3.80768	3.15934	3.58513
ENSMUSG00000002679_Med6	599.028	487.443	601.759	425.626	500.943	478.705	802.361	662.192	845.69	766.651	871.627	789.697	854.588	774.044	700.88	723.459	748.132	726.437
ENSMUSG00000002688_Prkd1	5.75988	3.05607	6.54086	48.5518	60.8019	42.4946	18.3467	68.303	23.6206	75.3332	19.5088	21.723	3.87568	10.902	15.6947	16.4999	11.3736	18.8219
ENSMUSG00000002699_Lcp2	0	1.52804	0	0.708786	2.15228	1.53595	0.611555	0.578839	0	0.832411	0	1.59728	0	0	0.44842	0.423075	0	1.34442
ENSMUSG00000002718_Cse1l	7580	4885.13	4967.23	6866.71	7088.53	6830.89	8117.18	8123.42	9654.03	10065.9	10701.3	10030	9632.04	7156.22	11152.7	10136	9577.22	10480.2
ENSMUSG00000002728_Naa20	739.569	534.812	708.048	531.235	625.775	514.032	755.271	722.391	926.93	868.621	975.442	915.243	916.599	753.523	973.968	879.996	956.016	1005.18
ENSMUSG00000002731_Prkra	170.492	121.479	123.731	223.976	193.167	157.179	157.781	196.226	152.46	207.687	119.84	120.435	139.525	123.77	86.545	81.2304	115.632	88.2838
ENSMUSG00000002732_Fkbp7	20.7356	20.6285	19.0775	12.7581	9.14719	13.8236	23.2391	27.7843	25.4101	22.0589	27.8698	26.8344	43.6014	34.63	23.7663	16.4999	23.3791	18.8219
ENSMUSG00000002733_Plekha3	529.909	393.469	363.563	456.812	598.334	400.371	522.88	539.478	635.967	587.682	850.725	715.263	731.535	555.362	796.394	703.997	722.225	680.726
ENSMUSG00000002741_Ykt6	1181.93	1114.7	1099.41	1037.31	1119.19	992.224	1379.67	1246.24	1096.21	931.885	972.655	971.467	1264.44	1611.58	521.512	839.381	862.5	675.797
ENSMUSG00000002748_Baz1b	2250.96	2217.94	1962.8	3424.5	3665.87	2910.12	2625.41	2579.88	2314.46	2104.34	2495.74	2745.09	2761.42	3249.45	2190.08	2754.64	3069.61	2577.26
ENSMUSG00000002763_Pex6	104.83	345.336	201.131	187.828	149.583	236.024	94.7911	72.9337	31.8521	29.1344	21.5991	26.8344	48.446	91.064	8.51998	43.9998	44.8626	23.3033
ENSMUSG00000002767_Mrpl2	372.088	657.819	643.729	399.046	338.984	389.62	301.497	234.43	151.387	82.8249	85.6995	119.796	187.971	318.724	39.461	124.384	133.956	90.0763
ENSMUSG00000002768_Mea1	339.833	886.26	893.917	768.678	581.115	703.978	240.953	281.316	96.6298	85.7384	89.1833	80.5031	121.115	280.246	29.1473	110.846	156.703	69.0137
ENSMUSG00000002769_Gnmt	4.60791	2.29205	2.18029	19.4916	13.4517	12.7996	4.89244	2.89419	0.715776	2.49723	2.09023	0.319457	0	4.48907	0.44842	0.423075	1.26374	0
ENSMUSG00000002771_Grin2d	9.21581	22.9205	11.9916	26.9338	15.604	16.8955	7.95022	11.5768	2.86311	2.91344	2.78698	2.87511	7.75137	12.8259	1.79368	2.53845	1.8956	2.2407
ENSMUSG00000002778_Kdelr1	464.246	403.401	461.13	367.86	350.284	258.04	500.252	523.27	347.509	364.596	288.452	325.526	388.537	496.363	194.614	319.422	275.494	238.411
ENSMUSG00000002781_Tmem143	88.7022	212.397	172.243	111.279	58.1115	96.7649	65.4364	49.2013	21.1154	11.6538	10.4512	26.1954	28.0987	57.0753	5.38104	21.1538	25.2747	18.8219
ENSMUSG00000002791_Pdxk-ps	0	0	1.09014	2.83514	0	0.511984	1.22311	0.578839	0	0	0	0.638913	0	0	0	0	0	0
ENSMUSG00000002797_Ggct	335.225	341.516	376.644	189.246	191.553	295.415	319.232	341.515	355.025	380.412	303.084	274.733	293.583	232.79	310.755	299.96	331.099	272.47
ENSMUSG00000002799_Jag2	40.3192	110.019	55.5973	313.638	221.685	262.648	42.8089	23.1536	13.2419	8.32411	8.36093	18.8479	22.2852	48.0972	4.4842	14.3846	17.0604	8.96282
ENSMUSG00000002803_Btbd6	78.3344	135.995	153.71	191.726	164.111	198.65	78.8907	73.5125	33.6415	32.8803	37.6242	30.9873	50.3839	95.5531	10.3137	27.0768	29.6978	14.3405
ENSMUSG00000002804_Nudt14	56.4468	83.2779	87.2114	103.128	65.1065	87.5492	32.4124	28.3631	12.5261	8.32411	8.36093	11.5004	14.5338	33.3474	2.69052	13.1153	20.8516	8.96282
ENSMUSG00000002808_Epdr1	137.085	109.255	88.8466	112.343	89.3196	98.3009	83.1715	37.0457	94.8404	34.1289	101.725	93.9202	127.898	124.411	77.5766	73.6151	77.0879	84.2505
ENSMUSG00000002812_Flii	334.073	609.686	551.067	711.621	651.065	668.651	366.933	448.021	190.397	201.86	128.898	165.798	209.287	376.441	67.7114	172.615	191.456	123.239
ENSMUSG00000002814_Top3a	247.675	278.866	217.483	376.72	299.167	302.582	258.076	213.013	164.986	132.77	156.767	163.562	191.846	272.551	90.1324	165.845	189.56	133.546
ENSMUSG00000002820_Atg4d	95.614	168.084	103.564	112.697	91.4719	65.5339	77.6675	62.5146	24.3364	18.7293	12.5414	20.1258	20.3473	70.5425	4.4842	21.1538	29.6978	15.6849
ENSMUSG00000002825_Qtrt1	135.933	346.864	293.793	255.872	218.456	296.951	99.6835	59.0416	26.1258	11.6538	17.4186	33.5429	31.9744	178.28	4.4842	29.6153	42.3351	23.3033
ENSMUSG00000002831_Plin4	5.75988	3.82009	4.90564	13.4669	9.14719	6.1438	3.66933	1.73652	2.50522	2.91344	0.696744	2.55565	2.90676	7.05425	0.89684	3.3846	3.79121	2.68885
ENSMUSG00000002833_Hdgfrp2	752.241	1945.95	1679.36	1211.31	996.505	1310.68	705.123	593.889	327.826	226.416	245.951	248.218	321.682	679.774	106.276	294.883	333.626	203.456
ENSMUSG00000002835_Chaf1a	640.499	1287.37	1201.88	1651.47	1692.77	1689.55	784.626	560.316	415.508	213.93	250.131	287.511	407.916	870.88	106.724	343.537	468.846	243.789
ENSMUSG00000002844_Adprh	1043.69	951.966	890.101	249.847	208.771	311.798	1255.52	782.011	1193.92	688.82	850.028	749.126	1071.63	800.337	594.156	686.228	637.555	566.45
ENSMUSG00000002845_Tmem39a	1683.04	1206.38	1244.4	655.272	650.527	596.461	889.202	629.198	797.733	528.581	947.572	727.722	1097.79	1018.38	643.483	828.804	785.412	738.984
ENSMUSG00000002846_4930455C21Rik	334.073	435.49	426.246	224.685	170.568	204.793	215.268	260.477	185.744	167.731	182.547	195.188	201.536	266.779	121.522	156.961	151.648	162.227
ENSMUSG00000002847_Pla1a	84.0943	76.4018	58.8677	13.8213	8.60912	8.19174	50.1475	6.36723	44.3781	4.57826	20.2056	15.6534	25.1919	14.1085	25.1115	32.1537	39.8077	27.7847
ENSMUSG00000002870_Mcm2	3781.94	6309.26	5907.48	5952.74	5291.92	6603.57	3276.71	2325.2	1966.6	1356	1587.88	1740.72	2262.43	3523.92	939.888	1825.15	2224.17	1478.87
ENSMUSG00000002871_Tpra1	52.9909	71.0536	75.7649	103.837	59.7258	74.7496	41.5858	42.8341	21.1154	17.8968	11.8447	17.8896	17.4406	39.7603	4.4842	15.6538	21.4835	14.3405
ENSMUSG00000002881_Nab1	296.058	289.563	256.184	180.74	230.832	197.114	182.244	227.484	224.754	278.858	175.58	239.273	162.779	202.008	465.011	345.229	342.472	417.219
ENSMUSG00000002885_Cd97	502.262	777.77	470.397	52.0957	88.7815	46.0785	595.655	423.71	317.447	206.854	167.219	147.589	201.536	266.138	49.7746	170.922	114.368	138.924
ENSMUSG00000002897_Il17ra	47.231	62.6494	51.7818	82.9279	100.081	61.438	51.9822	46.3071	43.3045	30.383	16.7219	23.3203	36.819	47.4559	21.5242	43.1537	43.5989	38.5401
ENSMUSG00000002900_Lamb1	1764.83	1631.18	1249.3	2659.72	2038.75	2715.05	980.323	1990.63	684.64	1438.41	678.629	988.399	630.767	1067.76	1550.64	1776.49	2146.46	1502.62
ENSMUSG00000002908_Kcnn1	28.7994	19.8645	24.5282	25.1619	14.5279	15.3595	18.9582	21.9959	11.4524	12.07	4.87721	8.62533	3.87568	15.3911	3.13894	7.19228	7.58241	4.92955
ENSMUSG00000002910_Arrdc2	52.9909	96.2662	68.679	64.8539	53.807	43.0066	25.6853	14.471	14.6734	12.07	9.05767	14.3755	13.5649	58.3579	4.4842	11	14.533	16.5812
ENSMUSG00000002930_Ppp1r17	0	0	0	0	0	0	0	0	0	0	0	0	0	0	0	0	0	0
ENSMUSG00000002944_Cd36	0	0	0	0	0	0	0.611555	0.578839	0	0	0	0	0.968921	0	0	0.84615	0	0
ENSMUSG00000002948_Map2k7	389.368	650.179	565.239	586.874	645.146	565.742	406.684	329.938	210.08	178.552	191.605	209.564	248.044	419.407	124.212	239.037	267.912	183.29
ENSMUSG00000002949_Timm44	546.037	756.377	726.58	645.349	589.187	695.786	464.782	383.191	348.225	318.397	303.084	381.431	434.076	512.395	268.604	359.614	344.368	319.973
ENSMUSG00000002957_Ap2a2	1551.71	1730.5	1672.82	2067.17	1797.69	1608.14	1664.04	1371.27	1295.2	1122.51	1160.08	1373.34	1368.12	1660.31	984.73	1290.38	1152.53	1116.77
ENSMUSG00000002963_Pnkp	120.958	240.666	198.951	164.438	112.457	119.804	73.9982	71.1972	26.1258	17.4806	16.7219	25.876	25.1919	82.7272	5.38104	21.9999	26.5385	16.5812
ENSMUSG00000002968_Med25	164.733	538.632	413.164	694.61	535.918	705.514	151.054	123.871	58.3358	28.7182	34.8372	35.7791	52.3217	180.845	19.2821	77.4228	77.7198	33.1624
ENSMUSG00000002980_Bcam	291.45	887.024	668.257	491.188	399.786	510.96	314.34	145.289	69.4303	27.0534	56.4363	78.2669	129.835	392.473	26.4568	148.499	165.549	68.1174
ENSMUSG00000002981_Clptm1	691.186	826.667	727.125	983.44	883.511	786.919	825.6	656.403	501.044	339.624	325.38	345.971	493.181	813.804	207.17	432.383	483.379	306.08
ENSMUSG00000002983_Relb	51.8389	81.7499	91.572	50.3238	40.8933	50.6864	37.9164	42.2552	18.6102	16.6482	10.4512	18.5285	12.596	65.4122	13.0042	29.1922	28.4341	20.1663
ENSMUSG00000002984_Tomm40	640.499	2193.49	1908.29	1295.31	1150.93	1570.25	491.691	353.67	128.124	74.0846	119.84	120.435	197.66	501.493	51.1199	211.961	264.121	140.268
ENSMUSG00000002985_Apoe	590.964	914.529	1122.85	868.971	486.415	659.947	311.282	122.714	115.956	29.5506	105.208	96.4759	227.696	360.408	51.1199	170.922	181.346	102.624
ENSMUSG00000002992_Apoc2	1.15198	3.05607	1.09014	0	0	0	0.611555	0	0.715776	0	1.39349	0.319457	0.968921	0	0	1.26923	1.26374	0
ENSMUSG00000002996_Hbp1	1753.31	1308	1252.57	1438.48	1232.72	1347.03	1507.48	2249.37	1687.09	2363.22	1419.27	1519.02	1480.51	1433.3	1370.37	1210.84	1352.2	1368.17
ENSMUSG00000002997_Prkar2b	129.021	80.9859	39.7902	124.746	106.538	92.1571	94.7911	555.106	114.882	713.793	68.2809	69.3221	58.1352	43.6081	119.28	127.769	144.066	129.065
ENSMUSG00000003031_Cdkn1b	708.465	479.039	336.854	618.77	467.583	446.962	445.212	842.21	752.997	1069.23	684.9	686.832	494.15	469.429	784.735	607.113	450.522	786.936
ENSMUSG00000003032_Klf4	1540.19	1957.41	1889.22	29.4146	37.1268	45.0546	1198.65	1416.42	1186.04	1425.92	778.263	1280.38	753.82	1093.41	595.95	852.073	605.329	855.501
ENSMUSG00000003033_Ap1m1	228.091	513.42	458.95	179.323	152.274	220.665	355.925	294.05	181.449	160.655	137.259	113.088	196.691	316.159	65.9177	168.384	173.132	118.757
ENSMUSG00000003037_Rab8a	604.788	1013.09	958.78	925.319	985.744	848.869	683.107	669.716	456.307	442.843	326.076	459.059	462.175	698.371	234.972	454.806	484.643	353.583
ENSMUSG00000003038_Hmgn2	82.9423	61.1214	53.9621	91.7877	85.5531	83.4533	96.6258	134.291	103.788	138.18	126.807	110.532	122.084	98.1183	110.311	113.807	137.747	143.405
ENSMUSG00000003039_Fam32a	624.371	705.952	704.777	703.824	710.252	709.097	689.223	623.409	590.516	478.637	507.23	522.311	516.435	752.24	297.302	494.998	527.61	416.323
ENSMUSG00000003051_Elf3	314.49	739.569	512.912	181.095	172.182	265.72	212.821	526.164	99.4929	234.324	73.1581	75.7112	65.8866	145.574	73.5409	123.538	170.604	81.1135
ENSMUSG00000003053_Cyp2c29	6.91186	2.29205	1.09014	0.708786	2.15228	0	0	0.578839	5.72621	1.24862	5.57395	7.02804	5.81352	5.77166	2.2421	2.53845	4.42308	4.92955
ENSMUSG00000003062_Stard3nl	640.499	343.044	386.456	304.778	308.314	276.471	679.438	563.21	624.515	474.891	491.205	539.562	541.627	615.644	515.234	571.575	540.247	527.014
ENSMUSG00000003068_Stk11	451.575	921.405	800.71	794.549	694.648	780.775	358.372	287.104	171.428	93.6463	112.176	122.991	192.815	434.157	56.5009	184.038	233.159	142.509
ENSMUSG00000003070_Efna2	21.8876	59.5934	32.7043	67.3346	56.4973	55.2942	23.8507	39.9399	18.9681	20.8103	16.0251	24.2787	19.3784	27.5757	13.4526	19.4615	17.6923	26.4403
ENSMUSG00000003072_Atp5d	404.344	1580.75	1465.7	739.263	571.968	915.939	336.356	200.857	70.8619	27.8858	33.4437	45.6823	80.4204	286.018	11.2105	90.115	122.582	58.2583
ENSMUSG00000003099_Ppp5c	664.69	1032.19	993.12	1523.89	1653.49	1583.57	775.452	572.472	373.277	269.285	320.502	320.734	476.709	887.553	144.84	363.422	489.066	241.996
ENSMUSG00000003119_Cdk12	1768.28	1627.36	1474.96	3720.06	4292.72	3395.48	2581.38	2128.97	2597.91	2010.69	3130.47	2974.78	3248.79	2924.31	2699.94	2964.91	3032.97	3039.74
ENSMUSG00000003123_Lipe	32.2553	102.378	71.4043	33.3129	34.4365	31.231	30.5778	29.5208	11.0945	12.07	9.75442	7.3475	12.596	38.4777	3.58736	9.73073	12.6374	7.6184
ENSMUSG00000003131_Pafah1b2	1185.38	705.952	635.553	1188.63	1218.73	1020.38	964.423	963.188	1245.45	1088.38	1315.45	1345.55	1303.2	1144.71	1512.52	1293.76	1325.03	1391.48
ENSMUSG00000003134_Tbc1d8	141.693	220.801	207.672	87.8894	85.015	97.7889	251.349	583.469	212.943	471.977	110.782	127.783	144.369	151.346	62.3304	93.4996	66.3461	80.2172
ENSMUSG00000003135_D1Bwg0212e	1036.78	1489.07	1543.1	917.168	1002.96	1319.89	1202.93	1078.96	1301.28	1111.27	960.113	1055.8	864.277	1058.78	956.031	1070.38	906.73	1007.87
ENSMUSG00000003153_Slc2a3	15904.2	11828.5	9302.19	8593.67	6492.35	6071.1	15208.2	34805.6	12502.1	30820	4960.82	5964.57	5216.67	7203.68	8102.5	9475.61	7960.27	7207.45
ENSMUSG00000003154_Foxj2	46.0791	51.9532	47.9663	110.925	139.898	62.462	75.2213	94.3507	69.0724	97.3921	22.2958	25.5565	30.0365	48.7385	68.1598	65.9997	90.989	55.5695
ENSMUSG00000003161_Sri	397.432	357.56	354.841	154.161	163.035	163.835	492.302	645.405	453.086	661.767	262.673	300.609	218.007	318.083	227.797	261.46	245.797	253.648
ENSMUSG00000003166_Dgcr2	427.383	422.502	417.525	527.691	506.324	421.363	403.627	321.256	254.101	207.27	199.966	239.273	288.738	427.103	152.911	276.691	284.972	209.282
ENSMUSG00000003178_Mical3	155.517	179.544	171.697	295.209	286.253	250.36	236.672	195.069	158.187	110.711	111.479	153.978	211.225	325.778	54.7072	122.692	123.846	100.832
ENSMUSG00000003184_Irf3	143.997	212.397	208.217	231.064	243.746	221.177	116.196	67.7241	62.9883	37.0423	45.2884	58.4605	64.9177	114.792	30.0441	65.5767	68.2417	52.8806
ENSMUSG00000003190_Bcl2l12	23.0395	109.255	111.74	140.694	111.919	139.772	26.2969	19.1017	15.0313	9.15653	13.9349	15.3339	23.2541	35.9126	7.62314	21.1538	19.5879	9.8591
ENSMUSG00000003198_Zfp959	87.5502	42.785	49.0564	53.8677	66.7207	47.1025	100.907	75.8279	112.377	129.856	142.136	120.755	120.146	85.9336	109.863	90.9612	99.8351	112.483
ENSMUSG00000003199_Mpnd	224.635	340.752	315.051	303.36	208.771	253.432	141.881	117.504	45.4518	27.8858	31.3535	40.571	49.415	160.965	11.6589	42.7306	50.5494	30.4736
ENSMUSG00000003200_Sh3gl1	372.088	795.342	674.798	677.599	590.801	669.675	370.603	259.899	115.24	59.1012	87.093	82.7392	165.685	404.658	28.6989	137.499	151.648	82.0098
ENSMUSG00000003206_Ebi3	9.21581	2.29205	8.72114	2.83514	1.61421	1.53595	1.83467	0.578839	1.43155	0.832411	0.696744	0.319457	1.93784	0.641296	0.89684	2.96153	4.42308	0.448141
ENSMUSG00000003208_Ccdc94	18.4316	47.3691	44.6958	48.1974	55.9593	56.8302	27.52	23.7324	17.5365	7.4917	12.5414	13.7366	22.2852	33.9887	5.38104	19.4615	15.1648	11.2035
ENSMUSG00000003226_Ranbp2	4461.6	2461.66	2463.72	5770.58	6331.47	4987.75	7172.93	7771.49	9071.39	10047.6	11718.5	11542.6	10815.1	8313.76	10475.5	8726.35	8108.13	9707.18
ENSMUSG00000003227_Edar	0	0	0	2.12636	2.69035	0.511984	0.611555	1.15768	1.07366	0.416206	0	1.59728	0	3.84777	0	0.84615	1.26374	1.79256
ENSMUSG00000003228_Grk5	47.231	62.6494	64.8635	71.2329	105.462	58.3661	43.4204	61.3569	55.1148	54.1067	41.8047	31.9457	43.6014	30.1409	46.6357	55.4228	73.2967	59.1546
ENSMUSG00000003233_Dvl3	67.9666	112.311	74.1297	182.158	191.553	179.706	116.807	122.714	34.7152	34.9613	23.6893	32.904	53.2906	88.4988	16.5915	28.346	35.3846	20.6145
ENSMUSG00000003234_Abcf3	425.079	511.128	497.65	445.117	419.695	409.587	500.252	604.308	302.416	317.149	243.86	254.287	349.78	491.874	110.311	238.614	226.209	158.194
ENSMUSG00000003235_Eif2b5	1895	2237.81	2160.12	1814.85	1677.16	1714.63	1797.97	1241.61	1075.1	713.377	855.602	969.87	1161.74	1675.06	609.851	1226.92	1198.02	857.294
ENSMUSG00000003269_Cyth2	573.684	812.151	787.083	668.03	697.339	602.093	421.973	420.237	231.554	184.795	183.244	194.549	242.23	447.624	93.7198	248.768	268.544	178.808
ENSMUSG00000003271_Sult2b1	17.2796	9.16821	10.9014	13.8213	10.7614	9.72769	2.44622	6.36723	6.44199	2.91344	1.39349	0.638913	2.90676	4.48907	1.34526	2.96153	3.79121	1.34442
ENSMUSG00000003273_Car11	34.5593	30.5607	25.0733	49.615	29.5938	22.0153	18.3467	9.84026	10.0209	7.0755	6.2707	9.26424	10.6581	17.9563	5.82946	7.61535	8.84615	7.17026
ENSMUSG00000003279_Dlgap1	57.5988	68.7616	74.6748	42.8815	21.5228	54.2703	75.2213	64.8299	64.7778	53.6905	32.747	27.7927	52.3217	48.7385	20.1789	23.6922	29.6978	29.5773
ENSMUSG00000003282_Plag1	127.869	59.5934	65.9536	380.972	255.583	273.399	134.542	136.606	187.533	141.926	220.171	256.843	199.598	212.269	205.376	172.615	178.819	236.17
ENSMUSG00000003283_Hck	595.572	1107.06	1048.72	24.4531	26.9035	76.7976	240.953	142.973	130.987	82.4087	160.251	115.324	223.821	286.659	151.566	272.883	339.945	156.401
ENSMUSG00000003299_Mrpl4	281.082	970.302	849.766	479.848	382.568	487.408	199.367	133.133	52.9675	26.221	36.2307	31.6262	59.1042	187.258	8.9684	62.6151	102.994	43.4697
ENSMUSG00000003308_Keap1	130.173	256.71	243.647	116.595	135.056	108.029	124.757	145.289	89.1142	79.0791	92.667	83.0587	149.214	169.302	45.2904	74.0382	77.0879	54.6732
ENSMUSG00000003309_Ap1m2	172.796	52.7172	52.8719	723.316	507.4	404.979	59.3209	48.0436	39.7256	22.8913	41.1079	47.9185	42.6325	98.7595	41.2546	95.615	120.055	64.0842
ENSMUSG00000003316_Glg1	1410.02	1016.14	842.68	2290.09	1980.1	1645.52	1501.37	1297.76	1307.37	1092.54	1341.23	1665.33	1742.12	2290.71	1072.17	1468.07	1430.55	1423.3
ENSMUSG00000003341_Atp8b3	13.8237	16.0444	17.9874	26.5795	24.7512	17.4074	6.72711	9.84026	5.36832	2.49723	4.18047	3.83348	2.90676	11.5433	1.34526	0.423075	5.05494	0.896282
ENSMUSG00000003344_Btbd2	150.909	493.555	418.07	394.439	257.735	446.962	139.435	75.8279	30.0626	20.3941	24.386	30.0289	59.1042	144.292	12.1073	35.1152	55.6044	26.4403
ENSMUSG00000003345_Csnk1g2	281.082	1084.9	875.93	1139.02	906.11	1135.07	244.011	207.224	73.725	52.0257	42.5014	75.0723	123.053	253.953	20.6273	103.653	121.319	66.773
ENSMUSG00000003346_Fam108a	80.6383	230.733	142.809	124.746	100.081	115.708	67.2711	37.6245	10.0209	8.32411	7.66419	12.4588	16.4717	71.1838	3.58736	13.5384	26.5385	8.51468
ENSMUSG00000003348_Mob3a	16.1277	26.7406	22.3479	37.5656	33.3603	20.4793	20.1813	24.3112	3.22099	4.99447	3.48372	15.6534	12.596	40.4016	1.79368	10.1538	11.3736	7.17026
ENSMUSG00000003352_Cacnb3	114.046	201.701	140.083	433.422	494.486	413.683	86.2293	77.5644	32.2099	33.2965	11.8447	16.2923	20.3473	42.9668	30.0441	60.0767	125.742	45.2622
ENSMUSG00000003354_Ccdc65	8.06383	21.3925	19.6226	3.18953	2.69035	9.21571	23.8507	23.1536	26.1258	19.1455	13.9349	12.4588	19.3784	21.8041	4.03578	8.88458	5.68681	7.17026
ENSMUSG00000003355_Fkbp11	127.869	262.058	240.922	185.347	170.03	219.641	60.544	17.944	26.4837	7.0755	21.5991	26.5149	36.819	48.0972	25.5599	46.9613	57.5	34.955
ENSMUSG00000003360_Ddx23	969.964	1192.63	1108.13	1772.32	1993.01	1889.22	994.389	727.6	585.505	335.462	470.302	520.075	747.038	1383.92	192.372	465.383	651.456	377.783
ENSMUSG00000003363_Pld3	175.1	452.298	372.829	263.314	200.7	208.889	138.823	151.656	34.3573	29.9668	20.9023	30.6678	44.5704	153.911	4.03578	36.8075	42.967	18.3738
ENSMUSG00000003378_Grik5	33.4073	116.131	84.4861	259.061	173.797	333.813	26.2969	21.9959	8.23143	6.65929	4.87721	6.70859	10.6581	40.4016	0.89684	8.88458	15.1648	4.48141
ENSMUSG00000003379_Cd79a	10.3678	21.3925	25.6184	18.7828	16.1421	10.7517	9.78489	20.8382	4.29466	4.16206	2.78698	1.91674	1.93784	5.13037	0	3.3846	1.8956	0.896282
ENSMUSG00000003380_Rabac1	61.0547	103.142	99.203	47.4886	46.8121	47.6145	57.4862	63.0934	16.105	10.4051	3.48372	8.94478	16.4717	41.0429	0.44842	15.2307	16.4286	9.41096
ENSMUSG00000003382_Etv3	231.547	231.497	221.844	284.223	308.314	308.214	325.959	364.09	280.226	337.127	243.86	310.512	302.303	337.322	245.734	289.383	279.917	255.889
ENSMUSG00000003402_Prkcsh	673.906	1291.95	1202.97	1164.18	898.577	1120.73	597.49	451.494	273.069	186.46	192.998	234.801	327.495	777.25	100.446	272.883	286.236	194.941
ENSMUSG00000003410_Elavl3	114.046	109.255	47.9663	217.597	193.167	93.181	37.3049	45.1494	23.6206	29.1344	22.9926	23.9592	21.3163	41.6842	9.41682	25.8076	21.4835	26.8885
ENSMUSG00000003411_Rab3b	13.8237	47.3691	41.4254	58.8292	48.4263	56.3182	34.2471	42.8341	14.6734	33.2965	9.05767	11.5004	4.8446	7.69555	10.7621	27.4999	28.4341	12.5479
ENSMUSG00000003418_St8sia6	77.1824	46.6051	45.786	29.769	36.5888	20.9913	121.088	222.274	178.586	249.723	48.0753	116.282	41.6636	91.7053	49.3262	66.8459	35.3846	66.773
ENSMUSG00000003420_Fcgrt	47.231	61.1214	40.8803	4.25271	5.3807	0.511984	28.7431	14.471	8.58932	5.82688	3.48372	9.90315	8.72029	42.9668	7.17472	12.6923	23.3791	9.41096
ENSMUSG00000003421_Nosip	217.724	767.838	675.888	570.218	527.847	620.524	213.433	234.43	85.8932	84.0736	74.5516	73.475	92.0475	232.149	41.7031	93.0765	129.533	62.2916
ENSMUSG00000003423_Pih1d1	171.644	314.011	325.408	241.696	212.538	234.489	110.08	78.7221	45.8097	22.4751	38.3209	38.6542	58.1352	137.879	16.1431	55.4228	67.6099	30.9217
ENSMUSG00000003429_Rps11	3400.63	6380.31	6266.68	3950.77	4189.95	4192.63	3617.35	2512.74	2080.05	1386.38	1234.63	1157.07	1718.87	2884.55	524.651	1364.84	1722.47	1015.04
ENSMUSG00000003435_Supt5h	1233.77	2603.01	2399.95	2507.68	2585.96	2500.53	1440.82	1381.11	712.913	562.294	528.829	558.091	758.665	1529.49	265.913	667.19	791.73	472.789
ENSMUSG00000003436_Dll3	14.9757	25.2126	15.262	101.356	74.2536	60.9261	14.0658	19.6805	9.30509	21.2265	9.75442	11.8199	7.75137	10.2607	9.41682	22.423	19.5879	15.6849
ENSMUSG00000003437_Paf1	791.408	1405.03	1298.36	1321.53	1522.2	1307.09	843.335	736.283	710.766	587.266	543.46	532.215	613.327	799.696	489.675	701.036	781.621	572.724
ENSMUSG00000003438_Timm50	298.362	446.95	465.491	475.949	460.05	412.147	253.184	243.112	178.228	130.689	121.93	141.839	139.525	312.952	97.7555	184.461	197.143	138.027
ENSMUSG00000003444_Med29	163.581	417.918	451.319	328.168	305.624	359.925	195.698	151.656	86.609	67.0091	60.6167	58.1411	106.581	187.258	23.7663	85.0381	92.8846	47.9511
ENSMUSG00000003452_Bicd1	143.997	81.7499	80.1255	375.302	374.497	302.07	198.144	284.789	277.363	303.83	210.417	206.049	124.022	133.39	256.496	192.922	189.56	235.722
ENSMUSG00000003458_Ncstn	382.456	805.274	679.159	620.542	575.735	864.228	519.822	577.102	365.404	357.105	230.622	238.634	304.241	503.417	149.324	268.23	350.055	227.207
ENSMUSG00000003464_Pex19	892.782	1133.8	1081.42	927.8	852.841	1093.6	858.012	779.117	684.998	605.163	684.9	666.386	657.897	922.825	444.833	604.574	741.181	561.073
ENSMUSG00000003469_Phyhip	9.21581	61.1214	51.2367	39.3376	31.2081	84.9893	9.17333	8.10374	2.50522	3.32965	3.48372	2.2362	5.81352	10.2607	5.82946	13.9615	18.3242	12.5479
ENSMUSG00000003476_Crhr2	5.75988	7.64018	17.4423	6.37907	5.91877	5.63182	14.6773	2.31536	5.72621	0.832411	0	6.06967	0.968921	23.7279	1.79368	3.3846	3.79121	1.79256
ENSMUSG00000003484_Cyp4f18	0	0	0	0	0	0	0	0	0	0	0	0	0	0	0	0	0	0
ENSMUSG00000003500_Impdh1	302.97	633.371	554.338	610.619	602.638	749.032	262.969	193.332	157.113	90.3166	79.4288	123.31	89.1407	215.475	100.894	205.191	238.214	141.164
ENSMUSG00000003518_Dusp3	222.331	187.948	165.702	325.687	273.878	320.502	166.955	169.6	122.398	173.974	82.2158	101.587	121.115	146.215	123.315	128.615	151.648	118.309
ENSMUSG00000003526_Prodh	132.477	184.128	174.968	265.44	201.238	228.857	101.518	57.305	36.8625	19.5617	31.3535	30.6678	49.415	108.379	8.51998	42.7306	48.022	26.8885
ENSMUSG00000003527_Dgcr14	118.654	283.451	297.064	285.286	301.857	314.358	168.178	127.345	94.8404	67.8415	59.2233	75.7112	94.9542	195.595	36.322	75.3074	75.8241	54.2251
ENSMUSG00000003528_Slc25a1	813.295	966.482	912.449	851.251	656.445	581.613	379.164	431.814	276.29	235.156	158.161	153.659	207.349	323.213	79.3703	190.384	259.698	144.75
ENSMUSG00000003531_Dgcr6	120.958	210.869	234.926	184.284	163.573	154.107	88.6755	72.3548	57.9779	42.0368	33.4437	33.2235	39.7257	75.6729	17.4884	46.5383	57.5	32.7143
ENSMUSG00000003534_Ddr1	114.046	207.813	198.406	660.588	518.161	600.045	130.261	156.865	65.1357	61.5984	52.2558	54.6271	72.6691	135.313	56.5009	83.7689	114.368	58.2583
ENSMUSG00000003541_Ier3	180.86	190.24	125.366	64.4995	177.025	27.6471	44.6436	32.9938	32.2099	15.3996	18.8121	24.9176	39.7257	52.5863	16.1431	30.4614	43.5989	21.9589
ENSMUSG00000003545_Fosb	0	5.34812	3.27043	3.54393	4.84263	6.1438	4.89244	1.15768	3.22099	1.66482	3.48372	6.06967	1.93784	7.69555	2.2421	2.11538	3.15934	0.896282
ENSMUSG00000003546_Klc4	92.1581	220.801	150.985	120.139	100.619	92.1571	81.9484	48.6225	20.0417	12.07	12.5414	14.3755	26.1609	82.7272	3.13894	16.923	30.3297	10.3072
ENSMUSG00000003549_Ercc1	92.1581	356.032	318.867	243.468	187.248	245.24	97.2373	78.7221	25.4101	22.4751	16.0251	37.6959	37.7879	170.585	5.82946	29.1922	56.2362	20.6145
ENSMUSG00000003555_Cyp17a1	0	0.764018	0	1.41757	1.61421	0.511984	0	0	0	0	0.696744	0	0	0.641296	0	0.423075	0.631868	0
ENSMUSG00000003559_As3mt	231.547	297.203	326.498	110.216	137.746	164.347	178.574	189.28	136.713	144.423	110.086	100.948	145.338	167.378	84.7514	126.923	159.863	103.521
ENSMUSG00000003573_Homer3	49.535	54.2452	62.6832	127.936	178.639	181.242	47.7013	35.888	17.5365	9.98894	9.05767	15.9728	17.4406	30.7822	4.93262	16.4999	23.3791	16.5812
ENSMUSG00000003575_Crtc1	50.687	162.736	135.723	177.551	183.482	183.29	68.4942	71.776	40.0835	34.9613	26.4763	31.3067	63.9488	82.0859	27.3536	64.3074	51.1813	40.3327
ENSMUSG00000003581_Rnf215	49.535	52.7172	58.8677	39.692	32.8223	37.8868	27.52	42.8341	27.1995	27.8858	22.2958	14.3755	25.1919	37.1952	11.6589	20.3076	18.3242	13.4442
ENSMUSG00000003585_Sec14l2	112.894	127.591	117.735	47.4886	62.9542	42.4946	89.8987	89.72	64.062	65.3443	30.6567	43.1266	61.042	100.683	25.1115	43.5767	56.2362	36.7476
ENSMUSG00000003604_Aven	504.566	433.198	491.109	258.707	286.253	279.543	548.565	652.351	446.287	498.198	316.322	313.706	399.195	400.81	188.336	309.268	259.066	245.581
ENSMUSG00000003617_Cp	1.15198	0	0	1.06318	1.61421	0.511984	1.22311	0.578839	1.78944	2.08103	2.09023	1.27783	0.968921	0.641296	5.38104	2.11538	5.05494	2.2407
ENSMUSG00000003623_Crot	493.046	338.46	321.592	378.846	481.034	346.613	662.315	993.866	770.175	1196.59	680.022	586.522	645.301	565.623	534.068	553.805	522.555	585.72
ENSMUSG00000003644_Rps6ka1	758	1818.36	1774.21	1078.42	1167.07	1471.44	803.584	546.424	293.468	152.748	214.597	215.314	419.543	713.121	109.863	368.075	418.928	230.793
ENSMUSG00000003657_Calb2	47.231	242.958	337.399	11.695	10.7614	36.3508	23.2391	5.78839	14.6734	4.16206	22.9926	13.0977	72.6691	30.7822	21.0757	43.5767	51.1813	58.7065
ENSMUSG00000003660_Snrnp200	6113.54	5898.98	6392.6	8183.28	8432.09	8681.71	6511.23	5319.53	4748.82	3433.28	5489.65	5579.95	7599.25	9520.04	2533.12	4086.06	4934.26	3614.71
ENSMUSG00000003662_Ciao1	557.557	816.735	730.396	494.732	452.517	453.106	546.119	493.171	446.287	411.211	358.127	358.75	429.232	507.906	344.835	359.191	374.698	307.425
ENSMUSG00000003665_Has1	2.30395	1.52804	0.545071	1.06318	0.53807	0.511984	1.22311	1.15768	0.715776	0	0.696744	0.319457	0	0.641296	0	0	0.631868	0
ENSMUSG00000003680_Taf6l	185.468	329.292	339.034	169.754	159.269	201.21	141.269	99.5603	66.9251	37.8747	48.7721	70.5999	94.9542	173.791	28.2505	73.6151	74.5604	61.3953
ENSMUSG00000003721_Insig2	322.553	311.719	277.986	205.548	235.675	254.456	335.132	365.826	405.129	375.001	284.272	312.429	332.34	337.963	304.477	280.076	303.928	271.573
ENSMUSG00000003731_Kpna6	1674.97	1299.59	1314.71	1893.52	1988.71	1639.37	1894.6	1734.78	1724.66	1455.06	1579.52	1631.78	1988.23	2000.2	1305.8	1739.26	1692.77	1493.65
ENSMUSG00000003746_Man1a	66.8146	19.8645	16.8972	60.9556	86.6293	42.4946	65.4364	79.8797	66.9251	104.051	74.5516	67.0859	54.2596	39.119	122.867	77.8458	113.104	81.1135
ENSMUSG00000003752_Itpkc	118.654	139.815	127.547	130.771	130.213	113.148	153.5	119.82	79.0933	63.6795	54.346	53.6687	83.3272	151.987	22.421	53.3075	66.3461	39.8845
ENSMUSG00000003762_Adck4	57.5988	79.4578	77.4001	106.318	54.3451	76.2856	30.5778	38.7822	20.0417	16.232	7.66419	15.6534	5.81352	37.8365	5.82946	15.2307	25.2747	10.3072
ENSMUSG00000003778_Brd8	2115.03	1673.2	1677.18	2272.01	2427.23	2080.7	2694.51	2420.12	2517.39	2206.72	2643.45	2561.4	2994.93	3015.37	2321.92	2495.72	2626.67	2371.56
ENSMUSG00000003779_Kif20a	2192.21	2428.05	2546.03	2666.45	2746.31	2631.6	2342.26	2391.18	1853.86	1630.69	1709.81	1661.81	2049.27	2727.43	976.659	1847.99	2094.01	1573.87
ENSMUSG00000003808_Farsa	749.937	1311.05	1225.87	1021.71	992.201	1164.25	788.295	526.164	350.373	200.195	250.131	259.718	406.947	811.239	92.8229	300.806	403.132	222.726
ENSMUSG00000003809_Gcdh	489.59	417.154	473.667	200.586	176.487	226.809	502.087	401.135	431.613	360.434	372.758	342.777	428.263	507.906	276.675	346.499	334.258	318.628
ENSMUSG00000003810_Mast2	351.353	670.807	614.295	727.214	763.521	686.058	461.113	406.924	290.605	206.854	197.179	270.58	270.329	467.505	141.701	276.268	316.566	200.319
ENSMUSG00000003812_Dnase2a	160.125	158.916	184.234	186.765	180.791	165.883	172.459	204.909	122.04	125.278	103.815	90.4062	155.027	146.857	91.0292	107.884	135.852	133.994
ENSMUSG00000003813_Rad23a	412.408	747.209	599.033	551.435	389.563	589.293	297.828	248.322	165.344	119.451	186.031	168.673	223.821	389.267	72.1956	158.653	180.714	129.065
ENSMUSG00000003814_Calr	4629.79	6523.18	6848.82	6680.66	8513.34	6160.7	6642.72	7427.66	5248.79	5904.29	4144.93	4985.44	4821.35	6974.73	4014.7	5395.48	5062.53	3958.43
ENSMUSG00000003824_Syce2	858.222	502.724	474.212	713.038	582.73	600.045	367.545	327.044	359.32	299.668	419.44	404.751	339.122	330.267	373.534	402.768	455.577	410.497
ENSMUSG00000003847_Nfat5	1565.54	912.237	899.913	1763.81	2360.51	1517.52	2122.1	1504.98	2405.72	1512.91	2134.82	3071.89	2374.82	2669.07	2342.1	2189.84	2133.19	2678.99
ENSMUSG00000003848_Nob1	649.715	999.335	885.196	898.031	711.866	934.37	634.183	536.005	426.961	356.272	401.325	365.778	496.087	588.068	277.572	457.344	476.428	356.272
ENSMUSG00000003849_Nqo1	192.38	161.208	232.745	94.6229	95.7764	70.6537	401.18	788.378	439.845	696.728	349.069	368.972	546.471	571.395	214.345	270.768	250.22	250.063
ENSMUSG00000003863_Ppfia3	29.9514	49.6611	44.1508	44.2991	33.3603	26.6232	36.6933	13.8921	17.8944	5.82688	5.57395	13.0977	15.5027	35.2713	4.03578	9.73073	11.3736	6.72211
ENSMUSG00000003865_Gys1	823.663	1170.47	804.525	489.416	302.395	350.197	347.975	336.884	209.722	148.585	227.835	319.457	299.396	624.622	94.1682	253.422	252.115	222.726
ENSMUSG00000003868_Ruvbl2	1170.41	3332.64	2905.23	2080.64	1499.6	2491.31	1037.81	625.725	402.982	181.466	260.582	312.109	396.289	979.259	92.8229	362.998	423.983	238.411
ENSMUSG00000003872_Lin7b	4.60791	9.16821	1.63521	0.708786	2.69035	1.02397	2.44622	2.31536	1.43155	1.66482	3.48372	1.27783	0	2.56518	1.34526	0.84615	3.79121	0.448141
ENSMUSG00000003873_Bax	978.028	2354.7	2173.74	1642.26	1455.48	1730.5	892.259	503.59	159.976	81.5763	151.89	190.396	345.905	1004.27	43.9452	213.653	314.038	140.268
ENSMUSG00000003882_Il7r	0	0	0	0	0	0	0	0	0	0	0	0	0	0	0	0	0	0
ENSMUSG00000003923_Tfam	2004.44	1302.65	1397.56	1449.47	1491.53	1279.45	1868.3	1738.83	2170.59	1909.97	2067.24	2062.09	2156.82	1778.31	2007.13	1950.8	2051.68	2034.11
ENSMUSG00000003929_Zfp81	414.711	215.453	179.874	358.291	412.162	294.391	345.529	436.444	525.022	531.079	617.315	544.673	564.881	415.56	668.146	516.152	499.808	571.828
ENSMUSG00000003934_Efnb3	34.5593	84.0419	63.7733	56.3484	68.3349	68.6058	72.1635	151.656	39.0098	95.7273	17.4186	17.8896	21.3163	46.1733	11.6589	30.8845	44.8626	21.5108
ENSMUSG00000003948_Mmd	129.021	95.5022	87.7565	89.6614	92.01	44.5426	98.4604	166.127	137.071	212.265	84.306	101.268	62.0109	69.2599	170.848	126.499	109.313	132.202
ENSMUSG00000003949_Hlf	93.3101	44.313	38.155	56.3484	44.1217	98.8129	31.8009	10.4191	34.7152	8.32411	19.5088	49.8352	12.596	40.4016	29.1473	57.1151	42.3351	60.499
ENSMUSG00000003955_Fam162a	1608.16	1497.47	1405.74	787.815	566.05	692.202	610.944	522.113	558.664	383.742	511.41	496.116	498.994	556.003	350.664	417.575	543.406	379.575
ENSMUSG00000003970_Rpl8	6174.59	18506.8	17540.9	12069.6	9228.97	13092.4	4971.33	2908.09	763.376	353.775	423.62	641.788	1224.72	4510.87	98.6524	911.727	1434.34	648.908
ENSMUSG00000003974_Grm3	0	0	0	0	0	0	0.611555	0	0	0	0	0	0	0	0.44842	0	0	0.448141
ENSMUSG00000003992_Ssbp2	82.9423	63.4135	68.679	178.614	188.863	165.371	105.188	119.241	132.061	112.376	150.497	145.033	160.841	121.846	140.804	113.807	139.011	124.135
ENSMUSG00000004018_Fancl	384.76	247.542	245.827	253.036	246.436	239.096	303.332	310.836	371.13	316.316	357.43	266.107	278.08	249.464	379.363	398.96	493.489	431.56
ENSMUSG00000004031_Fam5b	9.21581	21.3925	15.8071	28.7058	25.8274	26.1112	10.3964	2.31536	6.0841	2.08103	2.78698	2.87511	4.8446	3.84777	2.2421	1.6923	3.15934	4.48141
ENSMUSG00000004032_Gstm5	108.286	220.037	251.278	200.941	159.807	334.837	97.2373	163.811	79.0933	116.121	42.5014	49.5158	44.5704	51.3037	66.3661	83.7689	73.9285	69.4619
ENSMUSG00000004035_Gstm7	31.1034	53.4812	44.1508	29.4146	13.9898	15.8715	31.8009	42.8341	17.5365	24.5561	5.57395	8.62533	2.90676	16.0324	4.03578	10.1538	12.6374	7.6184
ENSMUSG00000004038_Gstm3	13.8237	12.9883	15.8071	66.2714	44.1217	46.5905	5.504	8.68258	1.43155	4.99447	4.18047	8.62533	3.87568	3.20648	2.2421	6.7692	3.79121	8.96282
ENSMUSG00000004040_Stat3	1044.84	1229.3	1142.47	207.674	207.157	200.186	1057.38	874.047	769.102	598.088	531.616	780.752	864.277	1359.55	477.567	682.843	790.467	573.172
ENSMUSG00000004043_Stat5a	33.4073	59.5934	52.8719	9.923	12.9137	9.72769	41.5858	24.3112	30.0626	9.98894	12.5414	11.5004	12.596	30.7822	8.9684	20.3076	20.8516	19.2701
ENSMUSG00000004044_Ptrf	298.362	406.457	443.688	144.592	112.457	94.205	284.985	135.448	235.848	124.862	126.807	229.689	159.872	255.877	230.488	270.345	208.516	198.078
ENSMUSG00000004054_Map3k11	35.7113	147.455	116.1	157.705	119.452	125.948	40.9742	37.0457	12.1682	11.2376	13.9349	12.7783	22.2852	57.0753	3.13894	14.8076	21.4835	7.17026
ENSMUSG00000004056_Akt2	346.745	464.523	394.087	259.415	291.634	276.983	310.059	311.415	160.334	186.876	143.529	168.993	162.779	325.137	105.827	175.999	175.027	125.479
ENSMUSG00000004069_Dnaja3	1497.57	1533.38	1544.73	1102.87	978.211	1059.81	1423.09	1046.54	1028.93	754.165	905.071	1042.07	1197.59	1510.25	561.87	860.535	913.681	743.914
ENSMUSG00000004070_Hmox2	271.866	374.369	422.43	299.816	399.248	302.07	269.696	292.892	226.901	203.525	178.367	187.202	177.312	290.507	124.661	209.422	230	180.153
ENSMUSG00000004071_5730403B10Rik	542.581	473.691	467.671	558.169	538.07	466.417	535.111	563.789	465.97	445.756	363.004	385.265	508.683	615.644	265.913	404.037	397.445	363.442
ENSMUSG00000004085_B230120H23Rik	185.468	187.948	226.75	390.186	493.41	345.077	376.718	300.417	385.804	287.598	365.791	445.003	441.828	557.927	226.9	206.461	250.852	192.252
ENSMUSG00000004096_Cwc15	1685.34	2389.08	2583.64	1445.21	1532.96	1513.42	1662.21	1526.98	1647	1370.15	1507.06	1427.01	1445.63	1598.75	1194.14	1442.26	1333.87	1310.81
ENSMUSG00000004098_Col5a3	26.4955	51.1892	22.3479	19.4916	11.8375	9.21571	34.2471	26.0477	11.4524	12.9024	1.39349	2.2362	2.90676	10.2607	1.79368	8.03843	8.21428	7.6184
ENSMUSG00000004099_Dnmt1	2864.97	4622.31	4036.25	5216.66	4476.2	4690.79	3093.86	2312.46	1876.41	1266.51	1704.93	1880.96	2342.85	3705.41	1077.1	1999.03	2408.05	1648.71
ENSMUSG00000004100_Ppan	422.775	1455.45	1300	1058.93	936.242	1267.16	483.129	269.16	145.661	61.5984	101.725	115.324	196.691	509.189	32.2862	155.692	184.505	95.454
ENSMUSG00000004105_Angptl2	3.45593	12.2243	9.26621	16.6565	5.91877	15.3595	7.95022	16.2075	6.0841	10.8213	1.39349	4.47239	6.78244	16.6737	1.79368	2.11538	2.52747	4.92955
ENSMUSG00000004110_Cacna1e	0	4.58411	2.72536	6.73346	5.3807	10.7517	4.89244	2.31536	10.3788	1.66482	4.87721	12.4588	4.8446	18.5976	7.62314	5.92305	11.3736	8.51468
ENSMUSG00000004113_Cacna1b	40.3192	36.6728	22.893	246.303	208.233	199.674	32.4124	35.888	23.6206	24.9723	10.4512	26.8344	2.90676	51.3037	17.9368	18.6153	38.5439	20.1663
ENSMUSG00000004127_Rg9mtd2	585.204	384.301	440.963	470.634	610.709	528.879	535.723	517.482	632.746	582.688	568.543	584.605	683.089	618.209	673.527	616.421	688.104	703.581
ENSMUSG00000004151_Etv1	225.787	172.668	129.182	210.509	291.096	220.153	562.019	74.6702	809.185	74.5008	541.37	371.847	530.969	286.659	608.057	481.46	457.472	502.814
ENSMUSG00000004187_Kifc2	103.678	186.42	174.968	325.687	319.614	209.913	92.9564	32.415	42.9466	19.9779	27.8698	30.0289	37.7879	72.4664	26.0084	67.692	79.6154	49.2955
ENSMUSG00000004207_Psap	1696.86	2499.87	2214.08	1831.15	1416.74	1753.03	2110.48	3292.43	1365.34	1745.57	579.691	843.046	801.297	1789.22	399.991	983.65	903.571	688.345
ENSMUSG00000004221_Ikbkg	358.265	181.836	177.148	266.149	266.345	207.353	333.909	383.191	332.836	395.812	428.498	399.001	395.32	429.027	365.014	331.268	361.428	316.388
ENSMUSG00000004231_Pax2	0	6.11214	1.09014	2.48075	3.22842	4.60785	3.05778	0.578839	0	0	0	4.47239	0	4.48907	0	0.423075	1.26374	0
ENSMUSG00000004233_Wars2	114.046	95.5022	110.649	174.361	170.03	185.338	174.905	225.168	159.618	213.514	130.291	163.562	150.183	153.911	142.598	143.846	158.599	138.476
ENSMUSG00000004263_Atn1	91.0061	587.529	435.512	511.034	554.212	485.361	196.921	430.077	61.5568	129.44	34.8372	58.78	65.8866	207.139	19.7305	75.3074	72.0329	46.1585
ENSMUSG00000004264_Phb2	2337.36	4409.15	4658.18	3418.12	3093.36	3686.28	2347.15	1962.84	1252.25	1040.1	1050.69	1048.14	1341.96	2048.94	599.089	1211.26	1312.39	926.307
ENSMUSG00000004266_Ptpn6	211.964	339.988	313.416	230.001	223.299	183.29	162.062	101.297	71.2198	41.2044	24.386	43.1266	31.0055	141.085	12.1073	54.9998	67.6099	32.2662
ENSMUSG00000004267_Eno2	46.0791	61.1214	61.048	54.5765	23.137	32.255	27.52	38.7822	21.4733	28.302	14.6316	16.9312	24.223	38.4777	8.07156	19.8845	13.2692	15.2368
ENSMUSG00000004268_Emg1	1777.5	2264.55	2173.2	1721.64	1606.14	1866.69	1474.46	1035.54	978.109	592.261	843.757	934.41	1156.89	1650.7	514.338	1026.38	1142.42	734.503
ENSMUSG00000004270_Lpcat3	392.824	592.114	553.247	355.102	282.487	344.565	357.76	406.345	246.585	288.431	165.825	214.355	223.821	364.897	153.808	244.114	267.912	232.585
ENSMUSG00000004285_Atp6v1f	451.575	725.053	698.781	614.871	526.77	579.054	327.182	327.044	206.502	155.661	175.58	199.021	218.976	361.691	119.728	191.23	198.407	138.476
ENSMUSG00000004296_Il12b	0	0	0	0	0	0	3.66933	0.578839	0.715776	0	0	0	0	0	0	0.423075	0	0.448141
ENSMUSG00000004317_Clcn5	253.435	220.801	185.324	460.356	320.69	582.637	728.363	2980.44	716.85	3025.82	335.831	480.463	127.898	190.465	716.127	592.305	612.28	536.873
ENSMUSG00000004319_Clcn3	2110.42	1078.03	843.225	2115.02	2175.95	1343.96	1632.85	1681.53	1988.43	1922.45	1855.43	1821.54	1899.08	1634.66	2542.99	2231.3	2364.45	2294.48
ENSMUSG00000004328_Hif3a	222.331	161.208	154.8	645.704	469.197	385.524	117.419	120.977	111.661	101.97	143.529	157.812	155.996	135.313	194.614	164.576	197.775	178.808
ENSMUSG00000004341_Gpx6	5.75988	7.64018	9.26621	9.923	5.91877	3.58389	16.512	6.36723	18.9681	7.4917	8.36093	8.62533	24.223	14.7498	7.17472	10.1538	11.3736	13.4442
ENSMUSG00000004344_Gpx5	0	0	0	0	0	0	0	0	0	0	0	0.95837	0	0	0	0	0	0
ENSMUSG00000004347_Pde1c	2.30395	4.58411	3.8155	13.4669	20.4467	12.2876	6.11555	11.5768	5.01044	11.2376	1.39349	4.79185	4.8446	1.28259	6.27788	5.0769	5.05494	10.7554
ENSMUSG00000004356_Utp20	3487.03	2597.66	2891.06	4966.11	5698.16	5215.58	5707.65	4367.92	5252.37	4018.05	5741.17	6015.69	7282.41	6977.94	3758.21	4394.9	5202.17	4374.75
ENSMUSG00000004359_Spic	36.8632	42.785	34.8846	5.67028	12.9137	11.2636	71.552	115.768	74.7986	118.619	13.9349	16.9312	20.3473	12.1846	17.9368	25.8076	27.1703	25.9922
ENSMUSG00000004360_9330159F19Rik	36.8632	13.7523	15.8071	12.0494	14.5279	3.58389	83.7831	4.63071	77.6617	5.41067	48.7721	265.149	45.5393	287.301	143.046	84.615	37.9121	45.7104
ENSMUSG00000004364_Cul3	3240.51	3548.86	3824.22	2712.17	2994.9	3984.26	3872.98	4583.25	4867.28	6069.11	5420.67	5263.05	4886.27	3611.78	6370.25	5019.79	4672.03	5538.57
ENSMUSG00000004366_Sst	1.15198	0.764018	1.63521	0	0	0	0.611555	0	0	0	0	0	0	0	0	0.423075	0	0
ENSMUSG00000004371_Il11	3.45593	2.29205	1.09014	2.12636	0	1.02397	2.44622	0.578839	0.357888	0	0	0.319457	0.968921	0.641296	0	1.6923	1.26374	0
ENSMUSG00000004383_Large	157.821	119.187	132.452	101.002	107.614	78.8455	182.855	197.384	135.998	178.968	116.356	150.783	127.898	136.596	111.208	156.115	140.275	151.024
ENSMUSG00000004393_Ddx56	772.976	1178.12	1142.47	918.232	875.978	942.05	779.733	485.067	431.613	223.919	322.593	342.138	469.927	809.315	139.907	409.96	470.742	272.022
ENSMUSG00000004394_Tmed4	269.562	274.282	269.81	285.995	244.284	219.129	276.423	312.573	211.87	204.773	166.522	190.396	222.852	289.866	129.593	168.384	173.764	139.82
ENSMUSG00000004415_Emid2	51.8389	68.7616	58.3226	15.9477	5.91877	15.8715	16.512	6.94607	5.01044	5.82688	2.09023	0.95837	1.93784	5.77166	17.4884	13.5384	17.0604	19.7182
ENSMUSG00000004446_Bid	367.48	452.298	516.728	407.552	366.964	492.016	313.116	177.125	226.185	118.619	259.886	294.858	406.947	527.145	134.078	217.461	230.632	204.352
ENSMUSG00000004451_Ralb	484.982	681.504	782.722	411.096	317.999	480.241	431.758	558.579	309.931	412.46	142.833	188.479	187.971	282.811	226.004	277.96	294.45	248.718
ENSMUSG00000004455_Ppp1cc	2024.02	1508.93	1497.31	1246.4	1127.79	1220.57	1914.78	2478.59	1887.86	2427.73	1720.96	1596.96	1749.87	1784.73	1415.66	1624.61	1668.76	1740.13
ENSMUSG00000004460_Dnajb11	1017.2	1099.42	1054.71	835.658	1000.81	669.675	1023.74	961.451	772.323	725.03	630.553	746.57	799.36	1014.53	643.483	900.727	839.752	659.664
ENSMUSG00000004462_Tbccd1	282.234	334.64	339.034	313.638	345.979	314.358	294.77	251.216	239.069	194.784	225.745	234.162	261.609	343.735	123.315	214.076	226.841	179.256
ENSMUSG00000004473_Clec11a	5.75988	9.93223	5.45071	5.67028	4.30456	3.58389	6.72711	5.78839	4.29466	2.08103	6.96744	10.2226	14.5338	4.48907	3.13894	1.26923	1.26374	2.2407
ENSMUSG00000004500_Zfp324	39.1672	41.2569	49.6015	41.1096	41.9695	35.3269	80.1138	122.714	64.7778	77.4143	50.8623	64.5302	65.8866	92.3466	20.1789	45.269	46.7582	31.3699
ENSMUSG00000004508_Gab2	1.15198	2.29205	2.18029	13.4669	9.68526	4.60785	13.4542	78.7221	14.6734	73.2522	4.87721	2.87511	0.968921	0	14.3494	17.7692	12.0055	10.7554
ENSMUSG00000004530_Coro1c	1959.51	2195.02	2115.97	3731.76	3559.87	2552.75	1604.72	1258.97	793.08	552.305	467.515	715.263	768.354	1657.11	346.18	800.035	877.033	626.949
ENSMUSG00000004535_Tax1bp1	3093.06	2366.93	2548.21	2249.33	2603.72	1983.94	3278.55	3275.65	3598.92	3633.06	3758.24	5078.08	3807.86	4773.16	3376.6	3358.37	3115.11	3322.07
ENSMUSG00000004540_Psg17	0	0	0	0	0	0	0	0	0	0	0	0.638913	0	0	0	0.423075	1.26374	0.896282
ENSMUSG00000004542_Psg19	0	0	0	0	0	0	0	0	0	0	0	0	0	0	0	0.423075	0	0
ENSMUSG00000004552_Ctse	0	0	0.545071	0	0	0.511984	0	0	0	0.416206	0	0.319457	0	0.641296	0	0.423075	1.26374	0.448141
ENSMUSG00000004558_Ndrg2	237.307	271.226	198.951	204.839	126.446	101.373	147.996	68.8818	105.935	56.604	23.6893	35.4597	23.2541	52.5863	13.0042	26.2307	29.0659	26.4403
ENSMUSG00000004561_Mettl17	84.0943	138.287	91.0269	169.045	174.873	139.772	165.12	119.241	118.103	61.1822	48.7721	41.5294	58.1352	96.8357	28.6989	36.8075	60.0274	42.5734
ENSMUSG00000004562_Arhgef40	8.06383	13.7523	7.08593	72.6505	46.8121	34.3029	20.7929	8.10374	11.8103	4.16206	2.09023	2.2362	0.968921	5.77166	3.13894	1.6923	6.95055	4.03327
ENSMUSG00000004565_Pnpla6	488.438	959.606	879.2	1128.74	1078.83	1161.69	528.384	324.729	235.49	141.094	185.334	185.604	300.365	661.176	81.164	254.268	332.363	159.986
ENSMUSG00000004567_Mcoln1	264.955	346.1	307.42	340.926	229.756	257.016	146.773	161.496	101.282	77.8305	84.306	87.8506	102.706	172.509	57.3977	97.7304	124.478	68.5656
ENSMUSG00000004568_Arhgef18	632.435	722.761	655.176	877.476	837.775	911.843	561.408	357.144	368.625	222.254	252.221	309.873	360.439	541.254	237.214	379.498	497.28	304.288
ENSMUSG00000004591_Pkn2	2593.1	1688.48	1700.62	2386.84	2649.46	2282.94	2893.27	3012.86	3417.47	3628.48	3559.67	3465.15	3289.49	2615.85	4548.32	3802.18	3798.16	4072.26
ENSMUSG00000004609_Cd33	0	0.764018	0.545071	0	0.53807	0.511984	0.611555	0	1.43155	1.24862	2.09023	0.638913	0	0	1.79368	0.84615	3.15934	1.79256
ENSMUSG00000004610_Etfb	376.696	802.982	658.991	178.26	160.345	206.329	473.956	415.606	183.239	113.208	55.0428	70.5999	88.1718	279.605	23.7663	76.9997	78.9835	44.8141
ENSMUSG00000004612_Nkg7	0	0	0.545071	0	0	0	0	2.89419	0	0.416206	0	0	0	0	0	0.423075	0	0
ENSMUSG00000004613_Lim2	0	0	0	0	0	0	0	0	0	0	0	0	0	0	0	0	0	0
ENSMUSG00000004626_Stxbp2	306.426	319.359	300.879	566.674	475.116	465.905	199.367	250.058	128.124	148.169	90.5767	121.393	117.239	244.334	89.2356	135.807	165.549	114.724
ENSMUSG00000004630_Pcp2	0	0.764018	0	3.54393	2.69035	1.53595	0	1.15768	0.357888	1.24862	0.696744	0.638913	0	0	0.44842	0.84615	0.631868	0.448141
ENSMUSG00000004631_Sgce	51.8389	33.6168	36.5198	52.0957	22.0609	33.7909	135.765	419.658	128.482	360.434	92.667	78.5863	117.239	103.249	65.9177	65.5767	56.8681	46.1585
ENSMUSG00000004633_Chn2	78.3344	83.2779	74.1297	36.1481	39.8172	28.6711	64.8249	119.82	41.515	94.0625	42.5014	46.3212	37.7879	57.7166	56.5009	66.8459	66.3461	59.1546
ENSMUSG00000004637_Wwox	110.59	148.219	142.809	95.3317	86.6293	86.5252	121.088	104.191	84.4616	77.8305	89.88	85.6144	94.9542	122.487	108.069	109.576	120.687	99.4873
ENSMUSG00000004642_Slbp	1901.91	1273.62	1262.39	1545.51	1504.44	1405.4	1697.07	1745.78	2089.35	2369.46	2243.52	2276.13	1939.78	1682.12	2302.19	2377.26	2288.63	2464.78
ENSMUSG00000004651_Tyr	66.8146	106.198	84.4861	43.9447	46.274	48.1265	68.4942	60.1992	88.3984	42.0368	70.3712	53.0298	70.7312	65.4122	51.5683	70.2305	78.3516	57.8102
ENSMUSG00000004654_Ghrhr	0	0	0	1.41757	0	0	0	0.578839	0	0	0	0.319457	0	0	0	0	0	0
ENSMUSG00000004655_Aqp1	0	0	0	0	0	1.02397	0	1.15768	0.357888	0.832411	0	0.319457	0	0	0	0	0	0
ENSMUSG00000004661_Arid3b	474.614	751.793	722.765	1056.09	1045.47	964.577	593.82	603.15	404.414	317.981	317.715	328.721	498.025	635.524	188.336	340.999	441.676	292.188
ENSMUSG00000004665_Cnn2	200.444	541.688	589.767	669.802	688.729	1018.85	217.714	147.025	128.482	81.9925	142.136	203.813	104.643	258.442	153.36	285.153	164.286	139.82
ENSMUSG00000004667_Polr2e	752.241	2795.54	2195.55	974.226	886.739	1308.12	722.859	598.519	235.133	146.504	100.331	133.213	219.945	504.7	53.8104	217.884	272.335	134.442
ENSMUSG00000004668_Abca13	26.4955	47.3691	19.6226	3.89832	1.61421	2.55992	36.6933	4.63071	27.9153	4.57826	16.7219	48.5574	21.3163	40.4016	13.0042	22.8461	13.9011	29.1292
ENSMUSG00000004677_Myo9b	319.097	438.546	385.365	946.937	818.404	707.049	416.469	314.309	216.522	136.099	130.988	189.118	190.877	468.787	94.6166	214.076	266.016	177.464
ENSMUSG00000004698_Hdac9	11.5198	3.05607	2.72536	57.4116	71.0252	19.9674	14.6773	16.2075	20.3996	17.4806	15.3284	24.9176	12.596	13.4672	44.3936	25.3845	42.967	26.8885
ENSMUSG00000004707_Ly9	0	0	0	0	0	0	0	0	0	0	0	0	0	0	0	0	0	0
ENSMUSG00000004709_Cd244	0	0	0	0	0	0	0.611555	0	0	0	0	0	0	0	0	0	0	0
ENSMUSG00000004730_Emr1	0	0	0	0.354393	0	0	0.611555	0	0.357888	0	0	0	0	0	0.44842	0	0	0
ENSMUSG00000004748_Mtfp1	41.4711	97.0302	106.289	65.2083	96.3145	73.7257	65.4364	56.1474	34.3573	39.9558	23.6893	33.8624	36.819	52.5863	27.3536	40.6152	36.0165	34.0587
ENSMUSG00000004768_Rab23	652.019	800.69	895.007	718.709	808.181	986.593	979.712	650.615	973.814	573.532	817.281	981.051	975.703	1156.26	534.965	624.036	647.665	574.069
ENSMUSG00000004771_Rab11a	809.839	598.99	584.862	659.171	647.836	613.356	878.805	1258.4	1149.89	1568.26	925.276	921.952	851.681	736.849	1173.96	960.381	925.055	1009.66
ENSMUSG00000004788_Eif2b2	296.058	610.45	594.673	490.48	471.887	523.759	308.836	221.695	170.355	93.6463	106.602	100.309	144.369	320.648	51.5683	134.115	163.022	89.6282
ENSMUSG00000004789_Dlst	1305.19	1372.18	1325.61	1790.39	1689	1634.25	1211.49	1355.64	990.992	1060.08	786.624	802.794	855.557	1104.95	501.782	777.612	909.89	788.728
ENSMUSG00000004791_Pgf	5.75988	8.40419	16.8972	7.79664	10.7614	6.1438	7.95022	6.36723	5.72621	4.16206	1.39349	3.51402	3.87568	13.4672	0	0.84615	5.05494	1.34442
ENSMUSG00000004798_Ulk2	64.5107	25.9766	34.3395	47.4886	44.1217	34.3029	28.7431	85.0893	51.8938	86.5708	56.4363	50.4741	64.9177	48.0972	54.7072	50.769	45.4945	48.8474
ENSMUSG00000004815_Dgkq	124.413	97.7942	65.9536	108.799	133.441	111.612	184.69	136.027	107.724	85.3222	85.6995	81.142	102.706	154.552	46.1873	71.4997	79.6154	56.0176
ENSMUSG00000004837_Grap	0	0	0	0.354393	0	0.511984	0	0.578839	1.07366	0	0	0	0.968921	0	0.44842	0	0.631868	0
ENSMUSG00000004842_Pou1f1	0	0	0	0	0	0	1.22311	0.578839	0	0.416206	0	0	0	0	0.44842	1.26923	0.631868	0
ENSMUSG00000004843_Chmp2b	383.608	247.542	269.81	309.385	381.492	316.406	443.378	665.086	561.527	826.168	551.125	472.796	520.31	362.332	637.653	478.075	439.78	505.503
ENSMUSG00000004846_Plod3	252.283	442.366	343.94	460.356	463.816	445.426	248.903	204.33	132.419	99.057	87.093	102.226	171.499	300.126	75.3345	162.038	192.088	112.483
ENSMUSG00000004849_Ap1s1	448.119	744.153	694.966	254.454	206.619	279.031	516.153	405.187	305.994	186.46	186.031	173.465	280.018	436.081	114.795	273.73	294.45	178.808
ENSMUSG00000004864_Mapk13	48.383	36.6728	50.6916	135.378	104.924	89.5971	36.0818	26.6266	17.5365	8.74032	6.2707	14.3755	8.72029	26.9344	7.17472	19.4615	25.9066	14.3405
ENSMUSG00000004865_Srpk1	2576.97	2669.48	2486.07	3422.02	3580.32	3528.08	2004.07	1927.53	1796.96	1611.13	1637.35	1596.32	1478.57	1600.03	1826.86	2242.3	2296.21	1889.81
ENSMUSG00000004872_Pax3	1.15198	0.764018	0	0	4.30456	0.511984	0	0.578839	1.07366	2.49723	0	0.319457	0	2.56518	0	0	0.631868	0.448141
ENSMUSG00000004880_Lbr	2435.28	1887.12	1840.71	2075.68	1744.42	2907.56	1966.76	2240.11	2391.77	2539.27	2234.46	2122.79	2149.07	1808.45	2706.66	2298.14	2499.04	2477.32
ENSMUSG00000004885_Crabp2	51.8389	86.334	63.2283	255.872	314.771	264.184	55.6515	96.6661	30.7784	44.1178	9.05767	16.2923	4.8446	35.2713	37.2189	41.4614	78.3516	37.6438
ENSMUSG00000004891_Nes	93.3101	93.2101	62.6832	1249.59	1343.02	446.45	250.126	261.635	207.217	234.74	57.8298	122.352	60.0731	98.7595	368.601	308.422	349.423	205.249
ENSMUSG00000004892_Bcan	4.60791	12.2243	2.72536	2.83514	10.7614	2.55992	6.72711	1.15768	0.715776	0	0.696744	0	0	0.641296	0	0.84615	1.26374	1.34442
ENSMUSG00000004894_Hapln2	0	0	0	0.354393	0	0	0	0	0	0	0	0	0	0	0	0	0	0
ENSMUSG00000004895_Prcc	539.125	1161.31	1198.61	898.031	852.841	813.03	579.143	482.173	342.857	224.335	236.196	274.413	308.117	579.731	117.934	294.883	315.302	215.556
ENSMUSG00000004896_Rrnad1	230.395	330.82	303.605	325.687	322.304	313.846	203.036	173.073	153.176	136.515	187.424	186.563	181.188	276.398	125.558	171.345	192.088	141.613
ENSMUSG00000004897_Hdgf	7589.22	9632.73	10356.4	10779.9	10953.5	11571.9	7418.78	7927.2	6265.91	6931.07	5237.43	5695.27	5794.15	6702.18	4999.43	6481.51	6526.56	5537.68
ENSMUSG00000004902_Slc25a18	2.30395	3.05607	6.54086	5.67028	1.07614	2.04793	5.504	11.5768	1.07366	3.74585	2.09023	2.87511	1.93784	3.20648	1.79368	2.11538	1.26374	1.34442
ENSMUSG00000004929_Thop1	498.806	1762.59	1436.26	1481.36	1212.27	1725.9	441.543	275.527	105.935	44.1178	75.9451	95.5175	160.841	500.852	17.4884	146.807	223.681	90.5245
ENSMUSG00000004931_Apba3	41.4711	203.229	147.169	154.87	107.614	153.083	29.3547	23.7324	8.58932	2.49723	6.2707	7.98641	12.596	32.7061	2.2421	11.423	20.8516	6.72211
ENSMUSG00000004933_Matk	6.91186	14.5163	5.99578	12.7581	10.7614	9.21571	6.11555	4.05187	0.715776	0.416206	0.696744	0.319457	1.93784	5.13037	0	1.26923	2.52747	0.896282
ENSMUSG00000004934_Pias4	173.948	411.805	349.936	279.261	236.213	287.223	141.269	149.919	55.1148	26.221	29.96	38.9737	62.9798	194.313	9.86524	41.0383	55.6044	29.5773
ENSMUSG00000004936_Map2k1	1761.37	1287.37	1113.58	1192.53	1108.42	960.993	1251.85	1513.66	1277.66	1457.97	997.041	1100.85	998.957	1115.21	926.436	1022.15	1055.85	1025.35
ENSMUSG00000004937_Sgta	440.055	1340.85	1195.34	980.605	868.983	975.329	388.338	310.836	162.839	94.4787	89.1833	108.615	180.219	430.309	30.941	149.769	193.352	98.1429
ENSMUSG00000004939_Itgb1bp3	1.15198	0	0.545071	0	0	0	1.22311	0.578839	0.357888	0	0	0.638913	0	0	0.89684	0.423075	3.15934	0.896282
ENSMUSG00000004945_5730437N04Rik	369.784	603.574	571.78	376.72	312.081	357.877	244.622	255.847	182.881	142.759	153.284	191.674	192.815	357.843	83.8545	180.653	202.83	134.89
ENSMUSG00000004947_Dtx2	146.301	296.439	235.471	343.407	273.34	373.236	114.972	126.187	42.9466	56.1878	28.5665	35.4597	61.042	94.2705	24.6631	55.4228	88.4615	54.6732
ENSMUSG00000004948_Zp3	40.3192	32.0887	33.2494	16.6565	15.066	9.72769	22.016	12.1556	21.1154	3.32965	11.1479	11.8199	12.596	26.9344	9.86524	30.4614	25.2747	14.7887
ENSMUSG00000004951_Hspb1	819.055	1389.75	1358.86	100.293	136.67	110.076	845.17	392.453	425.171	158.574	275.214	395.807	325.557	766.99	163.673	438.729	312.775	230.793
ENSMUSG00000004952_Rasa4	155.517	223.093	154.8	42.5271	50.0405	37.8868	125.98	26.0477	55.8306	13.7348	29.2633	54.9465	56.1974	203.932	8.51998	30.4614	58.7637	22.8552
ENSMUSG00000004961_Syt5	19.5836	22.9205	20.1676	82.9279	45.1979	45.0546	7.95022	3.47303	5.72621	2.49723	2.78698	7.66696	3.87568	27.5757	3.13894	5.49998	9.47802	9.8591
ENSMUSG00000004980_Hnrnpa2b1	23663.9	17735.9	17347.4	19039.8	20527.9	20223.4	22557.8	29471.6	28360.1	34647	25585.8	24766.8	23934.3	20753	32211.3	27217.7	29393.9	29808.5
ENSMUSG00000004988_Fxyd4	9.21581	6.87616	11.9916	0.708786	0	0.511984	10.3964	7.5249	5.01044	3.74585	2.78698	2.87511	6.78244	7.05425	1.34526	2.53845	3.15934	1.79256
ENSMUSG00000004994_Ccdc130	101.374	213.161	203.857	99.5844	88.2435	115.708	73.3867	71.1972	34.7152	22.8913	27.8698	40.571	45.5393	91.7053	14.7979	47.3844	57.5	25.9922
ENSMUSG00000004996_Mri1	157.821	221.565	189.14	135.732	135.594	151.035	149.831	104.77	98.0614	64.5119	96.8474	92.3229	87.2029	146.857	46.6357	77.4228	87.8296	64.5323
ENSMUSG00000005034_Prkacb	696.946	484.387	427.881	1012.5	1131.02	848.869	574.251	782.59	736.534	866.957	755.271	820.045	793.546	712.48	977.107	824.997	887.774	903.004
ENSMUSG00000005043_Sgsh	17.2796	22.9205	8.72114	33.3129	16.6802	26.6232	24.4622	39.9399	9.30509	17.0644	6.2707	7.02804	7.75137	13.4672	4.93262	8.4615	3.79121	3.58513
ENSMUSG00000005045_Chd5	67.9666	130.647	82.8508	209.092	147.969	115.196	68.4942	38.7822	35.073	12.4862	26.4763	34.5013	51.3528	116.716	22.8694	38.0768	41.0714	31.3699
ENSMUSG00000005054_Cstb	260.347	213.925	227.295	233.19	184.02	170.491	329.017	351.934	287.742	326.305	158.161	109.254	162.779	151.987	182.955	204.768	249.588	182.842
ENSMUSG00000005057_Sh2b2	12.6717	8.40419	10.3564	22.3267	19.9086	11.7756	5.504	7.5249	1.43155	2.49723	6.2707	0.638913	1.93784	0.641296	1.34526	3.80768	1.26374	0.896282
ENSMUSG00000005069_Pex5	338.681	360.616	381.55	257.289	272.801	233.977	327.794	652.351	249.448	460.324	167.219	165.159	227.696	305.257	157.395	268.653	274.231	206.593
ENSMUSG00000005078_Jkamp	306.426	226.913	211.488	158.059	172.72	137.724	234.226	283.631	228.691	223.086	210.417	224.578	227.696	240.486	196.408	220.845	209.148	182.393
ENSMUSG00000005087_Cd44	25.3435	9.16821	16.3521	91.4333	80.7105	32.255	13.4542	23.1536	21.4733	25.3885	8.36093	14.3755	8.72029	14.1085	11.6589	10.1538	15.1648	7.6184
ENSMUSG00000005089_Slc1a2	1.15198	1.52804	1.63521	12.0494	12.3756	4.60785	4.28089	5.20955	0.357888	6.24309	1.39349	1.91674	2.90676	0.641296	1.34526	3.80768	3.15934	2.68885
ENSMUSG00000005102_Eif2ak4	306.426	262.822	263.269	406.488	318.537	304.63	355.925	285.368	260.185	260.545	202.753	226.495	234.479	252.029	186.094	200.115	236.95	204.352
ENSMUSG00000005103_Wdr1	952.684	1239.24	1305.45	1547.63	1786.39	1805.77	1858.52	1407.74	1493.11	913.988	1022.82	1456.72	1096.82	1938	962.758	1427.88	1165.16	983.221
ENSMUSG00000005107_Slc2a9	1.15198	0	2.18029	0.708786	0	2.04793	2.44622	0.578839	1.78944	1.66482	0	0	0	2.56518	0.44842	1.26923	0	1.79256
ENSMUSG00000005124_Wisp1	10.3678	14.5163	10.3564	2.83514	4.30456	3.0719	9.78489	5.20955	13.5998	5.82688	20.9023	10.2226	12.596	5.77166	28.6989	24.9614	32.8571	46.6067
ENSMUSG00000005125_Ndrg1	681.97	469.871	259.999	287.058	177.025	53.7583	168.178	169.6	159.976	192.287	61.3135	93.6008	40.6947	110.944	89.2356	90.115	102.363	67.6693
ENSMUSG00000005131_4930550C14Rik	10.3678	19.8645	22.893	7.08786	8.60912	9.21571	19.5698	16.2075	21.4733	22.8913	15.3284	19.8063	17.4406	14.1085	15.2463	18.6153	20.8516	16.5812
ENSMUSG00000005142_Man2b1	321.401	375.133	367.378	406.134	352.436	328.694	309.447	163.811	199.344	91.5653	136.562	192.632	218.976	505.341	81.6124	159.922	235.055	123.687
ENSMUSG00000005148_Klf5	923.885	1644.93	1321.25	216.888	251.817	236.024	1258.58	205.488	964.509	144.84	605.471	1119.38	862.339	1702	382.951	563.959	479.588	488.026
ENSMUSG00000005150_Wdr83	139.389	243.722	230.565	145.301	99.5429	142.331	99.072	82.7739	55.1148	33.2965	44.5916	52.3909	80.4204	151.987	18.3852	53.7305	67.6099	31.818
ENSMUSG00000005161_Prdx2	893.934	1156.72	1289.64	1603.98	1373.15	1319.38	744.875	721.233	479.212	357.105	320.502	406.029	421.481	734.925	161.88	467.498	477.06	326.247
ENSMUSG00000005198_Polr2a	3819.95	6232.09	5301.91	7290.57	11268.3	5836.1	5698.47	4471.53	4169.76	2825.62	3256.58	3861.91	4461.88	6699.62	1630.01	3159.53	3768.46	2586.67
ENSMUSG00000005202_Shbg	0	0	0	0.708786	0.53807	0	0	0.578839	0	0	0	0	0	0.641296	0	0	0	0
ENSMUSG00000005204_Senp3	3503.16	4121.87	3728.83	1716.32	1669.09	2044.35	2183.86	1077.8	1699.97	933.966	1523.78	1728.26	1628.76	2393.32	1494.58	2052.76	2357.5	1605.69
ENSMUSG00000005220_Corin	6.91186	2.29205	2.18029	0.708786	1.07614	1.53595	4.89244	1.15768	1.78944	2.08103	0.696744	2.2362	1.93784	0.641296	7.17472	2.96153	4.42308	3.58513
ENSMUSG00000005225_Plekha8	772.976	509.6	485.659	489.771	517.623	404.467	1116.09	1256.66	1254.76	1315.63	1014.46	1102.13	1045.47	1051.73	820.16	903.265	726.648	913.311
ENSMUSG00000005232_G6pc2	4.60791	15.2804	5.99578	0.354393	1.61421	1.02397	2.44622	2.31536	1.07366	1.66482	3.48372	4.47239	3.87568	1.28259	0.89684	1.6923	3.15934	4.03327
ENSMUSG00000005233_Spc25	1687.65	1221.66	1359.95	713.038	907.186	762.344	1453.67	2437.49	1995.23	3245.16	2414.22	2048.04	1980.47	1498.71	1817	1743.49	1694.67	1991.99
ENSMUSG00000005237_Dnahc2	65.6627	123.007	76.8551	28.3514	10.2233	25.5992	53.2053	35.3092	30.0626	24.1399	5.57395	12.4588	19.3784	34.63	4.93262	16.4999	13.2692	10.3072
ENSMUSG00000005251_Ripk4	140.541	135.231	153.165	304.423	290.02	304.118	127.815	271.475	122.756	264.707	77.3386	113.407	87.2029	88.4988	85.1998	72.7689	100.467	80.6654
ENSMUSG00000005262_Ufd1l	705.01	505.016	487.294	411.804	491.796	404.467	1257.97	1339.43	1116.61	1151.64	703.015	717.499	803.235	793.283	530.481	627.844	619.862	527.91
ENSMUSG00000005267_Zfp287	51.8389	51.1892	57.7776	108.09	112.995	104.445	45.2551	68.303	42.5887	45.7826	68.9777	93.9202	79.4515	105.814	62.7788	66.8459	62.5549	72.1507
ENSMUSG00000005268_Prlr	5.75988	0.764018	2.18029	126.873	140.436	62.974	20.1813	57.305	27.9153	78.6629	29.96	12.4588	5.81352	4.48907	28.6989	22.8461	38.5439	43.9178
ENSMUSG00000005299_Letm1	359.417	582.181	588.677	684.332	696.801	643.052	486.798	424.289	287.026	235.156	202.753	219.467	302.303	400.169	121.97	217.884	246.428	173.431
ENSMUSG00000005312_Ubqln1	4686.24	4034.78	3933.23	4877.51	4285.19	4948.32	3591.67	5294.64	3887.02	5726.16	4301.7	3998.64	4407.62	3588.05	4434.87	4077.6	4078.08	4275.71
ENSMUSG00000005320_Fgfr4	9.21581	35.9088	30.524	9.923	3.76649	13.3116	15.2889	6.94607	5.01044	3.32965	2.09023	2.2362	5.81352	19.2389	0.89684	3.80768	9.47802	1.79256
ENSMUSG00000005338_Cadm3	11.5198	7.64018	4.36057	42.1727	67.2587	43.5186	9.78489	6.36723	4.29466	3.74585	0.696744	2.87511	0.968921	1.28259	4.4842	3.80768	8.21428	7.17026
ENSMUSG00000005354_Txn2	863.982	1680.07	1709.34	1677.34	1593.22	1908.16	761.387	581.154	491.738	406.633	392.964	404.113	527.093	877.934	255.599	445.075	485.906	390.779
ENSMUSG00000005355_Casp14	14.9757	19.8645	32.1592	8.15103	9.68526	12.2876	29.3547	14.471	30.0626	17.4806	10.4512	10.5421	15.5027	14.1085	22.8694	21.1538	34.7527	19.2701
ENSMUSG00000005357_Slc1a6	2.30395	5.34812	5.99578	15.9477	10.7614	11.2636	0.611555	2.89419	1.07366	1.66482	0.696744	0.638913	0.968921	0.641296	0	0.423075	0.631868	0.448141
ENSMUSG00000005360_Slc1a3	380.152	263.586	288.888	649.956	665.054	980.961	233.003	142.394	269.132	134.434	245.951	135.45	205.411	119.281	374.431	276.268	355.11	274.262
ENSMUSG00000005362_Crbn	728.049	378.953	321.592	491.188	508.476	450.034	806.03	780.853	978.466	966.43	948.966	969.87	897.221	855.489	875.764	792.843	795.522	917.793
ENSMUSG00000005364_Il5ra	2.30395	1.52804	3.8155	4.9615	4.84263	3.58389	1.83467	1.15768	5.01044	3.74585	2.78698	2.87511	2.90676	5.77166	2.69052	2.96153	0.631868	2.2407
ENSMUSG00000005370_Msh6	9733.05	8767.87	8993.68	5793.26	7016.97	6171.96	12250.1	9983.81	11441	9248.92	9350.31	10729.6	9846.17	10761.6	6435.27	8131.08	8448.71	7671.28
ENSMUSG00000005371_Fbxo11	1407.72	972.594	899.368	1132.64	1091.74	978.913	1532.56	1803.08	1817.71	2240.85	2196.83	2394.97	1931.06	1700.08	2291.43	1860.68	1717.42	2092.82
ENSMUSG00000005373_Mlxipl	58.7508	67.9976	43.0606	122.974	76.944	88.0612	52.5938	41.6764	26.1258	22.8913	16.0251	49.1963	25.1919	101.325	5.82946	14.3846	15.7967	16.5812
ENSMUSG00000005374_Tbl2	1124.33	953.494	850.856	1173.75	1050.31	819.686	645.191	656.403	568.684	537.738	513.5	658.081	589.104	919.618	441.694	626.151	748.763	557.039
ENSMUSG00000005378_Wbscr22	415.863	901.541	803.435	686.813	609.633	822.246	370.603	319.519	247.659	202.276	183.244	247.259	301.334	352.713	181.61	248.345	307.72	187.323
ENSMUSG00000005397_Nid1	3113.79	2382.97	2156.3	167.982	170.568	123.388	2418.7	1920.59	2460.48	2050.23	1733.5	1849.33	2009.54	1819.36	2028.2	2734.33	1656.76	2609.08
ENSMUSG00000005410_Mcm5	3720.88	6621.74	6112.43	4872.19	4363.21	5529.94	3981.23	3027.91	2307.31	1448.4	1628.99	1674.59	2333.16	4112.63	735.857	1830.65	2171.73	1328.74
ENSMUSG00000005413_Hmox1	824.815	1159.78	1093.41	733.947	626.313	818.15	548.565	585.785	325.32	327.138	279.394	260.357	333.309	545.101	269.949	464.537	490.329	274.71
ENSMUSG00000005417_Mprip	984.94	1366.83	1266.75	1618.51	1503.91	1468.37	1326.46	1391.53	768.386	749.17	509.32	659.678	745.1	1299.91	385.193	766.612	793.626	533.288
ENSMUSG00000005442_Cic	490.742	1492.13	923.351	964.303	846.384	1008.1	519.211	589.258	212.943	186.876	146.316	178.576	227.696	532.275	75.3345	249.614	265.385	155.505
ENSMUSG00000005447_Pafah1b3	177.404	369.784	318.322	308.676	262.578	288.759	111.303	70.6183	45.0939	31.2154	27.173	28.7511	55.2285	77.5968	19.2821	53.3075	60.6593	40.3327
ENSMUSG00000005465_Il27ra	19.5836	15.2804	8.72114	13.1125	8.60912	9.72769	15.2889	2.31536	7.51565	1.24862	3.48372	7.02804	3.87568	22.4454	0.89684	3.80768	2.52747	4.48141
ENSMUSG00000005469_Prkaca	782.192	1137.62	1009.47	803.054	814.638	902.627	768.725	742.071	502.833	433.27	328.863	364.819	385.63	686.828	225.555	406.575	479.588	321.317
ENSMUSG00000005470_Asf1b	486.134	576.833	602.849	309.385	324.456	302.07	595.655	483.33	450.223	429.524	295.42	330.318	444.735	538.688	265.913	379.921	387.967	347.309
ENSMUSG00000005474_Myl10	0	0	0.545071	0	0	1.02397	0	0	0	0	0	0	0	0	0	0.423075	0	0.896282
ENSMUSG00000005481_Ddx39	2579.27	3385.36	3336.38	3024.74	2701.11	3222.94	2447.45	1499.77	1390.75	782.051	1038.15	1093.18	1344.86	2140.65	708.503	1567.92	1800.19	1213.57
ENSMUSG00000005483_Dnajb1	508.022	623.438	651.36	484.809	555.288	435.186	669.042	553.949	504.265	404.552	477.27	512.089	610.42	863.184	278.917	424.344	435.989	361.202
ENSMUSG00000005493_Msh4	39.1672	10.6962	10.9014	3.18953	3.22842	5.11984	42.1973	28.3631	42.2308	27.4696	34.1405	27.1538	25.1919	23.7279	29.5957	28.346	27.1703	35.4031
ENSMUSG00000005501_Usp40	284.538	382.009	400.627	257.289	254.507	414.195	362.652	339.778	385.088	348.364	315.625	323.29	342.998	367.462	312.1	333.383	353.214	311.01
ENSMUSG00000005503_Evx1	3.45593	3.05607	2.18029	5.31589	7.53298	8.70372	8.56178	0	3.93677	0	0	30.0289	0	71.1838	1.79368	2.53845	3.79121	0.896282
ENSMUSG00000005505_Kbtbd4	225.787	247.542	270.9	293.437	365.349	314.358	275.2	299.26	247.301	229.746	237.59	227.134	262.578	326.42	160.086	195.038	223.681	171.19
ENSMUSG00000005506_Celf1	4429.35	3543.51	3382.71	5586.29	5817.61	5587.28	5256.93	5450.92	5876.17	5625.85	5536.33	5709.33	5617.8	5708.81	5537.09	5904.86	5863.1	6006.43
ENSMUSG00000005510_Ndufs3	123.261	116.895	129.727	77.9664	83.4008	87.0372	110.08	92.6142	76.946	69.0902	78.0353	67.4053	90.1096	116.716	51.1199	70.6536	65.0824	68.5656
ENSMUSG00000005514_Por	263.803	825.139	534.17	609.201	550.446	638.444	188.971	143.552	79.4512	64.5119	62.707	57.5022	96.8921	168.019	46.1873	121.423	145.33	85.1468
ENSMUSG00000005533_Igf1r	54.1429	105.434	113.375	556.751	350.284	418.803	108.857	108.243	60.1252	52.8581	50.8623	77.3085	81.3893	168.661	27.802	67.692	82.1428	52.4325
ENSMUSG00000005534_Insr	179.708	114.603	124.821	384.162	305.086	267.255	175.516	241.376	181.807	250.972	145.62	148.547	124.022	119.922	177.574	159.076	156.703	161.331
ENSMUSG00000005540_Fcer2a	0	0	0.545071	0.708786	1.07614	1.53595	0	0	0.715776	0	0.696744	0	0	1.92389	1.34526	0.84615	0.631868	0.896282
ENSMUSG00000005547_Cyp2a5	0	0	0	0	0.53807	0	0	0	0	0	0	0	0	0	0	0	0	0
ENSMUSG00000005553_Atp4a	17.2796	32.8528	32.7043	30.8322	17.7563	20.9913	8.56178	5.20955	5.72621	3.32965	5.57395	5.1113	7.75137	8.33684	2.69052	5.0769	6.31868	6.27397
ENSMUSG00000005566_Trim28	17196.7	31109.3	28676.2	15852.3	16120.6	18153.4	17980.3	14147.4	8698.12	6009.18	5364.23	6007.7	7336.67	15512.3	2219.68	7027.28	8213.02	5461.05
ENSMUSG00000005575_Ube2m	935.405	1505.88	1434.63	1029.87	1071.84	886.244	810.923	964.924	534.685	502.36	393.66	433.503	477.678	936.292	195.063	466.229	394.286	292.636
ENSMUSG00000005580_Adcy9	20.7356	22.1565	19.6226	27.2882	23.137	17.4074	62.3787	42.8341	27.1995	6.24309	6.2707	10.8615	6.78244	18.5976	7.62314	23.2691	20.2198	10.3072
ENSMUSG00000005583_Mef2c	3.45593	0	2.18029	16.6565	12.9137	7.16777	1.83467	0.578839	2.14733	3.32965	2.78698	4.15294	0.968921	2.56518	9.41682	2.53845	10.1099	2.68885
ENSMUSG00000005609_Ctr9	1335.14	1529.56	1653.75	2213.54	2769.98	2344.37	1886.04	2716.49	1597.26	2118.07	1199.79	1231.19	1338.08	1367.24	1226.43	1511.65	1817.25	1313.05
ENSMUSG00000005610_Eif4g2	30722.1	17738.2	17479.9	27379.3	31608.9	25221.9	30413.3	32825.9	34234.5	38327.6	39699.8	34740.9	34553.7	28122.1	36622.9	34472.2	35562.8	36479.1
ENSMUSG00000005611_Mrvi1	6.91186	3.82009	11.4465	0	1.07614	0.511984	7.95022	1.15768	5.36832	2.49723	2.09023	1.59728	6.78244	1.92389	5.38104	2.53845	8.84615	7.17026
ENSMUSG00000005615_Pcyt1a	372.088	344.572	328.678	339.508	377.725	332.277	522.268	555.685	500.328	473.642	347.675	388.459	393.382	475.841	368.601	419.691	492.225	394.364
ENSMUSG00000005621_Zfp592	247.675	339.988	308.51	593.962	694.648	600.045	362.041	478.121	221.533	299.668	140.742	165.798	216.069	348.224	90.5808	172.192	195.879	144.301
ENSMUSG00000005625_Psmd4	1507.94	2844.44	2808.21	1686.56	1455.48	1821.13	1289.16	1095.74	652.43	510.684	581.085	621.024	797.422	1480.11	308.064	648.151	694.423	457.552
ENSMUSG00000005628_Tmod4	4.60791	2.29205	3.27043	2.12636	1.61421	3.0719	1.22311	2.89419	0.357888	2.49723	0	1.59728	1.93784	1.92389	0.44842	1.26923	1.26374	1.34442
ENSMUSG00000005640_Insrr	2.30395	8.40419	1.09014	7.79664	4.84263	5.11984	0	0	1.43155	0.416206	0	0.95837	0	1.28259	0	0	0.631868	0.448141
ENSMUSG00000005649_Cabp5	4.60791	8.40419	1.63521	0	0	0	3.05778	6.94607	2.50522	5.41067	1.39349	2.2362	7.75137	2.56518	1.79368	1.26923	2.52747	4.03327
ENSMUSG00000005656_Snx6	1222.25	931.337	841.045	478.43	433.684	539.119	1248.18	1579.07	1322.75	1965.74	1379.55	1647.76	1247	1087	1454.23	1303.49	1060.27	1354.73
ENSMUSG00000005667_Mthfd2	2323.54	1952.06	1707.71	2083.83	714.557	1601.48	1225.56	878.098	814.196	523.587	1012.37	927.063	1184.99	1348	868.589	1137.65	1124.72	1082.26
ENSMUSG00000005672_Kit	1044.84	1215.55	989.85	233.19	230.832	291.319	1763.73	835.843	1442.65	569.369	386.693	1687.69	488.336	1978.4	157.844	411.652	274.863	473.685
ENSMUSG00000005674_Tomm40l	120.958	241.43	203.857	98.1668	89.3196	143.867	87.4524	96.0872	49.7465	51.1933	48.7721	44.4045	52.3217	135.313	16.5915	36.8075	46.7582	31.3699
ENSMUSG00000005677_Nr1i3	1.15198	2.29205	0.545071	1.06318	1.07614	3.0719	1.22311	5.20955	2.14733	1.24862	2.78698	2.55565	0.968921	2.56518	0.44842	1.6923	0.631868	0.448141
ENSMUSG00000005681_Apoa2	2.30395	3.05607	2.72536	0.708786	0.53807	0.511984	2.44622	0.578839	1.78944	0.416206	1.39349	0.638913	0.968921	0	0	1.6923	0.631868	0
ENSMUSG00000005682_Pan2	729.201	954.258	896.097	1036.6	812.486	917.987	792.576	693.449	492.812	424.53	353.249	383.667	532.906	752.881	352.01	523.344	598.379	428.423
ENSMUSG00000005683_Cs	2656.46	3005.64	3149.97	2684.17	2848	2455.47	2539.18	2229.69	1882.13	1542.46	1346.81	1732.09	1718.87	2921.74	1216.56	2087.45	2271.57	1790.32
ENSMUSG00000005686_Ampd3	149.757	231.497	221.844	59.1836	57.5735	59.9021	142.492	184.071	137.429	144.84	142.833	143.436	130.804	184.693	69.5051	71.9228	85.934	86.9394
ENSMUSG00000005687_Bcas2	2336.21	2144.6	2050.56	1404.1	1331.18	1599.44	1605.94	1401.37	1672.77	1328.94	1972.48	1749.02	1911.68	1591.05	1782.47	1845.45	1838.74	1665.29
ENSMUSG00000005696_Sh2d1a	1.15198	0	0	0.354393	0	0	0.611555	0	0.357888	0.416206	1.39349	0	0	0	0.44842	1.26923	0.631868	0.896282
ENSMUSG00000005698_Ctcf	2427.21	1996.38	1845.07	2921.97	3380.69	2943.91	2906.11	2794.63	3054.93	2842.27	3071.25	3275.39	3022.06	3058.98	2899.48	3228.91	3233.9	3128.02
ENSMUSG00000005699_Pard6a	24.1915	48.1331	41.4254	53.5133	34.9745	46.5905	15.2889	12.1556	6.44199	3.32965	7.66419	7.02804	5.81352	39.119	0.44842	5.0769	10.7418	4.03327
ENSMUSG00000005705_Agrp	3.45593	0.764018	0	1.06318	3.22842	1.02397	4.28089	1.15768	0	0.832411	0	0.638913	1.93784	1.28259	0.44842	0.423075	1.26374	0.448141
ENSMUSG00000005716_Pvalb	0	0	0	0	1.07614	0	1.22311	1.15768	1.43155	0.416206	0	10.2226	0	16.6737	0	18.1922	0.631868	10.3072
ENSMUSG00000005718_Tfap4	165.885	268.17	210.398	367.86	295.938	357.365	124.146	91.4565	71.2198	45.7826	81.5191	102.865	113.364	135.955	64.5725	111.269	129.533	97.2466
ENSMUSG00000005732_Ranbp1	3959.34	6089.98	6805.22	5851.38	6379.36	5981.51	3337.87	3305.75	3455.41	3236	3547.12	3222.68	3208.1	3066.68	3169.88	3671.45	3537.2	3413.04
ENSMUSG00000005763_Cd247	0	3.05607	2.18029	0.708786	0.53807	3.58389	0	0	1.43155	2.08103	4.18047	2.87511	6.78244	3.20648	3.58736	3.3846	6.31868	3.58513
ENSMUSG00000005774_Rfx5	130.173	109.255	102.473	246.657	273.878	200.186	72.7751	83.9316	67.9988	84.0736	80.8223	87.5311	85.265	139.161	75.3345	82.9227	102.363	85.5949
ENSMUSG00000005779_Psmb4	2430.67	2260.73	2510.6	1450.88	1232.72	1573.33	2032.2	1486.46	1348.52	824.504	1067.41	1154.84	1457.26	2216.32	530.929	1048.38	1211.92	782.454
ENSMUSG00000005802_Slc30a4	131.325	59.5934	58.8677	153.452	144.741	90.6211	223.218	439.917	264.837	551.889	227.835	213.078	141.462	105.173	301.787	264.845	218.626	272.918
ENSMUSG00000005803_Sqrdl	0	0	1.63521	6.02468	6.99491	2.55992	7.95022	11.5768	2.86311	9.57273	1.39349	2.87511	0.968921	1.92389	0.44842	0.423075	3.79121	0.896282
ENSMUSG00000005804_Pldn	566.772	484.387	497.65	410.032	407.857	416.755	565.689	544.108	643.841	607.66	626.373	612.718	796.453	644.502	499.988	466.229	454.945	497.885
ENSMUSG00000005813_Metap1	1287.91	960.37	996.935	1285.74	1560.94	1276.89	1449.39	1373.58	1410.08	1329.78	1277.83	1191.57	1257.66	1179.34	1190.11	1323.8	1394.53	1255.69
ENSMUSG00000005823_Gpr108	154.365	226.913	173.333	152.389	132.365	107.005	114.361	89.72	54.399	29.9668	22.2958	31.9457	44.5704	141.726	13.4526	52.4613	55.6044	30.4736
ENSMUSG00000005824_Tnfsf14	0	0	0	0	0	0	0	0	0	0	0	0	0	0	0	0	0	0
ENSMUSG00000005836_Gata6	73.7265	90.9181	29.4339	10.2774	5.91877	12.7996	50.7591	506.484	35.7888	516.928	108.692	33.2235	117.239	5.77166	254.703	301.23	193.352	223.174
ENSMUSG00000005846_Rsl1d1	7131.89	5090.65	5688.36	5465.45	6253.45	6006.08	6832.3	5794.18	7533.55	7167.9	9044.44	8318.65	9133.05	6888.8	8539.71	8335.85	8324.23	8078.19
ENSMUSG00000005864_Cnga2	0	0	0	0.708786	0	0	0	0	0	0	0	0	0	0	0	0	0	0
ENSMUSG00000005871_Apc	2072.41	1243.06	1280.37	2924.09	3191.83	2403.76	2592.38	2537.63	2768.62	2617.1	2852.47	3058.16	2868.01	2802.46	2972.13	2863.37	2990	3136.09
ENSMUSG00000005873_Reep5	184.316	186.42	140.083	343.761	267.421	264.696	134.542	281.894	131.703	268.036	73.1581	107.976	74.6069	126.977	154.256	153.999	151.648	130.857
ENSMUSG00000005881_Ergic3	441.207	835.835	818.152	809.787	618.78	748.008	313.116	225.168	151.387	89.068	96.8474	103.504	167.623	284.094	45.7388	162.884	193.352	95.454
ENSMUSG00000005882_Uqcc	375.544	365.2	352.661	321.08	390.639	300.022	392.007	350.776	282.732	215.178	185.334	231.925	263.546	396.962	161.431	266.537	255.275	179.705
ENSMUSG00000005883_Spo11	0	0	0	6.02468	4.84263	7.67976	0	1.15768	0	0.832411	0	0	0	0.641296	0.44842	0	0	1.34442
ENSMUSG00000005886_Ncoa2	389.368	314.775	291.613	674.055	652.141	692.202	527.161	710.814	525.022	686.323	336.527	428.711	338.153	431.592	422.412	411.229	420.192	409.601
ENSMUSG00000005891_Prl4a1	0	0	0	0	0	0	0	0	0	0	0	0	0	0	0	0	0	0
ENSMUSG00000005892_Trh	998.763	1215.55	1906.11	520.603	606.405	292.855	1064.72	50.9378	675.335	21.6427	272.427	242.468	453.455	707.991	268.604	600.767	1089.34	668.626
ENSMUSG00000005893_Nr2c2	190.076	90.1541	117.19	406.488	472.963	340.981	392.619	422.552	441.992	386.239	414.563	494.519	462.175	456.603	394.161	378.229	402.5	424.838
ENSMUSG00000005897_Nr2c1	235.003	178.016	173.333	235.671	232.446	216.569	154.724	152.813	141.366	156.91	188.818	176.659	156.965	153.911	249.321	208.576	253.379	200.319
ENSMUSG00000005899_Smpd4	1656.54	1943.66	1843.43	2184.48	2227.07	2148.8	1895.21	1206.3	1346.02	834.493	1266.68	1255.46	1518.3	1852.06	865.899	1281.49	1479.83	1066.58
ENSMUSG00000005907_Pex1	309.882	272.754	236.561	284.577	255.583	252.92	324.124	306.785	300.626	318.814	293.329	280.163	288.738	287.942	317.93	334.652	346.264	312.354
ENSMUSG00000005917_Otx1	1.15198	2.29205	2.18029	4.60711	12.3756	5.63182	0.611555	4.63071	2.50522	1.24862	0	0.95837	0.968921	2.56518	1.34526	1.26923	1.8956	1.79256
ENSMUSG00000005936_Kctd20	1504.48	1243.82	1206.79	1335	1466.24	1221.59	1393.73	1390.95	1119.12	992.651	969.868	1142.38	1291.57	1747.53	739.893	1070.8	1186.02	962.159
ENSMUSG00000005947_Itgae	35.7113	41.2569	43.6057	18.074	13.9898	29.6951	26.9084	27.2054	20.7575	19.9779	16.7219	19.8063	25.1919	31.4235	18.3852	23.6922	17.6923	24.6478
ENSMUSG00000005949_Ctns	196.988	167.32	149.895	190.309	163.573	146.939	163.897	205.488	135.282	150.666	80.8223	100.948	123.053	162.889	66.8146	98.9996	115	73.9433
ENSMUSG00000005950_P2rx5	10.3678	28.2686	16.8972	5.31589	5.91877	8.70372	18.9582	10.4191	10.0209	5.82688	5.57395	5.75022	8.72029	27.5757	1.79368	2.53845	8.84615	4.92955
ENSMUSG00000005951_Shpk	33.4073	22.9205	16.3521	4.25271	2.69035	6.65579	36.0818	38.7822	19.326	29.1344	9.05767	13.0977	9.68921	23.7279	15.6947	14.8076	19.5879	12.0998
ENSMUSG00000005952_Trpv1	0	0.764018	0.545071	0	0	1.02397	1.22311	2.31536	1.78944	0.832411	0.696744	0.319457	0.968921	1.28259	0	0.423075	0.631868	0
ENSMUSG00000005958_Ephb3	125.565	249.834	198.951	200.941	168.954	185.85	120.476	89.72	48.3149	32.0478	27.173	29.39	55.2285	109.02	13.0042	36.8075	42.967	28.2329
ENSMUSG00000005968_Tuft1	27.6474	25.2126	32.7043	25.1619	27.9796	21.5033	45.8667	37.0457	37.2204	37.8747	15.3284	17.2507	18.4095	21.1628	14.3494	20.3076	17.6923	14.3405
ENSMUSG00000005973_Rcn1	1071.34	900.777	964.231	773.639	856.069	796.135	1263.47	1159.99	1474.14	1369.32	607.561	2478.34	700.53	2669.07	728.682	870.266	453.681	792.761
ENSMUSG00000005980_Dnase1	42.6231	60.3574	34.3395	80.0928	85.5531	78.8455	85.6178	58.4627	59.4094	30.383	30.6567	33.2235	27.1298	58.9992	21.9726	41.8844	49.9176	29.5773
ENSMUSG00000005981_Trap1	2881.09	3776.54	3760.99	2372.66	2106.54	2675.63	2255.42	1532.77	1599.76	1039.27	1391.4	1312.97	1680.11	1994.43	1047.51	1633.92	1794.5	1314.85
ENSMUSG00000005982_Nat15	261.499	307.135	321.592	422.082	373.959	324.598	288.654	224.011	222.249	159.407	183.244	230.648	229.634	320.007	162.328	189.538	229.368	176.119
ENSMUSG00000005983_1700037C18Rik	6.91186	12.9883	14.7169	12.0494	5.3807	16.3835	6.11555	16.7863	3.93677	3.74585	3.48372	3.51402	8.72029	10.902	0.44842	3.3846	1.8956	3.13699
ENSMUSG00000005986_Ankrd13d	27.6474	32.0887	23.4381	48.9062	52.1928	27.6471	14.0658	9.26142	5.72621	2.91344	5.57395	5.43076	6.78244	22.4454	2.2421	5.49998	5.05494	3.13699
ENSMUSG00000005994_Tyrp1	0	0	0	0.354393	0	0	0	0	2.14733	0	0	0.319457	0.968921	1.28259	0.89684	1.26923	0.631868	0.448141
ENSMUSG00000006005_Tpr	5868.17	8340.02	8849.78	9130.57	9481.33	11921	7594.3	7983.92	8260.42	8275.83	9120.38	8964.27	8945.08	7430.05	8881.85	8985.27	9162.72	9391.69
ENSMUSG00000006007_Pdc	0	0	0.545071	0	0	0	1.22311	0	1.78944	0.416206	0.696744	0.638913	1.93784	0.641296	0.44842	1.6923	0	0.448141
ENSMUSG00000006010_BC003331	520.693	534.048	511.277	424.563	419.156	486.385	432.37	563.789	579.421	693.815	581.781	602.176	561.974	492.515	685.634	593.998	550.989	613.505
ENSMUSG00000006014_Prg4	12.6717	9.16821	7.631	3.89832	3.76649	7.67976	7.33867	6.94607	17.5365	17.8968	12.5414	13.0977	9.68921	8.33684	26.4568	14.3846	24.011	19.2701
ENSMUSG00000006019_Dhx34	63.3587	158.916	134.088	160.54	149.045	171.515	32.4124	30.6785	13.2419	12.9024	19.5088	14.695	20.3473	57.0753	6.7263	16.923	22.1154	15.2368
ENSMUSG00000006021_Kptn	57.5988	80.9859	69.2241	64.8539	52.7309	61.95	55.6515	51.5167	31.8521	35.7937	25.0828	34.1819	44.5704	65.4122	18.3852	46.9613	48.6538	27.3366
ENSMUSG00000006024_Napa	736.113	1356.13	1259.66	1040.5	810.333	837.093	628.067	544.687	343.573	307.992	305.871	318.818	386.599	613.079	202.237	351.999	437.884	273.814
ENSMUSG00000006050_Sra1	763.76	633.371	636.098	523.084	478.882	488.432	596.878	571.314	597.673	515.679	565.756	530.937	541.627	611.796	405.82	487.806	480.851	469.652
ENSMUSG00000006056_Calcoco2	526.453	628.022	393.541	66.9802	80.1724	110.588	2237.07	4805.52	1824.51	4154.57	325.38	562.882	193.784	346.3	1771.71	2076.88	1204.34	1183.99
ENSMUSG00000006057_Atp5g1	139.389	171.904	189.14	115.532	129.675	141.307	96.0142	79.8797	61.9147	32.8803	43.8949	62.294	59.1042	116.716	41.2546	78.2689	75.8241	63.1879
ENSMUSG00000006058_Snf8	855.918	958.078	967.502	513.515	472.425	531.439	758.329	586.943	547.211	429.108	441.736	424.877	561.974	687.469	299.545	515.306	575.632	416.323
ENSMUSG00000006095_Tbcb	420.471	723.525	753.834	352.266	345.979	484.849	369.991	336.305	187.891	143.591	120.537	123.31	167.623	311.028	60.0883	172.192	184.505	109.795
ENSMUSG00000006127_Inpp5k	282.234	272.754	258.364	172.589	231.908	141.307	258.688	213.592	199.344	153.164	164.432	194.868	178.281	260.366	109.414	160.345	150.385	117.413
ENSMUSG00000006134_Crkl	899.694	540.924	530.899	1167.02	1197.21	1000.93	1266.53	1312.23	1169.22	1234.05	1277.13	1373.34	1425.28	1296.7	991.456	1247.65	1252.36	1147.69
ENSMUSG00000006143_2310043J07Rik	4.60791	4.58411	5.45071	16.6565	7.53298	5.11984	1.22311	1.73652	0	0	0.696744	0.638913	0	1.92389	0	0	1.26374	0
ENSMUSG00000006154_Eps8l1	1.15198	3.82009	2.72536	2.83514	2.69035	3.0719	3.05778	1.73652	0	0.832411	0	0.319457	0	1.28259	0.44842	0.423075	0.631868	2.2407
ENSMUSG00000006169_Clint1	1160.04	1007.74	908.634	1679.11	1872.48	1616.33	1109.36	1370.11	1230.78	1336.85	1201.88	1136.95	1180.15	1209.48	1291.9	1265.84	1330.71	1276.75
ENSMUSG00000006179_Prss16	26.4955	28.2686	31.0691	26.5795	26.9035	17.9194	31.1893	39.361	28.2732	30.7992	27.173	28.4316	21.3163	33.3474	19.2821	26.6537	17.0604	30.9217
ENSMUSG00000006191_Cdkal1	498.806	378.953	434.967	261.542	306.7	293.879	456.22	342.673	447.36	370.839	429.891	447.878	447.641	422.614	361.426	351.999	374.066	343.276
ENSMUSG00000006200_Rhox6	16.1277	18.3364	22.3479	12.4037	9.68526	8.19174	73.9982	168.442	32.9257	59.1012	2.78698	4.47239	3.87568	10.902	12.1073	27.0768	47.3901	22.407
ENSMUSG00000006204_5430419D17Rik	0	3.05607	0.545071	0	0	0	0	0.578839	1.07366	0.416206	0	0.319457	1.93784	0.641296	0	0	0.631868	0
ENSMUSG00000006205_Htra1	130.173	382.009	312.871	35.4393	26.3654	48.6385	439.097	338.621	268.416	197.282	156.767	195.507	217.038	445.701	169.054	275.845	208.516	142.061
ENSMUSG00000006215_Zbtb17	120.958	371.313	278.531	238.506	191.553	232.953	99.6835	67.1453	26.4837	22.0589	9.05767	18.209	31.9744	84.651	1.79368	30.0383	43.5989	11.6517
ENSMUSG00000006216_Clcnkb	13.8237	19.1004	22.3479	4.60711	1.61421	3.0719	11.008	3.47303	7.87354	2.08103	0	1.59728	2.90676	6.41296	0.89684	1.6923	6.95055	1.79256
ENSMUSG00000006218_Fam131c	14.9757	45.8411	19.0775	9.21421	6.45684	5.11984	7.33867	2.89419	0	0	2.09023	1.27783	3.87568	1.92389	0	2.11538	0.631868	0
ENSMUSG00000006219_Fblim1	3030.85	6745.51	6589.37	589.001	521.39	784.871	3536.01	1308.75	2521.68	916.069	2359.18	1897.25	3326.3	2749.88	1067.24	1908.92	1620.11	1826.17
ENSMUSG00000006221_Hspb7	1.15198	4.58411	1.09014	0.354393	1.07614	1.02397	4.28089	3.47303	2.50522	2.49723	0.696744	0.638913	1.93784	1.92389	0	0.84615	1.8956	0.448141
ENSMUSG00000006235_Epor	6.91186	16.0444	8.17607	40.0464	35.5126	20.4793	3.05778	1.73652	1.78944	0	0.696744	0.638913	1.93784	2.56518	0.89684	1.6923	1.8956	0.896282
ENSMUSG00000006241_Ccdc159	21.8876	20.6285	15.8071	26.5795	17.7563	20.4793	9.17333	13.3133	4.65255	2.91344	2.09023	4.15294	3.87568	12.8259	1.79368	1.26923	3.79121	1.79256
ENSMUSG00000006262_Mob1b	446.967	207.049	258.909	673.346	731.775	563.694	665.984	835.843	953.772	1059.24	1177.5	1000.86	971.827	740.055	1329.12	1008.19	937.692	1036.1
ENSMUSG00000006269_Atp6v1b1	0	0	0	0.354393	0	0.511984	1.22311	0	0.357888	0	0.696744	0	0	0	0	0	0.631868	0
ENSMUSG00000006270_Vax1	0	0.764018	0	0	0	0	0	0.578839	0	0.416206	0	0	0	0	0.44842	0	0	0.448141
ENSMUSG00000006273_Atp6v1b2	2498.64	1604.44	1497.86	1568.19	1447.41	1449.94	2906.11	2921.4	2650.16	2613.77	2321.55	2106.18	2557.95	2194.51	1971.7	2197.03	2087.06	1962.41
ENSMUSG00000006276_Eps15l1	609.395	994.751	914.085	824.672	672.049	762.856	663.538	475.805	369.341	277.609	289.149	334.79	410.822	599.612	255.151	423.075	409.45	349.102
ENSMUSG00000006281_Tep1	118.654	133.703	134.088	136.087	96.3145	107.005	233.003	210.118	172.86	121.532	74.5516	103.504	92.0475	169.302	21.0757	65.5767	56.8681	49.7436
ENSMUSG00000006288_Ttc5	160.125	119.187	123.186	108.799	113.533	114.684	256.242	195.069	195.765	153.164	94.0605	89.1284	99.7988	110.303	62.3304	87.9996	91.6208	67.6693
ENSMUSG00000006289_Osgep	383.608	301.023	280.167	287.767	229.756	222.713	416.469	278.421	273.427	168.147	109.389	110.213	141.462	157.117	75.783	112.538	130.165	88.2838
ENSMUSG00000006299_Aamp	782.192	2444.09	2366.15	1047.58	1123.49	1714.12	799.303	642.511	297.405	216.011	201.359	208.286	367.221	749.033	90.5808	285.999	326.044	159.538
ENSMUSG00000006301_Tmbim1	224.635	284.979	289.433	147.073	167.34	222.713	242.176	243.112	193.26	164.401	90.5767	144.714	152.121	244.975	119.28	131.999	180.714	120.102
ENSMUSG00000006304_Arpc2	2277.46	3917.12	3851.47	2305.68	2123.76	3551.12	2282.33	2658.03	2398.92	3019.57	2315.28	2386.66	2037.64	2093.19	2682.45	2485.57	2455.44	2446.4
ENSMUSG00000006307_Wbp7	647.411	1214.02	950.604	1903.09	1947.81	1991.1	791.353	607.781	408.35	245.561	328.863	404.751	483.491	986.954	174.884	478.921	505.494	318.18
ENSMUSG00000006310_Zbtb32	118.654	257.474	227.295	79.0296	108.152	79.3575	139.435	74.0914	94.4825	44.9502	87.093	94.2397	76.5447	202.649	43.4967	96.0381	99.2033	62.7397
ENSMUSG00000006311_Etv2	0	8.40419	13.0817	29.0602	34.4365	24.5752	3.05778	1.15768	1.43155	0.416206	0	1.91674	0	2.56518	0.44842	1.26923	1.8956	0
ENSMUSG00000006313_Upk1a	21.8876	21.3925	24.5282	8.50543	11.8375	13.3116	13.4542	2.31536	15.0313	1.66482	6.2707	13.7366	3.87568	38.4777	5.38104	8.03843	10.1099	8.96282
ENSMUSG00000006315_Tmem147	368.632	320.123	363.563	309.385	223.837	223.225	278.869	180.598	137.071	81.9925	84.306	101.587	130.804	225.095	62.7788	164.153	145.33	117.861
ENSMUSG00000006333_Rps9	4436.26	12690.3	11711.9	9052.96	7834.84	10368.2	3808.16	2526.63	1106.95	682.577	784.534	957.092	1315.79	3779.8	492.813	1290.8	1745.85	917.793
ENSMUSG00000006335_Tfpt	124.413	264.35	231.11	167.628	182.406	181.754	106.411	80.4586	49.3886	27.4696	34.8372	25.2371	46.5082	115.433	14.7979	55.8459	49.2857	27.3366
ENSMUSG00000006342_Susd2	127.869	153.568	171.152	12.7581	6.99491	14.8475	102.741	46.8859	59.0516	34.9613	80.1256	82.1003	101.737	125.694	42.5999	83.3458	78.3516	56.0176
ENSMUSG00000006344_Ggt5	4.60791	8.40419	10.3564	2.48075	1.61421	2.55992	12.2311	1.15768	5.72621	1.24862	2.09023	1.59728	2.90676	5.77166	0.44842	1.26923	4.42308	2.2407
ENSMUSG00000006345_Ggt1	69.1186	103.906	61.5931	47.4886	37.6649	32.255	37.9164	24.8901	18.9681	8.32411	3.48372	11.5004	4.8446	63.4883	4.4842	15.6538	10.1099	12.0998
ENSMUSG00000006356_Crip2	97.918	259.766	220.209	555.688	471.887	531.439	167.566	145.289	39.0098	40.372	18.1153	32.904	45.5393	138.52	6.7263	41.8844	42.3351	19.2701
ENSMUSG00000006360_Crip1	74.8785	81.7499	65.4086	162.666	100.619	82.4294	69.1058	95.5084	23.2627	14.9834	8.36093	5.43076	1.93784	23.7279	3.13894	14.8076	20.2198	8.51468
ENSMUSG00000006362_Cbfa2t3	3.45593	1.52804	3.27043	6.02468	2.69035	1.53595	13.4542	27.2054	5.36832	28.7182	1.39349	2.87511	2.90676	2.56518	2.69052	4.65383	5.68681	1.34442
ENSMUSG00000006369_Fbln1	221.179	438.546	395.177	494.732	453.593	604.141	182.855	223.432	89.4721	95.7273	49.4688	64.2108	63.9488	126.335	45.2904	83.7689	96.0439	58.7065
ENSMUSG00000006373_Pgrmc1	1206.12	573.013	618.111	880.666	722.09	685.546	1223.11	1079.53	1647.72	1415.52	1696.57	2979.89	1408.81	2031.62	2393.67	1741.8	1689.61	1938.21
ENSMUSG00000006378_Gcat	329.465	558.497	573.415	397.629	274.416	385.012	207.929	157.444	88.0405	40.372	55.0428	83.0587	112.395	237.279	23.3178	86.3073	89.0934	60.0509
ENSMUSG00000006386_Tek	168.189	158.916	237.651	141.048	147.431	104.445	275.2	184.65	251.238	167.731	174.186	194.868	218.007	274.475	269.949	239.037	547.829	304.736
ENSMUSG00000006389_Mpl	1.15198	0	0	0.708786	1.07614	0	0	0	1.07366	0	1.39349	0.638913	1.93784	1.28259	0	0.423075	0	0.448141
ENSMUSG00000006390_Elovl1	115.198	122.243	106.834	146.01	157.116	94.717	124.146	146.446	94.1246	107.381	57.133	67.4053	59.1042	112.868	46.1873	73.6151	80.8791	48.3992
ENSMUSG00000006392_Med8	622.067	692.964	736.936	676.181	832.394	693.226	540.615	447.442	421.234	370.423	418.047	460.656	499.963	594.481	352.01	424.767	434.725	337.002
ENSMUSG00000006395_Hyi	8.06383	22.1565	8.72114	7.44225	3.76649	5.63182	5.504	6.36723	1.07366	0.832411	0.696744	1.27783	0.968921	5.13037	0	1.26923	0.631868	0.896282
ENSMUSG00000006398_Cdc20	1017.2	1511.23	1510.39	1579.17	1539.96	1608.14	1066.55	880.414	533.253	355.023	358.127	410.182	530	1230.65	130.939	445.921	566.154	297.566
ENSMUSG00000006403_Adamts4	16.1277	30.5607	17.4423	12.7581	13.9898	26.6232	24.4622	21.417	25.0522	14.151	6.96744	16.2923	17.4406	19.2389	10.3137	8.88458	11.3736	8.96282
ENSMUSG00000006411_Pvrl4	29.9514	32.8528	23.9831	45.0079	34.9745	58.3661	39.1396	15.0498	23.2627	10.4051	12.5414	32.2651	28.0987	84.651	10.3137	5.92305	17.6923	8.51468
ENSMUSG00000006412_Pfdn2	741.873	2012.42	1972.61	948.355	891.582	1538.51	620.729	494.907	407.993	243.064	351.856	324.887	343.967	679.132	199.098	394.729	429.038	331.176
ENSMUSG00000006418_Rnf114	611.699	608.922	611.57	873.224	1050.31	792.551	587.093	534.268	356.099	329.635	287.755	337.027	377.879	595.122	215.242	358.768	442.939	316.836
ENSMUSG00000006423_C330007P06Rik	555.253	352.212	384.82	385.225	377.725	339.957	718.578	761.752	910.468	961.435	854.905	881.061	756.727	654.122	964.551	851.65	806.263	826.372
ENSMUSG00000006435_Neurl1a	105.982	144.399	121.006	101.002	84.477	89.0852	53.8169	52.0955	26.1258	23.7237	16.7219	24.9176	44.5704	74.3903	12.1073	28.346	30.9615	17.9256
ENSMUSG00000006442_Srm	1119.72	2127.02	2138.31	2421.92	2465.44	2965.92	893.483	585.206	308.5	147.753	262.673	250.454	438.921	1026.07	74.8861	422.652	580.687	259.474
ENSMUSG00000006445_Epha2	603.636	1336.27	1163.18	681.143	638.689	475.121	499.029	43.4129	179.66	12.4862	277.304	203.174	511.59	763.142	78.0251	236.076	290.659	125.031
ENSMUSG00000006456_Rbm14	645.107	1799.26	1349.05	1396.31	1150.93	1451.47	1046.98	746.702	669.251	536.905	453.58	624.538	617.202	874.727	494.607	637.151	610.384	526.118
ENSMUSG00000006457_Actn3	312.186	648.651	475.302	142.466	96.3145	152.059	96.0142	16.7863	37.2204	6.24309	26.4763	71.2388	30.0365	185.976	24.2147	79.5381	125.11	71.7026
ENSMUSG00000006462_A530013C23Rik	0	0.764018	2.72536	1.06318	0	0	0	2.89419	0	0.832411	0	0.319457	0	1.28259	0	0	0	0
ENSMUSG00000006463_Zdhhc24	172.796	158.916	130.817	88.5982	97.3907	70.6537	83.1715	72.3548	73.3671	59.9336	68.9777	82.7392	69.7623	96.8357	121.97	110.846	123.846	122.342
ENSMUSG00000006464_Bbs1	102.526	134.467	89.3917	62.0187	55.9593	47.1025	127.204	90.8777	95.5562	80.3277	45.2884	69.3221	57.1663	100.042	54.7072	74.0382	73.2967	68.5656
ENSMUSG00000006469_Slc34a3	5.75988	5.34812	10.9014	9.5686	5.3807	8.19174	9.78489	5.78839	2.50522	1.66482	3.48372	2.55565	8.72029	16.0324	0	1.6923	1.26374	1.79256
ENSMUSG00000006471_Ndor1	527.605	672.335	529.264	850.897	858.221	864.74	470.898	321.256	231.196	146.921	192.998	191.674	309.086	608.59	89.684	253.845	345.632	179.256
ENSMUSG00000006476_Nelf	16.1277	30.5607	13.0817	108.799	96.8526	76.2856	18.3467	43.4129	7.15776	21.2265	2.78698	6.06967	1.93784	12.1846	3.13894	2.96153	3.15934	3.13699
ENSMUSG00000006488_Prl7a1	0	0	0	0	0	0	0	0	0.715776	0	0	0	0	0	0	0	0	0
ENSMUSG00000006490_Prl8a9	3.45593	1.52804	0	0	0	0	1.83467	0	2.14733	3.74585	0	2.55565	0	0	0	0	0	0.896282
ENSMUSG00000006494_Pdk1	3017.03	2091.12	1877.77	2016.49	2109.77	1855.43	1691.56	1117.16	1815.21	1167.04	1625.5	1494.1	1521.21	1330.05	1025.09	1553.11	1460.88	1590.45
ENSMUSG00000006498_Ptbp1	3537.72	7945.02	6829.74	8745.35	8705.43	9825.48	4041.77	3424.99	2354.55	1753.47	1638.05	2113.52	2556.98	4256.92	1416.56	2310.84	2604.56	1872.78
ENSMUSG00000006517_Mvd	142.845	470.635	380.46	398.337	235.137	318.966	112.526	95.5084	25.768	16.232	7.66419	12.4588	28.0987	110.944	2.2421	18.6153	40.4395	19.2701
ENSMUSG00000006519_Cyba	20.7356	24.4486	34.3395	48.1974	31.7461	46.0785	16.512	23.1536	4.65255	9.98894	2.78698	3.83348	4.8446	8.33684	0	2.11538	9.47802	1.79256
ENSMUSG00000006522_Itih3	1.15198	1.52804	0	0	0	0	0	0.578839	0	0	0	0	0.968921	1.28259	0.44842	0.423075	0	0.448141
ENSMUSG00000006526_Tmem110	141.693	163.5	141.173	214.762	156.578	186.362	116.196	125.608	84.1037	100.722	71.7647	87.2116	97.861	107.738	72.644	89.2689	104.258	98.1429
ENSMUSG00000006527_Sfmbt1	228.091	218.509	174.423	352.975	377.187	276.983	281.927	277.264	266.269	248.059	345.585	305.081	384.662	318.724	225.555	254.691	235.687	241.996
ENSMUSG00000006529_Itih1	0	0.764018	0	0.354393	0	0	1.22311	0	0	0	0	0	0	0.641296	0	0	0	0
ENSMUSG00000006538_Ihh	1.15198	3.05607	8.17607	2.83514	2.69035	6.65579	1.22311	2.31536	0.715776	0	0	0	0.968921	1.92389	0.89684	0.423075	0.631868	0.448141
ENSMUSG00000006542_Prkag3	3.45593	3.82009	2.72536	0	0	4.09587	1.22311	0.578839	1.07366	0.832411	1.39349	0	1.93784	0.641296	0	0.84615	0	0.896282
ENSMUSG00000006546_Cryba2	0	0	0	0	0	0	0	0	0	0	0	0	0	0	0	0	0	0
ENSMUSG00000006567_Atp7b	94.4621	112.311	73.5846	190.309	137.746	168.955	36.0818	35.888	20.0417	16.6482	17.4186	16.6117	19.3784	39.119	18.3852	27.0768	34.7527	27.7847
ENSMUSG00000006574_Slc4a1	5.75988	12.9883	3.27043	0	0	2.04793	3.66933	4.63071	5.01044	0.832411	2.09023	1.27783	0	0	2.2421	1.26923	1.26374	2.2407
ENSMUSG00000006575_Rundc3a	21.8876	68.7616	65.9536	33.3129	20.9847	26.6232	48.3129	30.0996	21.8312	15.8158	9.75442	9.90315	21.3163	27.5757	9.41682	27.4999	18.956	12.9961
ENSMUSG00000006576_Slc4a3	26.4955	84.0419	59.9578	99.5844	73.7156	106.493	22.6276	23.1536	10.3788	9.15653	6.96744	10.8615	7.75137	27.5757	0.44842	8.03843	2.52747	5.82583
ENSMUSG00000006585_Cdt1	774.128	1084.9	1070.52	753.439	574.659	833.509	760.163	562.052	535.401	373.337	436.859	381.431	503.839	636.807	204.479	373.152	398.709	324.454
ENSMUSG00000006586_Runx1t1	61.0547	50.4252	34.8846	112.343	144.203	115.708	45.2551	8.10374	39.7256	17.8968	79.4288	46.6407	45.5393	25.0105	107.172	99.4227	116.264	125.928
ENSMUSG00000006587_Snai3	9.21581	29.0327	21.2578	34.3761	21.5228	40.4467	20.1813	8.68258	14.6734	2.91344	2.78698	30.0289	7.75137	53.2275	7.17472	8.03843	8.84615	5.37769
ENSMUSG00000006589_Aprt	353.657	1537.97	1354.5	910.789	655.907	1257.43	403.627	397.662	89.1142	77.4143	45.9851	70.2804	79.4515	311.028	19.2821	114.653	135.852	48.3992
ENSMUSG00000006599_Gtf2h1	2826.95	1962	1722.43	1917.62	2097.4	1832.39	2185.7	1779.93	2237.52	1956.17	2740.29	2396.56	2617.05	2147.06	3121	2755.07	3343.84	2903.06
ENSMUSG00000006611_Hfe	27.6474	26.7406	15.262	6.73346	8.60912	6.65579	14.6773	12.1556	15.7471	13.7348	12.5414	4.79185	8.72029	11.5433	6.7263	8.03843	9.47802	8.06654
ENSMUSG00000006638_Abhd1	32.2553	17.5724	25.6184	17.7196	22.0609	14.8475	10.3964	7.5249	9.30509	4.57826	2.78698	8.94478	7.75137	24.3692	1.79368	9.30765	6.95055	3.13699
ENSMUSG00000006641_Slc5a6	205.052	207.049	200.586	158.768	172.72	169.979	247.68	136.606	158.544	98.6408	107.995	117.879	119.177	204.573	97.7555	170.922	185.137	116.517
ENSMUSG00000006642_Tcf23	3.45593	8.40419	2.72536	7.44225	3.22842	4.60785	2.44622	1.15768	4.29466	0.416206	4.18047	5.43076	1.93784	1.28259	10.3137	9.30765	12.6374	4.48141
ENSMUSG00000006649_Nphs1	756.848	447.714	300.334	139.276	189.401	123.388	184.078	11.5768	120.608	7.0755	294.026	118.518	326.526	173.15	39.461	124.807	125.11	134.89
ENSMUSG00000006651_Aplp1	676.21	959.606	795.259	201.295	238.365	146.939	305.166	83.3528	154.25	35.3775	243.164	147.269	283.894	252.029	99.1008	233.961	226.209	159.986
ENSMUSG00000006673_Qrich1	1882.33	2099.52	2127.41	2381.87	2449.29	2466.74	1945.36	1893.96	1827.74	1650.26	1903.51	1762.12	1921.37	2036.76	1412.97	1838.26	1828.63	1717.72
ENSMUSG00000006675_P4htm	20.7356	34.3808	32.1592	16.6565	6.99491	18.4314	22.016	30.6785	6.0841	10.8213	5.57395	6.38913	9.68921	23.0866	1.79368	4.65383	5.05494	4.48141
ENSMUSG00000006676_Usp19	653.171	1104.01	1037.82	1824.77	1682.54	1755.08	877.582	788.378	506.412	352.526	307.264	358.111	493.181	924.107	155.602	387.537	497.912	284.121
ENSMUSG00000006678_Pola1	3083.84	1670.91	1724.06	2230.9	2071.57	2066.88	2767.29	1834.34	3352.34	2209.64	3674.63	4412.65	3840.8	3623.32	3805.29	3383.33	3377.33	3994.28
ENSMUSG00000006699_Cdc42	5804.81	4199.8	4382.92	4524.53	4195.87	4112.25	5795.1	7134.19	7011.75	8363.65	6588.41	6449.51	5792.21	5086.12	7409.69	6986.66	6301.62	7022.82
ENSMUSG00000006705_Pknox1	312.186	275.81	248.553	348.722	302.933	325.622	341.248	336.884	277.005	238.486	232.016	291.344	325.557	473.276	195.96	278.807	284.341	239.307
ENSMUSG00000006711_D130043K22Rik	5.75988	3.05607	2.72536	1.41757	4.30456	1.02397	1.22311	4.05187	2.14733	1.24862	1.39349	0	0	2.56518	1.34526	0.423075	1.26374	0.896282
ENSMUSG00000006715_Gmnn	1406.56	1055.11	1098.32	707.368	739.308	678.89	1228	1111.95	1153.83	1098.78	944.785	927.702	1100.69	989.519	768.592	1053.46	1039.42	965.296
ENSMUSG00000006717_Acot13	244.219	332.348	389.726	247.366	188.324	244.216	111.303	144.71	110.945	115.289	93.3637	105.421	112.395	148.139	89.2356	94.3458	106.154	79.7691
ENSMUSG00000006720_Zfp184	266.107	194.824	208.217	350.849	338.446	296.951	219.548	189.28	197.912	172.725	218.778	210.522	241.261	230.866	196.408	216.614	230.632	245.133
ENSMUSG00000006724_Cyp27b1	8.06383	9.16821	7.08593	10.2774	16.6802	7.67976	7.95022	5.78839	3.93677	3.74585	6.2707	5.75022	5.81352	9.61944	1.79368	5.0769	4.42308	7.17026
ENSMUSG00000006728_Cdk4	4349.86	6277.17	6564.29	6258.58	5657.27	5947.71	3506.66	3123.99	2075.75	1655.67	1852.64	1934.95	2388.39	4128.66	1054.24	2094.22	2500.93	1667.98
ENSMUSG00000006731_B4galnt1	14.9757	20.6285	13.0817	76.9032	72.1014	72.7017	6.11555	5.20955	1.43155	0.832411	0.696744	2.55565	6.78244	19.8802	1.79368	2.96153	6.95055	3.58513
ENSMUSG00000006732_Mettl1	358.265	338.46	339.579	286.704	295.938	320.502	320.455	245.428	231.196	130.689	186.727	206.688	278.08	381.571	106.724	200.538	230.632	161.331
ENSMUSG00000006736_Tspan31	429.687	429.378	405.533	390.186	328.223	322.038	398.123	365.826	279.869	273.863	200.662	281.761	311.992	486.102	144.391	250.46	307.72	229.448
ENSMUSG00000006740_Kif5b	3602.23	1928.38	1712.61	3346.89	4261.51	3280.28	5248.98	5424.88	6965.22	6531.52	6756.33	6855.86	6179.78	5088.68	7525.83	6305.94	6055.82	7168.46
ENSMUSG00000006763_Saal1	499.958	563.845	606.664	440.156	348.669	445.938	361.429	311.415	298.121	263.458	240.377	293.581	298.428	402.734	202.686	279.653	276.126	215.556
ENSMUSG00000006764_Tph2	2.30395	6.87616	3.8155	1.06318	3.22842	1.53595	3.05778	0.578839	2.86311	0	0.696744	2.55565	2.90676	1.92389	15.2463	12.2692	13.2692	8.06654
ENSMUSG00000006777_Krt23	2.30395	6.87616	5.45071	0.354393	0	0.511984	0.611555	1.15768	0	2.49723	0	0.319457	0.968921	0.641296	1.79368	1.6923	2.52747	0
ENSMUSG00000006782_Cnp	170.492	287.271	211.488	97.1036	74.7917	111.1	166.343	92.0354	120.966	51.1933	73.8549	105.74	73.638	167.378	37.6673	87.1535	69.5055	73.4951
ENSMUSG00000006784_Ttc25	138.237	202.465	210.398	87.535	101.695	109.565	78.2791	46.8859	89.1142	32.8803	87.7898	99.0315	62.0109	139.802	49.3262	107.884	76.456	75.7358
ENSMUSG00000006800_Sulf2	1113.96	1665.56	1550.18	1058.22	937.856	927.714	1375.39	1398.47	879.331	863.627	670.965	776.918	826.489	1312.73	467.702	743.343	824.588	655.63
ENSMUSG00000006818_Sod2	2274	1432.53	1677.73	580.495	718.861	631.788	1980.22	1659.53	2024.22	1665.24	1354.47	2045.48	1467.91	1985.45	2046.59	1960.11	2179.31	1888.47
ENSMUSG00000006850_Tmco6	139.389	215.453	193.5	135.732	93.6242	120.828	73.9982	65.9876	32.5678	28.302	24.386	28.7511	51.3528	56.434	10.7621	32.9999	49.9176	21.0626
ENSMUSG00000006906_Stambp	58.7508	76.4018	70.8593	59.538	61.34	37.8868	80.7253	94.3507	75.8723	110.295	71.7647	75.0723	71.7001	84.0097	56.9493	71.0766	51.8132	53.7769
ENSMUSG00000006920_Ezh1	480.374	405.693	399.537	438.029	349.207	400.371	401.18	457.861	312.079	326.722	205.54	274.094	273.236	375.799	174.884	270.768	293.819	246.029
ENSMUSG00000006930_Hap1	421.623	768.602	619.746	167.982	150.66	133.116	266.638	70.0395	159.976	45.3664	92.667	168.673	173.437	385.419	75.3345	169.23	164.286	130.857
ENSMUSG00000006931_Leprel4	40.3192	64.9415	58.8677	40.7552	38.741	36.3508	29.3547	24.3112	18.6102	13.7348	22.2958	27.4733	27.1298	64.7709	7.62314	25.3845	31.5934	15.2368
ENSMUSG00000006932_Ctnnb1	9696.18	8142.13	7530.71	9795.06	9474.33	9780.42	11730.9	11428	10339.7	10083	8110.1	8188.95	9072.97	10451.2	6459.04	7419.47	8041.15	7037.61
ENSMUSG00000006941_Eif1b	291.45	373.605	377.189	357.582	357.278	297.975	224.441	197.384	183.955	146.088	151.89	176.021	189.908	236.638	145.736	191.23	192.72	154.609
ENSMUSG00000006948_Klk4	0	0	0.545071	0.708786	0	0.511984	0	0	0	0	0	0	0	0	0	0.423075	0	0
ENSMUSG00000006958_Chrd	12.6717	55.7733	34.3395	8.50543	11.2995	11.7756	15.9004	7.5249	7.51565	4.16206	7.66419	3.51402	12.596	13.4672	4.03578	5.0769	13.9011	4.03327
ENSMUSG00000006998_Psmd2	2784.33	3531.29	3472.1	2955.64	2779.67	3006.37	2364.27	1875.44	1643.06	1276.92	1469.43	1681.3	1918.46	2792.84	928.229	1730.8	1817.88	1326.5
ENSMUSG00000007021_Syngr3	31.1034	25.2126	38.7001	42.5271	42.5075	38.9108	11.008	10.4191	7.51565	4.99447	10.4512	17.8896	6.78244	15.3911	7.62314	6.7692	8.84615	14.7887
ENSMUSG00000007029_Vars	1315.56	2405.13	1864.69	2284.06	1602.91	2301.37	1126.49	738.598	424.098	235.989	263.369	322.332	506.746	1076.74	135.871	453.113	569.945	316.388
ENSMUSG00000007030_D17H6S56E-3	4.60791	9.16821	11.9916	13.4669	8.07105	8.70372	7.95022	5.78839	4.29466	5.41067	3.48372	3.83348	3.87568	13.4672	3.13894	4.65383	5.05494	4.03327
ENSMUSG00000007033_Hspa1l	14.9757	9.93223	4.90564	15.9477	14.5279	11.7756	7.95022	7.5249	5.36832	4.99447	12.5414	11.5004	11.627	14.7498	8.9684	11	10.7418	10.7554
ENSMUSG00000007034_Slc44a4	57.5988	89.3901	56.6874	32.2497	18.8324	12.2876	44.032	35.888	35.7888	18.7293	25.7795	33.5429	45.5393	60.9231	17.9368	31.7306	41.0714	20.1663
ENSMUSG00000007035_Msh5	39.1672	25.2126	15.262	14.8845	4.30456	8.19174	6.72711	9.84026	3.22099	10.4051	5.57395	9.90315	7.75137	17.315	4.4842	4.65383	6.31868	5.37769
ENSMUSG00000007036_Abhd16a	70.2706	144.399	109.559	69.461	59.1877	92.1571	50.7591	47.4648	32.5678	19.9779	7.66419	17.2507	26.1609	41.0429	7.62314	22.423	29.6978	21.9589
ENSMUSG00000007038_Neu1	119.806	127.591	135.178	247.721	164.111	221.689	68.4942	94.3507	49.3886	53.6905	34.1405	46.6407	37.7879	74.3903	34.9768	55.8459	52.445	34.5069
ENSMUSG00000007039_Ddah2	165.885	342.28	324.317	158.768	110.842	134.14	114.361	118.083	56.5463	58.2688	23.6893	27.4733	41.6636	55.1514	6.27788	23.2691	22.1154	22.407
ENSMUSG00000007041_Clic1	304.122	424.794	481.843	413.931	363.735	280.055	312.505	426.604	199.702	223.502	62.707	108.296	118.208	339.245	43.0483	117.192	113.104	79.7691
ENSMUSG00000007044_Ly6g6c	0	0	0	0	0	0	0	0	0	0	0	0	0	0	0	0	0	0
ENSMUSG00000007050_Lsm2	749.937	970.302	1119.58	712.329	794.729	805.862	744.263	671.453	583.716	490.707	496.082	539.882	621.078	699.012	391.919	629.113	621.758	463.826
ENSMUSG00000007080_Pole	2464.08	2812.35	2487.71	3365.67	2709.72	3012.51	2072.56	1388.63	1566.48	1015.96	1390.7	1420.94	1661.7	2123.33	1003.56	1581.45	1896.24	1488.28
ENSMUSG00000007097_Atp1a2	1.15198	3.82009	13.0817	6.73346	5.3807	3.0719	3.05778	6.36723	2.14733	4.57826	0	0.319457	0	0.641296	0.89684	0.84615	1.26374	1.79256
ENSMUSG00000007107_Atp1a4	10.3678	21.3925	27.7986	0.708786	0.53807	6.1438	5.504	0.578839	1.78944	0	7.66419	2.55565	35.8501	9.61944	20.6273	28.346	44.8626	18.8219
ENSMUSG00000007122_Casq1	48.383	145.163	123.186	6.73346	4.84263	13.8236	28.1316	11.5768	26.1258	11.6538	23.6893	18.209	44.5704	27.5757	38.1157	42.3075	51.8132	31.818
ENSMUSG00000007207_Stx1a	47.231	76.4018	77.4001	66.9802	54.8831	54.7823	41.5858	31.8361	8.94721	5.41067	8.36093	9.26424	18.4095	32.0648	2.2421	13.5384	15.1648	7.6184
ENSMUSG00000007209_Ceacam9	1.15198	3.82009	2.18029	1.06318	2.69035	0.511984	2.44622	0.578839	4.29466	0	0	1.27783	0.968921	1.28259	0	1.6923	0.631868	0.896282
ENSMUSG00000007216_Zfp775	41.4711	67.9976	55.0522	42.8815	33.3603	32.255	34.8587	32.415	18.9681	14.5672	11.1479	11.181	22.2852	37.1952	6.7263	15.6538	13.2692	8.96282
ENSMUSG00000007279_Scube2	13.8237	14.5163	8.17607	3.18953	2.15228	5.63182	7.33867	9.84026	7.87354	6.65929	4.18047	1.59728	2.90676	1.92389	8.51998	9.30765	11.3736	10.3072
ENSMUSG00000007338_Mrpl49	999.915	1104.01	1023.1	926.383	1010.5	846.821	1044.54	850.893	774.112	589.347	627.07	647.538	752.851	1071.61	412.098	726.42	801.84	570.035
ENSMUSG00000007379_Dennd2c	1249.89	633.371	594.128	339.508	361.045	319.478	1226.17	640.775	1147.39	615.152	1224.88	1103.08	1404.94	1063.91	679.805	783.535	733.599	760.943
ENSMUSG00000007411_Mark3	1123.18	971.83	993.12	1277.23	1300.51	1308.12	1170.52	1278.65	1084.76	1252.36	1179.59	1231.82	1132.67	1237.06	1016.57	960.804	977.5	905.245
ENSMUSG00000007415_Gatad1	1198.06	1000.1	995.3	1364.41	1437.72	1152.99	963.811	1229.45	932.657	1236.55	1084.83	1063.79	1085.19	911.923	967.242	956.15	942.747	973.362
ENSMUSG00000007440_Pcdha4	8.06383	1.52804	1.09014	21.618	20.9847	9.72769	8.56178	6.94607	6.44199	11.6538	0.696744	3.51402	1.93784	3.20648	3.13894	0.84615	2.52747	4.92955
ENSMUSG00000007457_2310003L06Rik	8.06383	6.87616	6.54086	0.354393	0	0	11.6196	0.578839	16.4629	1.24862	11.1479	29.7095	21.3163	25.0105	43.4967	27.0768	14.533	31.818
ENSMUSG00000007458_M6pr	1524.06	1867.26	1800.37	968.555	874.902	1335.77	1198.04	1123.53	1217.89	1159.97	1368.41	1270.8	1299.32	1209.48	1293.69	1311.96	1132.94	1123.04
ENSMUSG00000007476_Lrrc8a	85.2462	174.96	131.362	264.731	219.533	217.593	95.4027	86.8258	67.9988	51.1933	47.3786	40.8904	63.9488	65.4122	21.9726	43.9998	56.8681	43.0215
ENSMUSG00000007480_Mc5r	3.45593	2.29205	3.27043	1.77196	1.61421	1.53595	4.28089	4.63071	4.65255	1.24862	2.09023	3.19457	0	3.20648	4.03578	5.0769	6.95055	4.03327
ENSMUSG00000007564_Ppp2r1a	2219.86	3745.21	4023.17	3444.34	3284.38	3460.5	2300.06	1903.22	1356.4	944.787	1130.12	1107.56	1418.5	2684.46	548.866	1284.46	1484.89	974.259
ENSMUSG00000007570_Fance	117.502	267.406	186.959	183.575	142.05	153.595	67.8827	49.2013	17.5365	17.4806	14.6316	16.6117	21.3163	63.4883	2.69052	21.9999	27.8022	15.2368
ENSMUSG00000007589_Tinf2	322.553	401.873	375.009	384.162	334.679	312.822	480.683	426.604	391.53	339.624	207.63	207.647	213.163	282.811	146.185	197.999	188.297	155.953
ENSMUSG00000007591_Tssk4	0	0.764018	2.18029	1.06318	0.53807	1.02397	0.611555	2.31536	1.07366	0.832411	0.696744	0.638913	0.968921	1.92389	0	0.423075	0.631868	0
ENSMUSG00000007594_Hapln4	38.0152	36.6728	34.8846	235.671	132.365	134.14	18.3467	23.1536	13.5998	14.5672	5.57395	8.30587	9.68921	14.1085	4.4842	9.30765	8.21428	7.17026
ENSMUSG00000007603_Dus3l	125.565	488.207	286.708	334.192	344.365	454.642	114.972	68.303	56.5463	23.3075	25.7795	30.3484	61.042	129.542	21.9726	52.8844	78.3516	48.3992
ENSMUSG00000007610_Gtpbp3	125.565	186.42	148.804	205.548	180.253	189.946	140.046	112.295	79.8091	62.0147	57.133	71.2388	93.0164	145.574	51.1199	79.1151	84.0384	60.9472
ENSMUSG00000007613_Tgfbr1	603.636	288.035	285.072	713.038	786.12	532.975	992.555	1325.54	1337.79	1605.72	1040.94	1160.91	966.014	786.87	1173.96	980.688	938.324	1166.51
ENSMUSG00000007617_Homer1	546.037	251.362	231.655	764.78	849.612	579.566	418.304	562.052	613.778	689.237	762.238	695.457	665.649	491.233	1141.23	823.727	885.879	952.3
ENSMUSG00000007646_Rad51c	595.572	440.074	395.177	173.298	159.269	172.027	302.72	305.627	307.068	293.841	332.347	338.624	401.133	380.93	221.968	283.46	303.928	273.366
ENSMUSG00000007653_Gabrb2	0	0	0	3.54393	6.45684	0.511984	3.05778	0.578839	0.715776	0	1.39349	1.59728	0	1.92389	2.69052	1.6923	3.79121	3.13699
ENSMUSG00000007655_Cav1	0	0.764018	0	2.83514	1.61421	1.02397	3.05778	1.73652	4.29466	2.91344	16.0251	13.4172	0	0.641296	0	0	2.52747	2.2407
ENSMUSG00000007656_Arpp19	2066.65	1855.8	2056.01	2084.54	2263.12	2159.55	2036.48	1988.31	2458.69	2128.48	2489.47	2742.53	2410.67	2325.98	2549.72	2363.72	2241.24	2406.07
ENSMUSG00000007659_Bcl2l1	246.523	439.31	395.722	338.445	332.527	366.58	286.208	273.212	210.796	133.602	218.778	202.216	286.801	412.353	146.633	269.076	235.055	177.464
ENSMUSG00000007670_Khsrp	1025.26	1822.18	1640.12	1980.35	2145.82	1923.52	917.333	849.156	701.103	569.786	539.28	605.37	695.685	968.998	489.675	681.574	768.351	617.538
ENSMUSG00000007682_Dio2	0	0.764018	0	0	0	0	1.22311	5.78839	1.07366	12.9024	0	0	0.968921	0	0	0	0.631868	0
ENSMUSG00000007721_Ccdc124	65.6627	517.24	450.774	403.299	330.375	560.622	75.2213	37.0457	5.36832	7.0755	4.18047	8.30587	18.4095	66.6948	2.69052	14.8076	22.7472	8.96282
ENSMUSG00000007739_Cct4	11141.9	6602.64	7246.18	5954.51	5666.95	5552.46	10866.7	10277.3	12120.2	11923.5	12411.8	11616.4	11442	9180.15	10783.6	10354.3	9995.52	10720.9
ENSMUSG00000007777_0610009B22Rik	347.897	264.35	338.489	142.82	150.66	167.419	381.611	365.247	372.204	431.605	382.513	373.125	377.879	287.301	326.001	270.345	273.599	269.333
ENSMUSG00000007783_Cpt1c	205.052	435.49	419.16	447.598	361.583	433.138	281.927	141.237	143.513	74.0846	107.299	123.63	127.898	373.875	43.9452	84.615	121.951	61.3953
ENSMUSG00000007805_Twist2	0	0	0	1.41757	0.53807	0.511984	0.611555	1.15768	0.715776	0	0	0	0	0	0	0	0	0
ENSMUSG00000007812_Zfp655	1712.99	761.725	719.494	1005.77	873.287	884.708	1253.69	1392.11	1475.22	1847.12	1962.73	1703.02	1653.95	1158.18	2371.69	1883.95	1653.6	2088.79
ENSMUSG00000007815_Rhoa	4588.32	3802.52	4209.04	3238.44	3283.3	3051.42	4789.09	5929.62	5627.43	6017.5	5095.99	4377.19	4223.53	3919.6	3867.62	4399.98	3584.59	4277.95
ENSMUSG00000007817_Zmiz1	149.757	501.96	248.553	513.161	605.329	425.97	222.606	225.168	103.788	128.191	87.093	126.824	89.1407	175.074	97.7555	160.345	161.126	108.002
ENSMUSG00000007827_Ankrd26	327.161	309.427	230.565	464.255	416.466	434.674	547.954	555.106	530.39	529.414	583.175	620.065	611.389	593.84	488.329	474.267	464.423	491.163
ENSMUSG00000007833_Aldh16a1	201.596	545.509	359.202	282.805	195.857	280.567	192.028	158.023	88.7563	75.3332	57.133	70.9194	51.3528	159.041	39.9094	71.0766	85.934	62.2916
ENSMUSG00000007836_Hnrnpa0	2490.57	1173.53	1113.04	1224.43	1147.17	1138.65	1686.67	2186.27	2524.19	2744.46	2868.5	2939	2248.86	1741.12	3304.85	3011.45	2744.2	3320.28
ENSMUSG00000007837_Prrg2	5.75988	21.3925	20.1676	18.4284	15.066	15.8715	11.008	10.4191	2.86311	1.66482	6.96744	2.87511	5.81352	10.902	0.89684	1.26923	3.79121	1.34442
ENSMUSG00000007850_Hnrnph1	7255.15	6299.32	5173.82	10048.5	10945.4	10980.5	9427.13	12776.1	12036.1	14048.2	10101.4	9838.3	8029.45	7527.53	15810.8	13637	14593	14105.2
ENSMUSG00000007867_1700019E19Rik	62.2067	140.579	154.8	104.9	105.462	141.819	42.1973	72.9337	37.2204	47.0312	20.2056	16.2923	19.3784	23.0866	15.6947	35.9614	29.6978	24.1996
ENSMUSG00000007872_Id3	18.4316	43.549	33.7944	96.7492	104.386	231.929	92.3449	46.8859	32.9257	21.6427	12.5414	25.876	5.81352	25.6518	47.5325	43.9998	44.8626	28.2329
ENSMUSG00000007877_Tcap	0	0.764018	0	0	0.53807	0.511984	1.22311	0.578839	0	0	0	0	0	0	0	0	0	0
ENSMUSG00000007880_Arid1a	2776.26	3517.54	3200.11	7268.24	7429.67	7856.39	4602.57	4089.5	3427.5	2861	3251.01	3055.28	3556.91	4252.43	2002.19	2811.33	3444.31	2426.24
ENSMUSG00000007888_Crlf1	5.75988	1.52804	1.63521	31.8953	19.3705	18.4314	8.56178	4.05187	1.78944	0.416206	0.696744	1.27783	0.968921	0	0.44842	2.96153	3.79121	2.2407
ENSMUSG00000007891_Ctsd	1802.84	2063.61	2444.1	1939.95	1736.35	1613.77	2185.09	2087.29	1223.26	1023.03	739.246	758.709	1386.53	2567.75	275.33	741.651	956.016	534.184
ENSMUSG00000007892_Rplp1	39.1672	605.102	401.172	371.404	140.974	361.46	12.8427	4.05187	1.43155	0.832411	2.09023	1.27783	0.968921	8.97814	2.2421	4.23075	2.52747	4.48141
ENSMUSG00000007907_4931407G18Rik	5.75988	12.2243	7.631	0	0	0	6.72711	0.578839	10.3788	0	6.96744	6.38913	10.6581	10.902	9.41682	8.4615	8.21428	9.41096
ENSMUSG00000007908_Hmgcll1	28.7994	22.1565	27.2536	97.458	82.8628	77.3095	44.032	20.8382	60.841	27.8858	71.0679	93.6008	81.3893	73.1077	49.3262	36.3845	59.3956	37.1957
ENSMUSG00000007944_Ttc9b	0	3.05607	3.27043	2.12636	1.07614	0.511984	1.83467	0.578839	1.07366	0	0	0.319457	0.968921	1.92389	0.44842	0	0	0
ENSMUSG00000007946_Phox2a	9.21581	16.0444	9.26621	31.541	23.137	16.8955	4.89244	1.73652	1.43155	0	0	5.43076	0	7.69555	1.34526	1.26923	1.26374	0.896282
ENSMUSG00000007950_Abhd8	4.60791	23.6845	22.893	41.8183	29.0558	37.3748	4.89244	8.68258	1.07366	1.24862	2.09023	1.27783	2.90676	8.97814	0.44842	0.423075	5.68681	2.68885
ENSMUSG00000007987_Rabl5	32.2553	95.5022	78.4903	57.0572	47.3502	55.2942	53.8169	62.5146	22.1891	21.6427	13.2381	20.7647	31.0055	49.3798	8.51998	29.1922	34.1209	22.8552
ENSMUSG00000007989_Fzd3	51.8389	32.8528	36.5198	106.318	108.69	77.3095	53.2053	62.5146	46.5255	38.2909	44.5916	50.1547	39.7257	39.7603	60.9851	49.9229	42.967	69.4619
ENSMUSG00000008028_1700008O03Rik	10.3678	24.4486	25.0733	17.7196	5.3807	11.7756	9.78489	6.94607	5.36832	2.91344	2.78698	4.15294	5.81352	10.2607	5.38104	9.30765	8.21428	8.06654
ENSMUSG00000008035_Mid1ip1	122.109	216.981	219.664	548.954	308.852	675.818	100.907	91.4565	59.7673	59.5174	31.3535	52.0714	46.5082	93.6292	36.322	41.0383	58.1318	42.1253
ENSMUSG00000008036_Ap2s1	360.569	643.303	653.541	449.016	349.745	477.169	337.579	373.93	283.805	275.944	165.825	223.3	217.038	301.409	146.185	231.845	233.159	143.853
ENSMUSG00000008090_Fgfrl1	24.1915	31.3247	29.4339	104.191	79.6343	66.0459	34.2471	35.888	16.105	22.4751	11.8447	15.3339	21.3163	30.7822	7.17472	14.8076	24.6428	14.3405
ENSMUSG00000008129_4930432K21Rik	59.9028	97.0302	73.5846	29.0602	20.4467	46.0785	31.1893	15.6286	15.7471	4.99447	12.5414	14.0561	23.2541	58.9992	8.9684	25.3845	27.8022	16.5812
ENSMUSG00000008136_Fhl2	6.91186	12.9883	9.26621	14.5301	10.2233	16.3835	14.6773	38.7822	12.5261	25.3885	4.87721	5.1113	1.93784	3.84777	14.7979	16.923	16.4286	10.7554
ENSMUSG00000008140_2310044H10Rik	134.781	429.378	400.082	382.744	287.867	361.972	89.8987	76.9856	50.8201	36.2099	40.4112	46.6407	52.3217	101.966	19.2821	64.3074	62.5549	39.8845
ENSMUSG00000008153_Clstn3	268.41	321.651	306.33	317.182	308.314	342.005	239.73	126.766	113.451	54.1067	78.0353	74.7528	74.6069	207.139	62.7788	147.653	177.555	108.898
ENSMUSG00000008167_Fbxw9	120.958	235.317	188.595	156.287	108.69	152.059	158.393	108.822	105.577	46.615	87.7898	84.3365	118.208	169.302	34.5283	56.6921	86.5659	57.8102
ENSMUSG00000008193_Spib	12.6717	6.87616	3.8155	11.695	9.68526	6.1438	5.504	6.36723	5.36832	1.66482	0.696744	0.95837	4.8446	9.61944	0	1.26923	6.95055	2.2407
ENSMUSG00000008200_Fnbp4	1866.2	1560.12	1530.02	2901.06	2364.82	2497.97	1832.22	1680.37	1834.54	1655.25	2297.86	2273.57	2072.52	2111.79	2146.14	2186.88	2231.76	2257.29
ENSMUSG00000008206_Lass4	184.316	212.397	194.045	243.468	240.517	176.634	206.094	198.542	206.502	156.493	95.454	173.145	128.866	264.214	47.0841	72.3459	79.6154	68.5656
ENSMUSG00000008226_Scrn3	464.246	404.165	400.627	251.973	274.954	254.456	456.22	711.972	512.854	806.191	454.974	485.574	573.601	548.308	344.386	384.152	408.187	397.053
ENSMUSG00000008301_Phax	652.019	787.702	793.624	898.74	993.815	911.843	710.016	699.237	619.147	661.767	702.318	720.694	814.862	808.033	535.413	663.805	716.538	548.076
ENSMUSG00000008305_Tle1	314.49	363.672	339.579	355.456	334.679	312.31	308.224	309.679	262.332	254.302	209.023	246.62	183.126	193.671	243.492	253.422	247.692	237.963
ENSMUSG00000008307_1700109H08Rik	10.3678	3.82009	5.99578	8.15103	5.91877	1.02397	4.89244	6.36723	6.44199	4.99447	9.05767	5.43076	4.8446	1.92389	8.51998	6.34613	5.05494	6.72211
ENSMUSG00000008318_Relt	32.2553	42.785	35.9747	54.9309	45.1979	34.8149	20.7929	28.3631	17.8944	9.98894	11.8447	8.30587	12.596	35.2713	4.03578	8.88458	12.0055	9.8591
ENSMUSG00000008333_Snrpb2	2257.87	1543.32	1658.11	1303.81	1417.81	1329.11	2263.37	2297.41	2590.75	2570.9	2530.57	2722.09	2413.58	2324.7	2668.1	2336.22	2259.56	2214.26
ENSMUSG00000008348_Ubc	2305.1	4133.33	3848.75	4858.02	3975.26	5265.24	2689.62	2530.68	623.083	523.587	436.859	567.994	1068.72	3042.95	138.113	868.996	1146.84	528.806
ENSMUSG00000008373_Prpf31	1380.07	1878.72	1833.62	1668.13	1603.99	1605.07	1182.75	853.208	848.195	524.419	755.967	768.932	980.548	1448.69	422.412	802.151	892.197	640.393
ENSMUSG00000008384_Sertad1	46.0791	90.9181	71.4043	40.0464	55.9593	39.9347	53.2053	79.8797	33.6415	25.8048	15.3284	14.695	17.4406	30.1409	11.6589	19.4615	38.5439	13.8924
ENSMUSG00000008393_Carhsp1	391.672	462.995	486.204	567.028	540.222	506.352	514.318	504.169	334.625	354.607	261.976	337.985	351.718	579.731	186.543	312.229	365.22	253.2
ENSMUSG00000008398_Elk3	97.918	168.848	174.423	31.1866	26.3654	27.6471	152.889	120.398	159.976	115.705	137.259	79.8641	186.033	84.651	173.09	129.461	145.33	127.72
ENSMUSG00000008429_Herpud2	290.298	238.373	199.496	288.476	278.182	213.497	250.126	408.081	264.122	401.222	271.73	267.705	282.925	219.964	241.698	234.384	231.896	241.548
ENSMUSG00000008435_Rdh13	290.298	262.058	240.922	205.193	241.593	167.419	368.768	341.515	336.057	305.079	183.94	222.022	216.069	273.833	174.435	284.307	266.648	229.896
ENSMUSG00000008438_Adam21	4.60791	3.05607	0.545071	0.354393	1.61421	2.04793	6.11555	5.20955	4.65255	4.16206	11.1479	7.66696	7.75137	4.48907	2.2421	4.65383	6.31868	6.27397
ENSMUSG00000008450_Nutf2	534.517	589.058	709.683	471.697	505.786	506.352	360.818	250.637	371.13	292.593	388.783	386.862	435.045	426.462	384.744	431.96	454.313	392.123
ENSMUSG00000008461_Fut1	14.9757	16.8084	11.9916	101.711	19.9086	73.7257	2.44622	8.68258	1.43155	6.65929	5.57395	1.27783	4.8446	4.48907	7.17472	3.80768	3.79121	8.06654
ENSMUSG00000008475_Arpc5	989.548	823.611	885.196	707.722	776.435	770.023	1099.58	1375.32	1262.63	1596.57	1128.03	1271.44	952.449	990.161	1585.61	1413.92	1164.53	1240.45
ENSMUSG00000008482_Rnf151	1.15198	6.11214	5.99578	3.18953	5.91877	3.58389	1.22311	4.63071	3.93677	0.832411	4.18047	2.87511	5.81352	3.84777	0.89684	2.96153	3.79121	1.34442
ENSMUSG00000008489_Elavl2	534.517	253.654	266.54	424.208	530.537	330.741	326.571	387.243	470.265	455.745	603.38	625.496	654.021	557.286	508.508	511.921	569.945	671.763
ENSMUSG00000008496_Pou2f2	14.9757	29.7967	17.4423	44.6535	24.7512	47.1025	0.611555	2.89419	2.50522	2.49723	3.48372	3.83348	1.93784	4.48907	4.03578	8.03843	7.58241	3.58513
ENSMUSG00000008540_Mgst1	31.1034	16.8084	25.0733	49.9694	43.0456	35.8389	10.3964	9.84026	21.4733	12.4862	4.87721	8.62533	6.78244	3.84777	7.17472	6.34613	8.21428	5.37769
ENSMUSG00000008575_Nfib	266.107	202.465	159.161	96.3948	148.507	107.517	423.808	432.971	467.402	481.134	318.412	465.129	303.272	498.287	275.778	243.691	233.159	274.262
ENSMUSG00000008590_Htr3b	0	0	0	0	0	0	0	1.15768	0.357888	0	0	0	0	0	0	0	0	0
ENSMUSG00000008601_Rab25	13.8237	12.2243	21.2578	287.058	227.604	132.092	6.11555	1.73652	7.87354	1.24862	3.48372	6.70859	1.93784	12.1846	4.03578	3.3846	8.21428	11.2035
ENSMUSG00000008604_Ubqln4	2346.58	2922.37	3103.64	2885.11	3176.23	2849.19	2146.56	714.287	1580.79	511.517	1532.84	1544.25	1801.22	2119.48	1013.88	1421.96	1603.05	1206.84
ENSMUSG00000008658_Rbfox1	2.30395	6.87616	4.90564	11.3406	13.9898	17.9194	1.22311	0.578839	1.07366	1.24862	1.39349	1.59728	2.90676	2.56518	6.7263	5.0769	6.95055	4.03327
ENSMUSG00000008668_Rps18	275.322	339.224	319.957	288.83	227.604	247.288	247.68	201.436	153.176	117.37	123.324	124.269	152.121	196.237	74.4377	129.461	167.445	99.0392
ENSMUSG00000008682_Rpl10	652.019	484.387	465.491	444.409	446.598	451.57	629.291	717.181	663.167	750.835	586.659	628.371	603.638	650.274	413.892	482.729	518.764	458.896
ENSMUSG00000008683_Rps15a	1851.23	916.057	981.673	895.196	952.922	905.699	1671.99	1531.61	1509.93	1336.85	1403.94	1366	1404.94	1281.95	995.492	1192.23	1361.04	1108.25
ENSMUSG00000008686_Zfp955a	46.0791	29.0327	19.0775	55.6397	51.1166	39.9347	80.7253	63.0934	94.4825	74.917	109.389	92.9619	89.1407	78.2381	97.7555	101.538	82.7747	86.4912
ENSMUSG00000008690_Ncaph2	1063.27	1733.56	1481.5	1328.26	1112.19	1243.61	973.596	847.42	511.422	387.904	387.39	406.349	586.197	1105.59	167.261	450.998	491.593	313.699
ENSMUSG00000008730_Hipk1	860.526	525.644	500.375	2240.47	1994.09	1247.7	1185.19	1268.81	1291.98	1278.58	1190.74	1231.82	1348.74	1210.77	1081.14	1051.76	998.351	1056.72
ENSMUSG00000008734_Gprc5b	117.502	194.824	208.762	226.811	204.467	142.843	227.499	151.656	167.492	83.6574	69.6744	197.744	85.265	436.081	29.1473	77.8458	75.1923	72.5988
ENSMUSG00000008763_Man1a2	875.502	630.314	627.922	1132.99	1352.71	1051.1	991.943	1305.28	1142.74	1516.65	1261.11	1198.92	1122.01	892.684	1896.82	1725.3	1635.27	1666.19
ENSMUSG00000008789_Ceacam5	0	0.764018	0	0.354393	0	1.53595	0	0	0	0.416206	0	0.638913	0	0	0.44842	0	0	0.448141
ENSMUSG00000008813_Tppp2	0	0	0	0	0	0	0	0	0	0	0	0	0	0	0	0	0	0
ENSMUSG00000008822_Acyp1	69.1186	145.163	149.35	97.1036	55.4212	98.8129	33.6356	50.359	33.2836	39.1233	45.2884	42.4877	36.819	48.7385	48.8778	62.192	50.5494	46.6067
ENSMUSG00000008843_Cldn13	0	0	0	0	1.61421	0	0	0	0	0	0	0.319457	0.968921	4.48907	0.44842	0.423075	0	0.448141
ENSMUSG00000008845_Cd163	3.45593	2.29205	0	0.354393	2.15228	0.511984	4.89244	6.94607	2.50522	0.832411	1.39349	1.91674	5.81352	1.28259	1.34526	3.3846	0.631868	1.79256
ENSMUSG00000008855_Hdac5	168.189	405.693	304.15	381.327	245.898	296.439	105.188	105.927	39.3677	37.4585	19.5088	30.6678	40.6947	117.998	14.3494	49.0767	66.978	33.6106
ENSMUSG00000008859_Rala	1324.77	1164.36	1156.64	951.19	1019.1	776.167	965.646	1191.83	1069.73	1181.19	1167.74	1229.91	989.268	1027.36	1268.13	1226.92	1098.19	1270.48
ENSMUSG00000008874_Clec3a	0	0	0	0	0	0	0	0	0	0	0	0.319457	0	0	0	0.423075	0	0
ENSMUSG00000008892_Vdac3	1109.35	631.078	667.167	346.596	341.674	361.46	939.961	1188.93	1008.17	1395.95	971.958	959.647	906.91	752.24	1013.88	937.535	803.736	881.941
ENSMUSG00000008932_Slc1a7	4.60791	6.11214	8.72114	0.708786	1.07614	2.55992	3.05778	1.73652	1.78944	0.832411	0	1.91674	1.93784	0.641296	3.13894	0.84615	2.52747	0.448141
ENSMUSG00000008958_Vps72	225.787	498.903	463.856	391.25	327.685	458.737	168.789	125.029	107.009	111.127	95.454	101.587	111.426	153.911	68.1598	120.999	115	98.591
ENSMUSG00000008976_Gabpa	3113.79	1933.73	1810.73	2517.96	3072.38	2445.23	3520.11	3184.77	4423.14	3772.9	4124.73	4483.57	3874.71	3539.31	4581.51	4517.6	3741.92	5042.03
ENSMUSG00000008999_Bmp7	28.7994	22.9205	32.1592	12.0494	11.8375	8.19174	25.0738	20.8382	10.3788	8.32411	11.8447	10.2226	12.596	23.0866	2.69052	7.61535	4.42308	7.17026
ENSMUSG00000009013_Dynll1	4756.51	4244.12	4350.21	3519.47	4296.49	3150.24	3855.86	3803.55	4145.42	4280.68	4307.27	4086.17	3431.92	2939.06	3922.33	3878.33	4051.54	3916.3
ENSMUSG00000009030_Pdcl	805.231	553.913	555.973	610.619	685.501	580.59	1086.12	1184.3	1419.74	1464.63	1319.63	1247.8	1172.39	1068.4	1638.08	1251.88	1316.81	1441.22
ENSMUSG00000009035_Tmem184b	294.906	621.91	474.212	266.149	235.137	250.872	262.357	229.799	175.365	115.289	163.735	163.562	210.256	318.083	79.8187	134.115	111.209	97.2466
ENSMUSG00000009070_Rtdr1	0	3.05607	0	1.77196	2.15228	0.511984	1.83467	0	0.715776	0	0	0.319457	0	0.641296	0	0.423075	0.631868	0.448141
ENSMUSG00000009073_Nf2	2209.49	1793.15	1988.97	1799.61	1919.3	1789.38	2008.96	1375.32	1470.2	931.468	1143.36	1581.63	1555.12	2697.29	1182.03	1830.22	1795.77	1519.2
ENSMUSG00000009075_Cabp7	18.4316	11.4603	18.5324	8.50543	10.7614	5.63182	19.5698	6.94607	18.2523	3.74585	4.18047	7.66696	6.78244	10.902	8.9684	6.34613	8.21428	5.37769
ENSMUSG00000009076_Zmat5	54.1429	135.995	124.821	66.6258	58.6496	77.3095	45.8667	28.3631	18.9681	3.32965	6.96744	7.02804	11.627	36.5539	0.44842	11.8461	17.0604	9.41096
ENSMUSG00000009079_Ewsr1	4260.01	6198.47	5250.13	7128.26	7090.69	6963.49	3361.11	3163.35	3044.91	2716.16	3099.12	3014.71	3274.95	4044.01	3218.31	3554.25	3701.48	3271.88
ENSMUSG00000009090_Ap1b1	802.927	1032.95	874.294	1122.01	972.83	965.601	768.114	588.1	411.214	292.176	273.82	319.137	446.672	753.523	186.094	412.075	501.071	373.75
ENSMUSG00000009092_Derl3	38.0152	58.8293	56.6874	62.0187	42.5075	58.8781	31.8009	15.0498	10.3788	3.32965	4.18047	4.47239	5.81352	19.2389	0.89684	6.34613	13.2692	6.72211
ENSMUSG00000009093_Gstt4	1.15198	0	1.63521	1.06318	0	2.04793	0.611555	0	0.357888	0.416206	0	0	0	0	0.44842	0.84615	0.631868	1.34442
ENSMUSG00000009097_Tbx1	0	0	0.545071	1.41757	0.53807	0	1.22311	0	0.357888	0	0.696744	0	0.968921	0.641296	0	0	0	0
ENSMUSG00000009108_Gnat2	61.0547	74.1097	93.7523	37.92	26.3654	38.3988	56.8747	47.4648	54.0411	44.534	27.8698	43.1266	36.819	39.119	30.4926	32.9999	26.5385	26.8885
ENSMUSG00000009112_Bcl2l13	544.885	492.791	470.942	887.045	832.394	829.414	626.233	622.252	507.843	443.675	392.267	465.129	476.709	657.328	318.378	467.921	493.489	392.123
ENSMUSG00000009114_2610028H24Rik	0	0.764018	0	1.06318	0	0	0	0	0	0	0	0	0	0.641296	0	0	0	0
ENSMUSG00000009115_1700027D21Rik	2.30395	1.52804	1.09014	0	0	1.53595	0	0	0	0	0	0	0	0	0	0	0	0
ENSMUSG00000009145_Dqx1	64.5107	62.6494	44.1508	27.997	21.5228	11.2636	69.1058	22.5747	59.7673	12.4862	39.0177	54.6271	31.0055	92.3466	30.0441	43.5767	40.4395	27.7847
ENSMUSG00000009207_Lnp	505.718	304.843	228.385	292.02	374.497	281.591	528.995	756.542	785.923	902.75	635.431	693.86	550.347	417.484	1113.88	818.65	726.648	911.967
ENSMUSG00000009210_2310007L24Rik	0	0	0	0	0	0.511984	0	0	0	0	0	0	0	0	0	0	0	0
ENSMUSG00000009214_Tmem8c	0	0	0	0	0	0	0	0	0	0	0	0	0.968921	0	0	0	0	0
ENSMUSG00000009216_Fam163b	5.75988	11.4603	17.9874	38.9832	32.8223	30.207	7.33867	4.05187	10.7366	2.49723	9.05767	7.98641	15.5027	16.6737	1.34526	2.96153	3.79121	0.448141
ENSMUSG00000009246_Trpm5	3.45593	3.82009	3.27043	1.06318	0.53807	2.55992	0	2.89419	0.715776	0	0	0.95837	0	3.20648	0.44842	1.26923	1.26374	0.896282
ENSMUSG00000009248_Ascl2	54.1429	85.57	79.0353	37.2112	43.5837	63.998	26.9084	63.6723	21.4733	49.9447	7.66419	10.5421	1.93784	10.2607	48.4294	58.3844	40.4395	47.0548
ENSMUSG00000009281_Rarres2	0	0.764018	0	0	0	0	1.22311	0	0.357888	0	0	0	0	0.641296	0	0	1.26374	0
ENSMUSG00000009291_Pttg1ip	604.788	467.579	458.405	460.711	408.395	310.262	690.446	791.273	579.421	674.253	301.69	413.377	328.464	514.319	302.235	450.152	383.544	423.941
ENSMUSG00000009292_Trpm2	36.8632	41.2569	46.3311	32.2497	19.9086	28.6711	15.2889	9.84026	14.3155	6.65929	18.1153	17.5701	15.5027	26.2931	12.1073	21.5768	32.2253	20.1663
ENSMUSG00000009293_Ube2g2	190.076	306.371	255.093	358.645	336.294	343.029	190.805	189.28	120.25	99.8894	105.905	105.74	147.276	226.377	57.3977	105.346	131.429	91.4208
ENSMUSG00000009350_Mpo	0	0.764018	0.545071	0.708786	0	0	0	0.578839	0	0	0	0.319457	0	0	0	0	0	0.448141
ENSMUSG00000009356_Lpo	0	0.764018	0	6.37907	4.30456	9.21571	2.44622	1.73652	1.78944	0.416206	0	0	0	0	2.2421	2.11538	3.79121	0.896282
ENSMUSG00000009376_Met	93.3101	48.1331	44.1508	263.668	212	155.643	78.8907	127.345	100.209	166.899	50.8623	78.5863	32.9433	48.7385	87.8903	108.73	113.104	125.928
ENSMUSG00000009378_Slc16a12	0	0	0.545071	0.354393	4.30456	1.53595	1.22311	1.15768	1.43155	5.41067	0.696744	1.59728	0.968921	1.28259	0.44842	1.26923	0	0
ENSMUSG00000009394_Syn2	1.15198	0.764018	0	1.77196	1.07614	0	1.22311	1.73652	0.357888	1.66482	2.09023	0.319457	0	0.641296	0.44842	3.80768	0	1.79256
ENSMUSG00000009406_Elk1	349.049	327.764	332.494	332.42	280.872	326.646	301.497	292.892	238.354	268.453	222.958	247.898	240.292	259.083	198.202	247.922	249.588	237.067
ENSMUSG00000009418_Nav1	388.216	1121.58	1151.19	1148.59	1044.93	2024.9	568.747	438.76	470.265	395.395	135.865	352.361	164.717	592.557	479.809	633.767	562.362	544.043
ENSMUSG00000009470_Tnpo1	5581.33	2784.84	2704.1	6382.97	6740.94	5451.09	6060.51	7117.98	8703.48	8720.34	9022.14	8873.54	8660.21	6651.52	10333.8	9065.23	8508.1	10580.6
ENSMUSG00000009471_Myod1	0	1.52804	0	4.25271	4.30456	1.53595	0.611555	1.73652	0	0.416206	0	0	1.93784	0	0	0	0	0
ENSMUSG00000009487_Otog	2.30395	3.82009	2.72536	0	0	1.02397	2.44622	6.94607	0.357888	0.416206	0	0.319457	0	1.92389	0.44842	0	3.79121	0.448141
ENSMUSG00000009535_Rnmt	2800.45	1498.24	1737.69	2026.06	1827.29	2030.02	2173.47	1793.24	2200.3	1788.02	2647.63	2582.49	2685.85	2637.01	2463.17	2374.3	2414.37	2452.23
ENSMUSG00000009545_Kcnq1	1.15198	0.764018	0	0.354393	1.07614	0	1.22311	1.15768	1.07366	0	0	0.638913	0	0.641296	1.34526	0	1.26374	0
ENSMUSG00000009549_Srp14	1120.87	1544.84	1455.34	833.886	781.277	811.494	1124.65	1064.48	882.552	856.135	873.02	810.142	845.868	904.868	553.35	800.881	738.022	670.419
ENSMUSG00000009551_6330409D20Rik	0	0	0	2.48075	2.15228	0	0.611555	0	0	1.24862	0	0	0	1.28259	0.44842	0.423075	0	0
ENSMUSG00000009555_Cdk9	578.292	950.438	813.246	941.976	943.775	1006.05	558.962	386.085	355.741	234.324	235.5	281.761	348.811	647.709	193.717	368.498	392.39	254.544
ENSMUSG00000009563_Tor2a	105.982	193.296	178.238	138.922	115.147	99.8368	112.526	99.5603	36.5046	34.9613	22.9926	39.6126	66.8555	122.487	25.1115	45.269	41.0714	28.681
ENSMUSG00000009566_Fpgs	426.231	833.543	809.976	650.665	662.364	766.44	391.396	226.326	140.65	81.1601	101.725	134.811	188.94	379.006	47.5325	136.23	196.511	96.7985
ENSMUSG00000009569_Mkl2	240.763	242.194	254.003	418.892	512.243	447.474	335.744	276.106	243.364	244.729	186.031	245.662	207.349	278.964	204.928	257.653	288.132	229
ENSMUSG00000009575_Cbx5	9228.48	5063.14	5328.07	8902.35	9272.02	7672.08	12371.8	16146.1	14539.6	17620.5	16829.2	17328.9	16954.2	13638.4	14295.6	13401.8	12727.7	13848.9
ENSMUSG00000009580_Odam	0	0	0	0	0	0	0	0	0	0	0	0	0	0	0	0	0	0
ENSMUSG00000009585_Apobec3	2260.18	2616.76	2199.91	1057.86	1192.36	1008.61	1485.47	1028.6	1104.44	690.902	788.018	1256.74	1053.22	1828.33	714.781	1303.07	1349.04	1039.69
ENSMUSG00000009588_St6galnac1	0	0	0	0	0	0	0	0	0	0	0	0	0	0	0.44842	0	0.631868	0
ENSMUSG00000009596_Taf7l	32.2553	58.0653	43.0606	30.8322	53.2689	36.3508	146.773	541.793	142.797	615.568	71.0679	92.3229	84.2961	51.945	90.1324	76.9997	68.8736	61.8435
ENSMUSG00000009614_Sardh	1.15198	3.05607	2.18029	1.41757	1.07614	0.511984	0.611555	0	0.357888	0	0.696744	0	0	3.20648	0	1.6923	0	0.448141
ENSMUSG00000009621_Vav2	171.644	242.958	164.066	540.803	440.141	485.873	290.489	457.283	180.734	273.447	100.331	102.865	150.183	183.411	90.1324	152.307	159.231	114.276
ENSMUSG00000009628_Tex15	229.243	197.881	275.261	236.026	182.406	284.151	318.62	325.886	469.907	417.871	281.485	257.801	300.365	173.15	534.517	349.883	389.862	404.223
ENSMUSG00000009630_Ppp2cb	1052.91	912.237	942.428	1395.24	1403.29	1332.69	842.112	939.455	760.155	765.819	761.541	717.819	870.091	886.912	724.647	1036.96	1107.66	934.374
ENSMUSG00000009633_G0s2	12.6717	52.7172	31.6141	8.15103	3.22842	10.2397	6.72711	1.73652	2.14733	0	0	0	0	0	0.44842	1.6923	0	0.448141
ENSMUSG00000009640_Dmap1	193.532	446.186	433.332	249.138	252.355	322.55	236.06	158.602	115.598	57.4364	68.2809	73.475	118.208	270.627	18.3852	93.9227	96.6758	46.1585
ENSMUSG00000009646_Pla2g12b	2.30395	7.64018	1.09014	1.77196	0.53807	0	0.611555	4.63071	0	0.416206	0	0.319457	0	3.20648	1.79368	0.84615	5.05494	1.34442
ENSMUSG00000009647_Ccdc109a	215.42	180.308	215.848	132.188	118.913	86.0133	192.64	235.587	177.155	188.957	184.637	194.868	214.131	209.704	175.781	255.96	204.093	250.063
ENSMUSG00000009654_Oit3	0	0	0	0	0	0	0.611555	0	0	0.416206	2.09023	0.319457	0	0	0	0	0	0
ENSMUSG00000009670_Tex11	305.274	253.654	250.188	128.645	97.9287	187.898	220.16	244.849	277.363	310.073	265.46	279.205	228.665	206.497	411.649	337.614	380.384	414.53
ENSMUSG00000009681_Bcr	203.9	317.831	332.494	475.949	568.74	558.062	281.927	457.283	185.028	270.95	149.8	249.176	179.25	480.331	130.49	222.961	212.308	146.542
ENSMUSG00000009687_Fxyd5	17.2796	50.4252	22.893	20.5548	24.7512	22.0153	26.2969	23.1536	13.9576	12.4862	3.48372	4.79185	3.87568	13.4672	9.86524	15.6538	18.3242	8.96282
ENSMUSG00000009731_Kcnd1	91.0061	106.962	104.109	131.125	154.426	133.116	106.411	166.706	71.9355	91.9815	57.133	75.7112	77.5137	146.215	34.9768	64.3074	86.5659	60.9472
ENSMUSG00000009733_Tfcp2	171.644	132.175	141.719	118.367	102.233	102.909	180.409	252.374	122.398	198.53	80.8223	76.989	97.861	116.716	73.5409	100.269	105.522	90.0763
ENSMUSG00000009734_Pou6f2	2.30395	1.52804	0	1.77196	3.22842	0	4.89244	0.578839	2.14733	1.24862	2.78698	2.55565	0.968921	3.84777	1.79368	2.11538	2.52747	3.13699
ENSMUSG00000009739_Pou6f1	59.9028	81.7499	71.4043	20.2004	14.5279	12.2876	55.04	30.0996	44.3781	19.1455	15.3284	16.9312	41.6636	40.4016	36.7704	49.4998	72.0329	51.0881
ENSMUSG00000009741_Ubp1	1320.16	1282.79	1102.68	2007.63	1890.78	1794.5	1293.44	1448.25	1223.62	1348.51	1272.95	1365.36	1449.51	1365.96	1360.51	1384.73	1369.26	1326.95
ENSMUSG00000009772_Nuak2	95.614	194.06	189.14	69.461	77.4821	121.852	94.7911	134.291	72.2934	103.635	36.9274	57.1827	42.6325	105.173	30.4926	46.5383	34.7527	37.6438
ENSMUSG00000009828_Ick	164.733	233.789	240.376	266.149	308.852	262.648	192.028	226.326	167.85	184.379	146.316	167.715	153.089	165.454	123.315	126.076	131.429	130.857
ENSMUSG00000009863_Sdhb	806.383	1333.21	1343.6	713.747	560.669	680.426	597.49	508.799	339.636	262.626	260.582	366.097	394.351	661.817	233.178	368.075	343.736	272.022
ENSMUSG00000009876_Cox4i2	16.1277	45.8411	38.155	20.5548	5.91877	14.8475	9.17333	4.05187	2.86311	0.832411	0	0.95837	0.968921	7.69555	1.79368	3.3846	3.15934	0.448141
ENSMUSG00000009894_Snap47	703.858	1110.12	1067.25	646.767	470.273	831.462	568.747	540.635	409.066	355.856	291.239	405.71	380.786	690.034	228.246	419.691	381.648	308.769
ENSMUSG00000009900_Wnt3a	0	0.764018	0.545071	0.708786	0.53807	0.511984	4.89244	1.15768	1.78944	1.24862	1.39349	1.59728	0	1.92389	0	1.26923	1.26374	0
ENSMUSG00000009905_Kdsr	575.988	544.744	566.874	489.771	348.669	622.06	445.212	470.596	536.117	499.031	459.851	494.519	399.195	501.493	494.159	484.844	524.45	494.748
ENSMUSG00000009907_Vps4b	2188.76	2107.92	2089.26	1556.14	1707.83	2309.05	2382.62	2565.99	2739.63	3065.36	2867.1	2829.75	2705.23	2274.03	2954.64	2720.37	2648.16	2772.2
ENSMUSG00000009927_Rps25	391.672	534.812	555.428	296.981	243.746	330.741	242.788	269.739	311.005	149.418	178.367	168.673	168.592	299.485	103.137	211.115	200.302	165.364
ENSMUSG00000009941_Nxf2	13.8237	30.5607	14.1719	12.4037	8.07105	22.5273	12.2311	13.3133	10.0209	17.4806	4.18047	8.94478	2.90676	5.77166	17.4884	13.9615	15.7967	15.2368
ENSMUSG00000009995_Taz	249.979	160.444	143.354	236.734	216.842	161.275	209.152	174.23	186.46	156.493	159.554	197.105	233.51	281.529	122.419	144.269	166.181	115.172
ENSMUSG00000010021_Kif19a	5.75988	22.1565	7.631	5.67028	4.30456	5.11984	3.66933	3.47303	1.07366	0.832411	0	1.91674	0	3.20648	0.44842	0.84615	1.26374	0
ENSMUSG00000010025_Aldh3a2	433.143	340.752	294.339	250.91	190.477	211.961	428.089	815.584	366.835	643.87	318.412	269.302	278.08	298.203	304.926	384.152	381.016	338.346
ENSMUSG00000010044_Zmynd10	0	1.52804	0.545071	4.60711	1.07614	0.511984	0	0.578839	1.43155	0.416206	0	0.638913	0	1.28259	0	1.26923	0	0
ENSMUSG00000010045_Tmem115	61.0547	135.995	148.259	144.592	110.304	118.268	102.741	66.5665	27.1995	16.6482	13.2381	15.9728	31.0055	87.8575	4.03578	28.346	38.5439	17.4775
ENSMUSG00000010047_Hyal2	82.9423	197.117	171.697	271.465	182.944	313.846	102.13	59.0416	33.9994	12.9024	22.9926	32.2651	38.7568	99.4008	10.3137	29.1922	44.8626	21.5108
ENSMUSG00000010048_Ifrd2	400.888	518.004	515.637	648.893	623.623	664.555	260.523	202.594	169.997	124.862	130.988	132.574	163.748	252.029	135.871	181.499	230	137.579
ENSMUSG00000010051_Hyal1	23.0395	23.6845	36.5198	63.4363	31.7461	41.9827	75.2213	62.5146	52.6096	29.9668	23.6893	40.571	49.415	101.966	9.86524	12.2692	17.6923	12.9961
ENSMUSG00000010054_Tusc2	205.052	394.997	430.606	405.071	387.41	401.907	244.622	227.484	173.934	160.239	138.652	154.298	174.406	269.986	82.5093	126.499	168.709	101.728
ENSMUSG00000010057_Nprl2	123.261	173.432	187.505	104.191	118.375	96.2529	97.8489	80.4586	50.1044	29.5506	23.6893	34.5013	49.415	110.303	12.5558	43.1537	50.5494	30.9217
ENSMUSG00000010064_Slc38a3	34.5593	34.3808	34.8846	92.8509	39.2791	49.1504	23.8507	13.8921	16.4629	3.74585	2.09023	3.51402	3.87568	23.7279	0.44842	4.65383	7.58241	5.82583
ENSMUSG00000010066_Cacna2d2	48.383	125.299	115.555	34.0217	34.9745	30.207	56.8747	60.7781	31.4942	38.7071	13.2381	23.6398	26.1609	65.4122	23.3178	30.4614	33.489	24.1996
ENSMUSG00000010067_Rassf1	36.8632	47.3691	49.6015	66.9802	59.7258	76.2856	37.3049	35.888	21.1154	24.5561	26.4763	19.8063	20.3473	53.8688	18.3852	28.7691	28.4341	25.9922
ENSMUSG00000010080_Epn3	0	0	0	37.2112	49.5024	33.2789	9.17333	16.2075	1.43155	10.4051	0	0.319457	0	0	2.69052	2.11538	6.95055	4.03327
ENSMUSG00000010086_Rnf112	1.15198	16.0444	5.45071	13.1125	31.2081	17.4074	1.22311	0	0	0.832411	1.39349	1.27783	4.8446	1.92389	0	2.53845	0	0.896282
ENSMUSG00000010095_Slc3a2	3219.77	4713.99	4254.83	2879.8	1478.62	2585.52	1675.66	806.322	1198.21	526.084	933.637	1007.57	1105.54	1780.24	877.558	1446.49	1441.29	1205.5
ENSMUSG00000010097_Nxf1	1973.34	2243.16	2274.04	2684.88	2952.39	2459.57	2677.39	2104.08	2301.58	1794.68	2004.53	2001.08	2329.29	2566.47	1381.13	1964.76	2107.28	1725.79
ENSMUSG00000010110_Stx5a	582.9	613.506	572.325	456.812	428.304	406.003	562.019	577.681	409.782	404.968	298.903	312.748	398.226	536.765	229.143	314.768	377.857	268.885
ENSMUSG00000010122_Slc47a1	420.471	441.602	370.648	46.7798	43.5837	46.5905	323.513	33.5726	276.29	29.5506	252.221	215.633	290.676	259.725	160.983	377.383	221.786	454.415
ENSMUSG00000010136_1700027A23Rik	6.91186	5.34812	5.45071	5.31589	5.3807	10.2397	6.72711	3.47303	5.36832	4.99447	1.39349	0.95837	1.93784	3.84777	7.17472	11	6.31868	8.96282
ENSMUSG00000010142_Tnfrsf13b	16.1277	16.0444	15.262	6.37907	3.22842	4.60785	12.8427	21.417	11.0945	14.5672	5.57395	5.75022	0.968921	4.48907	13.901	13.1153	10.1099	11.6517
ENSMUSG00000010154_Spire2	47.231	136.759	127.547	70.8786	62.9542	58.3661	57.4862	19.1017	25.0522	6.65929	15.3284	7.02804	13.5649	33.9887	4.4842	21.1538	22.1154	8.51468
ENSMUSG00000010175_Prox1	3.45593	5.34812	6.54086	27.997	52.7309	48.6385	7.33867	27.7843	6.0841	27.0534	1.39349	3.51402	0.968921	2.56518	6.27788	8.88458	8.84615	12.0998
ENSMUSG00000010205_Raver1	887.022	2214.12	1964.44	2411.29	2376.12	2363.83	758.94	526.164	481.36	325.889	452.884	490.685	569.725	933.085	291.921	549.575	601.538	432.456
ENSMUSG00000010277_2610507B11Rik	4238.12	3647.42	3414.87	5227.65	5286	4409.2	3882.77	2767.43	2978.7	1929.53	2895.67	3563.54	3558.85	5161.15	2108.02	3581.75	3447.47	2959.52
ENSMUSG00000010290_AI597479	724.593	643.303	646.455	434.486	488.029	655.339	766.279	876.941	943.751	1023.03	850.725	924.188	861.371	748.392	840.339	769.997	777.198	843.401
ENSMUSG00000010307_Tmem86a	17.2796	25.9766	20.7127	18.074	13.4517	14.8475	7.95022	13.3133	3.93677	6.24309	0	2.2362	2.90676	8.97814	0.44842	2.96153	6.31868	1.34442
ENSMUSG00000010311_Optc	0	5.34812	1.09014	0	0	0.511984	1.22311	1.15768	0.357888	0	0	0	0	0	0	0	0	0
ENSMUSG00000010342_Tex14	799.472	686.852	702.597	43.9447	45.7359	112.636	284.373	157.444	240.501	135.683	463.335	470.24	563.912	554.08	339.005	358.345	403.132	430.663
ENSMUSG00000010358_Ifi35	19.5836	34.3808	21.8029	24.4531	25.8274	24.0632	13.4542	8.68258	5.72621	2.91344	4.18047	5.1113	1.93784	10.2607	0.89684	5.49998	5.05494	2.68885
ENSMUSG00000010362_Rdm1	736.113	842.711	782.177	368.568	282.487	371.7	454.386	213.592	235.133	74.917	152.587	162.603	256.764	505.341	40.3578	136.653	197.143	107.106
ENSMUSG00000010376_Nedd8	637.043	1023.78	1036.73	614.517	583.268	738.28	1057.38	824.845	761.228	526.5	293.329	298.692	384.662	641.937	138.562	335.499	408.819	271.573
ENSMUSG00000010392_Gosr1	472.31	448.478	404.988	419.955	450.903	404.467	533.276	662.77	481.718	593.093	441.736	497.713	530.969	580.373	456.94	491.613	502.335	437.386
ENSMUSG00000010406_Mrpl52	138.237	182.6	208.762	75.4857	64.5684	98.3009	244.011	250.058	246.227	191.038	119.143	121.393	116.27	108.379	50.223	79.5381	61.9231	68.5656
ENSMUSG00000010435_Spaca7	0	0	0.545071	0	0	0	0	0	0	0	0	0	0	0	0	0	0	0
ENSMUSG00000010453_4632411B12Rik	487.286	887.788	769.096	671.574	684.963	960.993	511.26	421.973	338.562	276.777	235.5	305.72	347.843	554.08	167.709	291.922	317.83	242.444
ENSMUSG00000010461_Eya4	1.15198	0.764018	0	9.21421	13.9898	6.65579	0	1.15768	3.57888	2.91344	2.09023	3.19457	1.93784	1.92389	4.03578	2.11538	3.79121	4.48141
ENSMUSG00000010476_Ebf3	0	3.05607	1.63521	10.9862	8.60912	8.19174	3.05778	1.73652	2.86311	2.91344	1.39349	2.55565	0.968921	2.56518	2.69052	3.80768	7.58241	4.92955
ENSMUSG00000010492_Gm16119	2.30395	6.11214	5.45071	8.85982	3.22842	2.55992	3.66933	4.05187	2.86311	2.91344	5.57395	4.47239	5.81352	3.84777	3.13894	4.65383	2.52747	4.03327
ENSMUSG00000010505_Myt1	1.15198	0.764018	0	0.354393	0	1.53595	1.22311	0.578839	4.65255	0.416206	1.39349	1.91674	0.968921	1.92389	0.89684	0.84615	0	1.34442
ENSMUSG00000010517_Faf1	2945.6	1900.11	2145.95	1637.29	1562.02	1571.79	2332.47	2332.14	2349.18	2478.09	2591.89	2540.64	2473.65	2331.11	2347.03	2281.22	2325.91	2347.81
ENSMUSG00000010529_Gm266	2.30395	6.87616	1.63521	8.15103	11.2995	7.67976	9.78489	8.10374	3.22099	7.4917	4.18047	0.95837	7.75137	5.13037	4.4842	1.6923	1.8956	0.896282
ENSMUSG00000010538_1700021C14Rik	73.7265	100.086	79.5804	82.2191	66.1826	67.0699	13.4542	14.471	11.4524	2.49723	24.386	15.0145	19.3784	28.217	23.7663	35.5383	37.2802	22.407
ENSMUSG00000010554_Mettl16	2451.41	2356.99	2313.28	1885.37	2132.37	2186.68	2413.2	2302.04	2715.66	2490.99	3731.07	3458.12	3718.72	3015.37	3184.68	2944.18	2934.39	3072.01
ENSMUSG00000010592_Dazl	327.161	450.77	276.351	97.1036	140.974	135.164	367.545	440.496	494.959	510.684	749	903.423	593.948	641.296	867.244	601.19	413.242	545.836
ENSMUSG00000010601_Apol7a	2.30395	3.82009	1.63521	0.708786	0.53807	0.511984	1.22311	2.31536	3.22099	6.65929	0.696744	0.95837	0	1.28259	1.34526	2.11538	0.631868	0
ENSMUSG00000010607_Pigyl	38.0152	59.5934	58.3226	41.464	26.9035	46.5905	17.7351	19.1017	16.4629	7.0755	4.87721	8.30587	15.5027	30.1409	6.7263	11.423	14.533	8.96282
ENSMUSG00000010608_Rbm25	4211.63	3211.93	3243.17	5156.06	5852.05	5201.24	5739.45	5713.72	6917.26	6960.21	7339.5	6910.8	6696.21	5188.08	6872.48	5953.94	5937.03	6388.7
ENSMUSG00000010609_Psen2	34.5593	65.7055	55.5973	48.1974	33.8984	51.7104	29.9662	44.5706	15.3892	21.2265	5.57395	8.94478	7.75137	23.7279	6.27788	13.1153	15.7967	14.3405
ENSMUSG00000010651_Acaa1b	4.60791	8.40419	10.3564	7.79664	6.99491	5.11984	6.11555	1.15768	3.57888	0.416206	0.696744	1.59728	0.968921	3.20648	0.44842	0	3.79121	1.79256
ENSMUSG00000010660_Plcd1	118.654	243.722	135.178	60.6012	43.0456	44.5426	147.996	181.177	51.5359	70.755	35.534	27.1538	50.3839	42.9668	10.7621	46.5383	39.8077	39.8845
ENSMUSG00000010663_Fads1	817.903	846.531	774.546	1053.61	661.826	719.337	713.685	1083.01	616.284	936.879	319.806	417.21	373.034	506.624	372.637	476.806	437.253	467.859
ENSMUSG00000010721_Lmbr1	191.228	114.603	106.834	70.1698	79.6343	53.2463	207.317	149.34	193.618	173.558	152.587	147.589	131.773	157.117	186.991	180.23	183.242	196.286
ENSMUSG00000010751_Tnfrsf22	105.982	72.5817	88.8466	94.6229	130.213	79.3575	122.923	98.4026	126.692	79.0791	114.963	96.1564	139.525	141.085	80.7156	90.115	106.154	104.865
ENSMUSG00000010755_Cars	2770.5	3752.09	3864.56	2532.49	1049.77	2589.61	2091.52	1278.08	1538.92	828.249	1205.37	1340.12	1474.7	2151.55	847.962	1244.26	1307.97	1175.92
ENSMUSG00000010760_Phlda2	108.286	362.144	292.158	223.976	152.812	395.251	31.1893	66.5665	15.7471	20.3941	11.8447	25.2371	22.2852	51.945	20.1789	25.8076	46.7582	23.7515
ENSMUSG00000010796_Asz1	11.5198	55.0093	50.1466	0.354393	2.15228	13.3116	8.56178	9.84026	5.01044	17.0644	26.4763	17.2507	18.4095	13.4672	82.0608	57.9613	45.4945	34.0587
ENSMUSG00000010797_Wnt2	0	3.05607	0	0.708786	0.53807	1.02397	0.611555	0	0	0.416206	0	0	0	0	0	0.423075	0	0.896282
ENSMUSG00000010803_Gabra1	10.3678	3.82009	1.09014	2.83514	6.99491	2.04793	53.8169	39.9399	37.5783	34.5451	52.2558	41.2099	28.0987	19.2389	46.6357	39.346	19.5879	12.5479
ENSMUSG00000010825_Grid2ip	1.15198	15.2804	2.72536	11.695	2.69035	3.0719	0.611555	1.15768	0.715776	1.66482	0.696744	0.638913	0	1.92389	1.34526	3.3846	2.52747	1.34442
ENSMUSG00000010830_Kdelr3	431.991	456.118	406.623	33.3129	28.5177	13.3116	228.11	115.768	224.754	87.4032	87.093	178.257	127.898	306.539	43.4967	124.807	49.2857	95.454
ENSMUSG00000010841_1700006E09Rik	0	0	0	0.354393	0	0	0	0	0	0	0	0	0	0	0.44842	0.423075	0	0
ENSMUSG00000010911_Apip	238.459	317.067	321.592	79.0296	80.7105	89.0852	284.373	279	275.932	242.648	234.803	234.801	224.79	216.758	154.256	217.884	185.769	181.945
ENSMUSG00000010914_Pdhx	618.611	595.934	647	425.98	460.05	474.097	680.05	609.517	625.231	506.939	566.453	545.312	624.954	623.339	481.155	544.498	581.95	552.558
ENSMUSG00000010936_Vac14	521.845	879.384	890.101	841.328	800.648	936.93	492.302	369.878	305.637	197.698	241.073	256.843	298.428	514.961	150.221	342.268	386.703	254.544
ENSMUSG00000011008_Mcoln2	0	0	0.545071	0.708786	1.07614	0	0	0.578839	0	2.08103	0	0.319457	0	0	0	0.423075	0.631868	0.448141
ENSMUSG00000011034_Slc5a1	55.2949	29.0327	38.7001	10.9862	10.2233	17.4074	276.423	32.415	302.058	35.7937	41.8047	141.839	39.7257	217.399	56.9493	44.846	58.1318	38.5401
ENSMUSG00000011052_1700049J03Rik	0	0	0	0	0	0	0	0	0	0	0	0	0	0	0.89684	0	0	0
ENSMUSG00000011096_Akt1s1	80.6383	269.698	216.938	244.531	228.68	260.6	75.8329	56.7262	20.7575	15.8158	18.1153	20.1258	41.6636	75.0316	11.2105	43.5767	53.0769	22.8552
ENSMUSG00000011114_Tbrg1	1391.59	2118.62	2016.76	1061.05	956.688	1263.06	1448.77	2090.19	1050.4	1323.95	635.431	637.316	825.52	1224.87	416.134	766.612	907.362	602.75
ENSMUSG00000011118_Panx3	2.30395	0	0	0	0.53807	0.511984	0	0	0	0	0	0	0.968921	0	0	0	0	0
ENSMUSG00000011148_Adssl1	17.2796	22.1565	15.8071	22.3267	15.066	19.9674	7.95022	12.1556	7.15776	8.32411	2.78698	6.06967	4.8446	21.1628	1.79368	2.96153	2.52747	4.92955
ENSMUSG00000011154_1700026D08Rik	1.15198	6.87616	0	0	0.53807	0.511984	4.28089	8.68258	1.07366	12.9024	1.39349	1.27783	0	0	1.79368	2.53845	0	0
ENSMUSG00000011158_Brf1	161.277	220.801	227.295	209.092	235.137	213.497	134.542	90.8777	83.7458	52.8581	66.8874	86.2533	104.643	153.27	34.0799	79.5381	87.8296	55.5695
ENSMUSG00000011171_Vipr2	0	0	2.72536	2.12636	1.07614	1.02397	0.611555	0.578839	0.357888	0	1.39349	0	0	0	1.34526	0.84615	4.42308	1.79256
ENSMUSG00000011179_Odc1	5309.46	5578.09	5731.97	5439.57	5250.49	5564.75	3699.91	2873.36	3587.83	2684.53	3648.85	4313.3	3535.59	3957.44	3658.21	4212.56	4684.04	3945.88
ENSMUSG00000011254_Thg1l	455.031	619.618	656.811	775.057	861.988	751.08	429.924	358.301	328.184	251.388	307.264	304.442	348.811	495.722	223.313	340.999	391.758	274.262
ENSMUSG00000011256_Adam19	463.094	411.805	428.971	378.491	669.897	318.966	351.033	483.33	316.373	394.147	588.749	522.311	603.638	473.276	268.604	362.998	487.17	303.391
ENSMUSG00000011257_Pabpc4	1111.66	1020.73	1060.16	1557.56	1447.95	1481.17	821.931	709.077	901.52	655.94	665.391	706.957	615.265	679.774	1068.58	1202.8	1129.78	1149.48
ENSMUSG00000011263_Exoc3l2	2.30395	4.58411	2.18029	3.54393	6.99491	4.09587	4.28089	17.3652	2.50522	5.41067	0.696744	1.59728	5.81352	5.77166	1.34526	2.53845	9.47802	3.13699
ENSMUSG00000011267_Zfp296	223.483	707.48	609.935	92.8509	95.2384	137.724	182.855	32.9938	61.9147	4.99447	37.6242	51.113	71.7001	173.15	17.04	69.3843	82.1428	48.8474
ENSMUSG00000011305_Plin5	8.06383	9.93223	4.90564	14.5301	8.60912	8.19174	7.95022	17.944	7.15776	4.57826	2.09023	2.2362	1.93784	4.48907	0.89684	2.53845	2.52747	2.68885
ENSMUSG00000011306_Sugp1	352.505	752.557	679.159	590.418	623.623	692.714	369.991	269.739	235.848	145.672	147.013	149.506	171.499	368.104	106.724	242.845	275.494	153.264
ENSMUSG00000011349_Dmrtc2	25.3435	45.077	22.3479	5.31589	1.07614	3.0719	6.11555	1.73652	7.87354	1.66482	3.48372	3.51402	1.93784	7.69555	8.07156	9.73073	9.47802	11.2035
ENSMUSG00000011350_Gm5893	0	0	0	0	0	0.511984	0	0	0	0	0	0	0	0	0.89684	0	0	0
ENSMUSG00000011382_Dhdh	385.912	226.913	230.02	469.57	393.329	312.822	228.11	171.915	271.637	175.223	335.831	293.261	302.303	291.148	165.915	178.115	230.632	210.626
ENSMUSG00000011427_Zfp790	112.894	114.603	115.555	117.304	111.919	88.5732	174.905	173.652	172.144	174.806	164.432	175.382	155.996	192.389	127.8	140.884	127.005	133.546
ENSMUSG00000011463_Cpb1	0	2.29205	0	0.354393	0.53807	0	0	0	0.715776	0.832411	0	0	0	0	0.44842	0	1.26374	0
ENSMUSG00000011486_Slc25a41	3.45593	2.29205	8.17607	8.85982	4.30456	6.1438	0.611555	2.89419	0.357888	1.24862	0.696744	0.638913	0	3.20648	0	0.84615	1.8956	1.79256
ENSMUSG00000011589_Fsd1	57.5988	186.42	194.045	202.713	198.01	229.881	49.536	41.6764	21.1154	11.2376	11.1479	16.6117	33.9122	75.6729	3.13894	20.3076	27.8022	8.51468
ENSMUSG00000011632_2310033E01Rik	1.15198	5.34812	1.63521	0.708786	0.53807	0.511984	0	0	0.715776	0.416206	0.696744	0	0	1.92389	0	0	0	0
ENSMUSG00000011658_Fuz	96.766	168.084	119.371	113.406	75.3298	89.0852	65.4364	52.6743	39.7256	26.221	42.5014	42.1683	67.8244	96.8357	22.421	42.7306	49.9176	38.9883
ENSMUSG00000011751_Spnb4	104.83	145.927	111.195	122.266	102.771	108.541	73.3867	22.5747	20.3996	5.82688	19.5088	23.0009	47.4771	85.9336	9.41682	35.5383	41.0714	23.7515
ENSMUSG00000011752_Pgam1	574.836	508.836	587.587	279.616	257.735	252.408	228.722	199.699	258.395	243.48	266.156	229.37	242.23	223.812	213.896	219.999	228.736	223.174
ENSMUSG00000011831_Evi5	994.156	559.261	536.895	572.699	732.851	543.215	1006.62	1432.05	1194.27	1693.96	1189.34	1097.01	1118.13	866.391	1304.9	1137.23	1047.64	1217.15
ENSMUSG00000011832_Evi5l	18.4316	43.549	37.0648	15.2389	17.7563	13.3116	34.8587	39.361	28.9889	17.0644	10.4512	14.695	9.68921	34.63	6.27788	15.2307	14.533	12.5479
ENSMUSG00000011837_Snapc2	81.7903	162.736	176.058	75.1313	104.924	95.741	108.857	81.0374	62.9883	50.7771	43.1981	38.0153	49.415	97.477	22.8694	50.3459	51.1813	39.8845
ENSMUSG00000011877_Git1	355.961	982.527	975.678	974.58	830.78	970.209	401.792	322.413	124.903	96.1435	59.92	84.656	154.058	321.289	30.4926	100.269	125.11	77.9765
ENSMUSG00000011884_Gltp	446.967	468.343	498.74	501.466	508.476	287.223	352.256	463.071	248.017	274.28	193.695	243.426	213.163	365.539	159.637	236.076	243.901	189.115
ENSMUSG00000011958_Bnip2	550.645	489.735	483.478	765.134	926.556	684.522	612.779	709.077	681.777	685.075	714.86	703.124	788.701	786.229	702.674	679.036	713.379	687
ENSMUSG00000011960_Ccnt1	1793.63	1120.05	1044.9	1707.11	1755.18	1578.96	2233.4	2494.22	2716.73	2841.85	2884.52	2780.23	3055.01	2532.48	2941.19	2716.99	2613.41	2661.51
ENSMUSG00000012017_Scarf2	3.45593	2.29205	1.63521	10.6318	6.45684	3.58389	0.611555	1.73652	0	0.416206	0	0	0	1.92389	0	0	1.26374	0
ENSMUSG00000012042_4930579F01Rik	1.15198	1.52804	0	0	0.53807	0	1.83467	0	0	0.416206	0	0.95837	0	1.92389	0.89684	1.26923	1.26374	0.448141
ENSMUSG00000012076_Brms1l	414.711	331.584	319.412	334.192	400.862	326.134	461.724	611.254	465.255	677.999	395.751	411.141	376.91	364.897	456.043	433.229	489.066	456.656
ENSMUSG00000012114_Med15	380.152	650.179	606.664	484.101	510.09	547.823	280.704	256.426	143.513	99.8894	121.233	137.686	200.567	334.756	61.4335	169.653	176.923	120.998
ENSMUSG00000012117_Dhdds	237.307	314.775	332.494	330.294	327.685	322.038	246.457	240.218	168.207	144.007	128.201	168.993	195.722	281.529	106.724	177.692	178.819	148.335
ENSMUSG00000012123_Aim1l	99.07	123.771	124.276	60.6012	67.2587	74.2376	66.6595	54.4108	34.7152	24.9723	27.8698	30.6678	34.8811	65.4122	10.3137	24.5384	32.8571	21.9589
ENSMUSG00000012126_Ubxn11	97.918	175.724	128.637	11.3406	3.76649	9.21571	69.1058	28.3631	20.7575	5.41067	25.7795	21.0841	37.7879	111.585	4.4842	19.0384	17.0604	18.8219
ENSMUSG00000012187_Mogat1	0	0	0	3.54393	3.22842	3.58389	0	2.31536	0	0.416206	0	0.319457	0	0	0.44842	0	0	0.896282
ENSMUSG00000012211_Tex22	0	0.764018	0	0.354393	0	0	0	0	0	0	0	0	0	0	0	0	0	0
ENSMUSG00000012282_Wnt8a	0	2.29205	0.545071	20.2004	17.2182	15.3595	3.05778	1.73652	3.93677	1.24862	0.696744	0.319457	0	1.92389	1.79368	1.6923	3.79121	0.896282
ENSMUSG00000012296_Tjap1	202.748	407.985	304.695	415.703	309.39	396.275	149.831	127.345	50.8201	30.7992	39.0177	54.6271	90.1096	194.313	19.2821	74.4612	85.3022	43.9178
ENSMUSG00000012350_Ehf	6.91186	4.58411	2.18029	1.77196	1.07614	0	12.2311	0	15.0313	0	2.09023	12.4588	1.93784	6.41296	5.82946	8.4615	5.05494	5.37769
ENSMUSG00000012396_Nanog	12638.3	10531.2	9451.54	3012.69	3426.97	907.747	11369.4	12480.3	11191.2	12153.2	221.565	4340.14	270.329	7630.78	3451.04	5219.06	3421.56	5000.36
ENSMUSG00000012405_Rpl15	2669.13	1220.9	1026.91	1171.98	1193.44	959.457	2310.46	2432.28	3160.87	3441.19	2927.02	2471.64	2469.78	1732.78	3501.71	2810.49	2820.66	3117.72
ENSMUSG00000012422_Tmem167	1111.66	611.214	595.763	944.102	1153.08	902.115	1178.47	1415.26	1526.39	1737.24	1881.91	1737.52	1691.74	1355.7	1910.27	1522.22	1580.3	1616.89
ENSMUSG00000012428_Steap4	5.75988	5.34812	9.81128	1.06318	0	4.60785	28.1316	4.63071	24.3364	11.2376	4.18047	29.39	3.87568	31.4235	8.07156	6.7692	13.2692	7.6184
ENSMUSG00000012429_2810021B07Rik	430.839	303.315	317.777	370.34	300.781	295.927	390.784	299.838	508.917	380.412	607.561	585.883	481.554	345.017	657.832	552.959	424.615	503.262
ENSMUSG00000012443_Kif11	4110.25	2527.37	2415.76	3031.12	3134.26	2416.56	4309.02	4341.29	4971.43	5039.84	5881.22	5540.34	5970.49	4663.5	4856.39	4604.33	4764.92	5314.5
ENSMUSG00000012483_Rpa3	460.791	227.677	262.179	173.298	171.644	147.451	533.888	601.992	599.821	761.656	598.503	533.173	496.087	391.19	554.695	536.036	520.659	593.787
ENSMUSG00000012519_Mlkl	34.5593	16.0444	13.6268	59.8924	54.3451	37.8868	11.008	19.6805	9.66298	20.8103	10.4512	11.5004	10.6581	7.69555	13.0042	13.5384	17.6923	17.0294
ENSMUSG00000012520_Phox2b	0	0	1.09014	1.77196	1.07614	0	2.44622	0	0	0	2.09023	1.91674	0	1.28259	0.44842	0	0	0
ENSMUSG00000012535_Tnpo3	4092.97	3229.5	3424.68	4011.02	4050.59	4231.03	4216.06	3513.55	4188.72	3353.37	4308.67	4466.64	4915.33	4922.59	3381.53	3716.29	3943.49	3588.71
ENSMUSG00000012609_Ttll5	202.748	327	299.244	454.332	482.111	486.896	253.184	276.106	237.996	213.514	138.652	158.45	167.623	208.421	159.637	244.114	218.626	213.763
ENSMUSG00000012640_Zfp715	415.863	203.229	242.012	247.012	311.004	233.977	683.719	729.337	919.057	959.77	771.993	747.528	726.691	575.242	682.495	557.613	561.731	645.323
ENSMUSG00000012705_Retn	11.5198	17.5724	9.26621	6.37907	3.76649	8.19174	4.89244	1.73652	3.22099	0.416206	3.48372	3.19457	4.8446	7.05425	0.89684	4.65383	5.05494	2.2407
ENSMUSG00000012777_Acpt	0	0	0.545071	1.41757	0	1.02397	0	0.578839	0	0	0	0	0	0	0	0	0	0
ENSMUSG00000012819_Cdh23	17.2796	19.8645	20.1676	8.50543	3.22842	10.7517	14.6773	4.63071	2.86311	1.24862	4.87721	3.51402	2.90676	15.3911	2.2421	4.23075	4.42308	4.48141
ENSMUSG00000012848_Rps5	5848.58	10840.6	10569.5	6851.83	5558.8	7423.76	5407.99	3823.23	2029.23	1140.4	1289.67	1501.77	2072.52	4912.33	552.453	1718.11	2046.62	1235.97
ENSMUSG00000012889_Podnl1	6.91186	4.58411	3.27043	3.54393	4.30456	4.09587	3.05778	1.73652	1.43155	0.416206	4.87721	0.319457	2.90676	0.641296	0.44842	0.84615	0.631868	0.896282
ENSMUSG00000013033_Lphn1	965.356	1518.1	1283.1	2254.29	1849.35	2113.47	540.003	220.538	264.837	114.457	270.337	316.901	405.978	835.608	202.686	403.614	607.225	375.99
ENSMUSG00000013076_Amotl1	177.404	163.5	159.161	479.493	416.466	377.844	532.053	343.251	458.097	271.366	334.437	311.79	279.049	266.779	235.42	277.537	254.011	221.83
ENSMUSG00000013083_2200002J24Rik	1.15198	0	0	1.06318	0	0	0	0.578839	0	0	0	0.319457	0	0	0	0	0	0.448141
ENSMUSG00000013089_Etv5	5052.57	4712.46	4858.77	4309.06	3785.32	4326.77	4424.6	1675.16	3762.84	1159.13	2961.16	4026.75	3306.93	5041.87	2428.64	3197.6	3273.08	2969.83
ENSMUSG00000013091_Tmem190	0	0	0	1.06318	1.61421	0.511984	1.22311	0	0.357888	0	0	0.319457	0	0	0	0	0	0
ENSMUSG00000013150_Gfod2	93.3101	144.399	122.641	130.771	107.614	128.508	90.5102	68.303	70.504	42.453	57.133	49.8352	77.5137	74.3903	30.941	58.8074	59.3956	48.3992
ENSMUSG00000013155_E130303B06Rik	59.9028	157.388	115.555	148.491	101.695	172.539	46.4782	58.4627	15.3892	21.2265	9.75442	17.5701	28.0987	57.7166	10.3137	27.4999	30.3297	18.8219
ENSMUSG00000013158_4933405L10Rik	2.30395	3.05607	3.27043	1.41757	0.53807	2.55992	0.611555	0.578839	0.357888	0	0.696744	0.319457	0	1.92389	0	0	0	0
ENSMUSG00000013160_Atp6v0d1	1012.59	1021.49	1020.92	793.485	648.912	687.082	818.873	731.652	546.495	440.346	387.39	443.406	486.398	777.892	248.425	444.652	514.34	340.139
ENSMUSG00000013236_Ptprs	382.456	716.648	585.952	1747.16	1449.02	1283.03	251.961	178.861	99.135	51.1933	90.5767	129.06	128.866	375.158	66.8146	147.653	184.505	90.5245
ENSMUSG00000013275_Slc41a1	361.721	1176.59	1024.19	283.514	297.553	455.154	432.981	283.052	319.236	182.714	139.349	229.37	222.852	436.722	183.404	276.268	255.275	218.245
ENSMUSG00000013338_Fer1l4	3.45593	1.52804	4.36057	5.67028	2.69035	6.1438	5.504	1.73652	1.43155	1.24862	0	0.319457	0	3.20648	0	1.26923	0.631868	0.448141
ENSMUSG00000013353_4931406B18Rik	1.15198	4.58411	3.27043	0	0	0	1.22311	0.578839	1.07366	2.49723	3.48372	1.59728	0.968921	0.641296	2.2421	1.6923	1.26374	2.2407
ENSMUSG00000013367_Iglon5	6.91186	19.8645	32.7043	80.8015	63.4922	54.2703	9.17333	4.05187	2.50522	3.32965	2.09023	2.2362	1.93784	10.2607	2.2421	0.84615	1.26374	0.896282
ENSMUSG00000013415_Igf2bp1	5388.95	5978.44	5153.1	5881.15	5652.42	6318.9	6349.78	7947.46	5817.47	6526.94	5590.68	6228.44	5479.25	6661.78	5481.49	6095.67	6137.33	5395.17
ENSMUSG00000013418_B4galnt2	46.0791	36.6728	31.6141	20.9092	11.2995	11.7756	22.016	20.8382	15.7471	12.4862	6.96744	13.0977	19.3784	16.0324	13.901	18.1922	13.2692	14.7887
ENSMUSG00000013419_Zfp651	5.75988	18.3364	27.7986	87.8894	67.7968	82.4294	8.56178	9.84026	3.57888	2.91344	2.78698	2.2362	4.8446	9.61944	4.03578	3.3846	4.42308	3.58513
ENSMUSG00000013465_Cobra1	540.277	688.38	682.974	714.101	571.43	622.06	491.691	408.081	247.301	172.725	213.204	282.719	336.215	663.741	117.038	270.768	332.994	204.352
ENSMUSG00000013483_Card14	11.5198	9.16821	1.09014	0.354393	0	0	1.83467	1.73652	0	0.416206	0	0	1.93784	3.20648	0	0	0.631868	0.448141
ENSMUSG00000013495_Tmem175	71.4225	76.4018	58.8677	52.4501	37.1268	46.0785	38.528	37.6245	25.768	24.5561	34.8372	29.39	30.0365	57.7166	14.7979	34.2691	41.0714	25.9922
ENSMUSG00000013523_Bcas1	92.1581	138.287	136.268	103.837	82.3247	107.517	42.8089	31.2573	52.9675	27.0534	36.9274	44.4045	44.5704	57.7166	36.7704	57.9613	73.9285	52.8806
ENSMUSG00000013539_D16H22S680E	112.894	103.906	125.366	85.0543	60.2638	63.998	86.2293	76.9856	58.3358	44.534	39.0177	48.5574	56.1974	87.8575	32.2862	49.9229	62.5549	46.6067
ENSMUSG00000013562_4833413E03Rik	10.3678	8.40419	6.54086	6.02468	9.14719	10.7517	20.1813	8.68258	7.87354	4.57826	11.8447	15.0145	30.0365	39.119	19.2821	24.9614	34.7527	19.7182
ENSMUSG00000013584_Aldh1a2	33.4073	36.6728	34.3395	4.9615	12.9137	7.67976	22.016	8.68258	17.5365	9.57273	18.1153	32.5846	20.3473	25.6518	8.9684	17.3461	16.4286	12.0998
ENSMUSG00000013593_Ndufs2	1556.32	2857.43	2649.59	1347.4	1249.4	1851.85	1587.6	1311.07	939.814	643.454	558.789	762.223	903.034	1601.32	358.288	766.612	819.533	577.654
ENSMUSG00000013611_Snx31	9.21581	8.40419	13.0817	17.0109	13.4517	15.3595	6.11555	5.20955	5.72621	4.57826	2.09023	4.15294	1.93784	2.56518	5.82946	5.92305	11.3736	6.72211
ENSMUSG00000013622_0610007C21Rik	206.204	164.264	148.259	108.444	83.4008	59.3901	144.939	133.712	113.808	78.6629	99.6344	104.782	85.265	162.889	52.9136	87.1535	82.1428	65.8767
ENSMUSG00000013629_Cad	1373.16	2555.64	2247.87	5709.62	4753.31	5199.71	1519.1	1142.05	741.902	479.885	672.358	889.367	1110.38	2154.75	342.593	845.304	1052.69	639.945
ENSMUSG00000013643_2210415F13Rik	0	0	0	0	0	0	0	0	0	0	0	0	0	0	0	0	0	0
ENSMUSG00000013646_Sh3bp5l	199.292	334.64	359.747	341.28	314.233	280.055	223.829	166.706	112.377	81.1601	91.2735	99.351	135.649	276.398	59.6398	115.076	129.533	78.4247
ENSMUSG00000013653_1810065E05Rik	0	0	0	0	0	0	0	0	0	0.416206	0	0	0	0	0	0	0	0
ENSMUSG00000013662_Atad1	1687.65	864.104	890.101	2148.33	2047.89	1843.65	1473.24	1573.86	1883.57	1966.57	2210.07	2116.08	2087.06	1657.75	2662.72	2303.64	2267.14	2539.61
ENSMUSG00000013663_Pten	2055.13	1042.12	1060.16	3473.76	3948.89	3035.04	2007.74	1556.5	2834.12	2040.24	3811.89	3755.85	2946.49	2260.57	4262.68	3543.68	3615.55	4087.49
ENSMUSG00000013698_Pea15a	147.453	437.782	444.233	429.17	620.395	744.424	231.168	289.419	209.007	210.6	165.825	109.574	236.417	184.052	181.61	194.191	226.841	142.509
ENSMUSG00000013701_Timm23	1926.1	2189.67	2452.82	1273.69	1258.55	1478.61	1950.86	2156.75	1879.99	1966.16	1833.83	1552.88	1544.46	1444.2	1247.95	1644.49	1546.18	1514.72
ENSMUSG00000013707_Tnfaip8l2	3.45593	6.11214	2.72536	2.12636	1.07614	2.55992	4.28089	2.31536	0.357888	0	0.696744	1.59728	0	2.56518	0	0.84615	0	0.448141
ENSMUSG00000013736_Trnt1	1450.34	892.372	974.588	1107.48	1223.57	1236.44	1348.48	1186.04	1653.8	1473.78	2149.46	1926	2020.2	1562.84	2285.6	1881.84	1817.25	1912.22
ENSMUSG00000013766_Ly6g6e	148.605	250.598	292.703	3.18953	3.22842	3.58389	165.12	173.073	122.756	120.283	32.0502	38.3348	62.0109	107.738	0.89684	11.8461	1.26374	19.2701
ENSMUSG00000013787_Ehmt2	797.168	1113.94	1012.74	1170.2	960.993	1175	473.344	293.471	184.67	94.0625	158.858	172.187	230.603	511.113	101.791	299.537	369.643	184.186
ENSMUSG00000013822_Elof1	268.41	544.744	569.6	515.641	505.786	531.439	264.192	247.743	162.839	98.2246	103.118	128.102	137.587	395.038	43.0483	129.884	149.753	80.2172
ENSMUSG00000013833_Med16	71.4225	265.114	202.221	212.281	178.639	275.959	89.8987	77.5644	25.768	22.4751	18.1153	26.8344	19.3784	74.3903	9.41682	25.3845	31.5934	13.4442
ENSMUSG00000013846_St3gal1	11.5198	16.8084	13.0817	26.9338	11.2995	13.3116	11.6196	14.471	10.3788	10.4051	6.96744	9.90315	2.90676	10.2607	5.38104	10.5769	11.3736	13.4442
ENSMUSG00000013858_ORF61	238.459	1130.75	827.418	494.378	475.654	763.88	204.871	153.392	66.9251	30.7992	28.5665	44.085	74.6069	196.237	10.3137	76.9997	82.7747	34.955
ENSMUSG00000013878_Rnf170	226.939	109.255	104.654	196.688	187.248	138.748	133.319	186.965	174.649	200.195	154.677	156.214	156.965	103.249	300.441	225.922	242.005	258.577
ENSMUSG00000013921_Clip3	152.061	413.333	410.984	834.949	759.755	675.306	118.642	78.1432	70.8619	57.8526	103.815	135.13	119.177	209.062	54.7072	96.8842	108.049	89.1801
ENSMUSG00000013928_Thap8	0	0	0	0	0	0	0.611555	0	0	0.416206	0	0	0	0.641296	0	0	0	0
ENSMUSG00000013936_Myl2	5.75988	12.9883	11.4465	3.18953	5.3807	5.11984	5.504	29.5208	5.36832	12.07	0.696744	0.95837	1.93784	3.20648	0.89684	0.84615	5.68681	1.34442
ENSMUSG00000013973_Dedd	55.2949	155.86	115.555	123.683	107.614	193.018	49.536	48.0436	38.294	30.7992	43.8949	35.4597	59.1042	50.6624	34.9768	48.6536	59.3956	41.229
ENSMUSG00000013974_1810033B17Rik	0	4.58411	3.27043	1.06318	1.07614	1.02397	1.22311	4.63071	2.14733	1.66482	0	1.27783	0	1.28259	0	0	0	0.896282
ENSMUSG00000013989_D430018E03Rik	9.21581	8.40419	8.72114	40.0464	30.67	37.3748	20.7929	19.6805	10.3788	12.4862	13.2381	12.7783	17.4406	31.4235	4.4842	11.423	17.0604	9.8591
ENSMUSG00000013997_Nit1	314.49	605.102	567.419	270.402	212.538	356.853	292.935	287.104	221.891	201.027	214.597	217.23	248.044	340.528	106.724	200.115	193.352	146.542
ENSMUSG00000014030_Pax5	0	0	0.545071	1.06318	0.53807	0	0.611555	0	0	0	0	0	0	0	0.44842	0	0	0.448141
ENSMUSG00000014039_Prdm15	240.763	200.937	192.955	314.346	334.141	323.574	220.16	250.058	209.007	202.276	178.367	181.451	230.603	302.05	141.701	168.807	190.824	143.405
ENSMUSG00000014074_Rnf168	943.469	589.822	557.063	722.252	838.313	665.579	1065.94	1037.86	1242.23	1224.06	1481.97	1323.83	1468.88	1041.46	1281.14	1106.34	1084.92	1122.59
ENSMUSG00000014075_Tctex1d2	155.517	164.264	144.444	79.7384	66.1826	88.0612	105.799	125.029	113.808	129.024	135.865	137.366	104.643	116.716	129.593	152.307	152.912	130.857
ENSMUSG00000014077_1500003O03Rik	882.414	757.905	768.005	864.718	848.536	765.416	1111.81	1255.5	1070.44	1264.85	775.476	805.989	810.018	903.586	890.114	1097.03	1079.23	1027.14
ENSMUSG00000014104_Sval2	0	0	0	0	0	0	0	0	0.357888	0	2.09023	0	0	0.641296	0	0.423075	0	0
ENSMUSG00000014158_Trpv4	13.8237	24.4486	13.0817	13.4669	9.14719	11.2636	15.2889	19.6805	4.29466	7.4917	3.48372	3.83348	0.968921	7.05425	0	2.53845	1.26374	0.896282
ENSMUSG00000014164_Klhl3	19.5836	32.0887	29.9789	21.9724	12.9137	15.3595	12.2311	12.7345	11.4524	7.90791	8.36093	3.51402	5.81352	7.69555	6.7263	14.8076	15.1648	9.41096
ENSMUSG00000014177_Fam18b	555.253	303.315	347.21	234.962	300.781	235.512	449.493	507.063	549.001	610.574	552.518	719.736	546.471	725.306	624.649	561.844	544.038	574.965
ENSMUSG00000014195_Dnajc7	4621.73	5875.29	5623.5	3621.54	3529.74	3828.61	4847.19	3921.63	4335.1	3377.93	3767.3	4095.43	4037.49	4516.65	2901.73	3965.91	3500.55	3644.28
ENSMUSG00000014198_Zfp385c	1.15198	1.52804	2.72536	6.73346	2.69035	6.65579	4.28089	4.05187	1.43155	4.57826	2.78698	0.638913	1.93784	1.92389	0.89684	0.423075	2.52747	0.896282
ENSMUSG00000014226_Cacybp	7747.04	7391.87	8220.77	4237.12	4761.92	6008.13	6891.01	4697.86	9051.35	6178.57	11052.5	9257.21	8696.06	5970.46	12172.8	9687.15	9565.85	11062.4
ENSMUSG00000014232_Cluap1	160.125	152.804	164.612	96.3948	104.924	99.8368	156.558	153.392	144.945	156.077	129.594	153.02	171.499	193.671	94.1682	134.538	105.522	99.9354
ENSMUSG00000014243_Zswim7	228.091	224.621	219.119	95.686	97.9287	133.116	152.889	113.452	99.8508	83.2411	74.5516	76.0307	109.488	144.292	42.5999	93.4996	104.89	84.6986
ENSMUSG00000014245_Pigl	676.21	819.791	690.06	212.99	228.142	304.63	1233.51	373.351	1068.3	291.76	737.852	734.75	718.939	846.51	419.273	530.536	571.84	436.489
ENSMUSG00000014294_Ndufa2	260.347	452.298	396.812	262.605	176.487	303.094	218.937	144.71	72.2934	39.9558	41.8047	67.0859	96.8921	183.411	19.2821	70.2305	83.4066	41.229
ENSMUSG00000014301_Pam16	105.982	131.411	144.989	51.7413	46.274	56.8302	74.6098	69.4607	46.5255	35.3775	37.6242	30.3484	50.3839	64.1296	21.5242	44.846	48.022	37.1957
ENSMUSG00000014303_Glis2	138.237	317.831	254.003	257.644	280.872	259.064	245.234	161.496	129.198	97.3921	89.1833	67.7248	88.1718	128.9	65.0209	136.653	115	98.591
ENSMUSG00000014313_Cox6c	1742.94	1469.21	1828.71	872.515	799.034	899.555	1325.85	1118.32	1285.89	1207	1337.75	1331.49	1279.94	1145.35	1253.33	1212.53	1158.21	1227.01
ENSMUSG00000014329_Bicc1	36.8632	44.313	47.4212	38.6288	38.203	45.5665	69.7173	79.8797	77.3039	90.7329	36.2307	40.571	37.7879	42.9668	64.124	52.0382	54.9725	46.6067
ENSMUSG00000014349_Ube2z	2123.09	2182.03	2156.3	1949.51	2333.61	1821.64	2369.17	2623.88	1788.01	1787.19	1328.69	1513.27	1532.83	2099.6	1000.42	1714.3	1750.27	1343.08
ENSMUSG00000014351_Gip	2.30395	0.764018	1.63521	0	0.53807	0	3.05778	8.10374	1.78944	2.91344	0	0.95837	0.968921	0.641296	0	0	2.52747	0
ENSMUSG00000014353_Tmem87b	498.806	259.766	227.295	332.42	344.365	267.255	466.617	503.011	521.443	573.115	533.706	534.77	535.813	478.407	643.483	556.767	576.895	573.62
ENSMUSG00000014355_Anapc1	2545.87	1823.71	1883.77	3610.2	3678.78	3274.65	2837.01	2465.85	2745	2322.43	2831.57	2870	2814.71	3005.11	2770.79	3114.26	3310.99	2961.76
ENSMUSG00000014361_Mertk	46.0791	40.4929	32.7043	140.34	99.0049	81.4054	53.8169	78.1432	44.0203	64.5119	27.173	24.9176	11.627	31.4235	42.1515	54.9998	52.445	67.6693
ENSMUSG00000014372_Cyp2d10	0	0	0	0	0	0	0	0	0	0	0	0	0	0	0	0	0	0
ENSMUSG00000014402_Tsg101	1337.44	1505.11	1640.66	1350.59	1296.21	1353.17	963.811	1175.62	1078.32	1169.54	1057.66	940.161	960.2	999.78	915.673	1024.26	949.066	958.574
ENSMUSG00000014418_Hps5	244.219	201.701	165.157	262.605	283.025	232.441	253.796	287.683	219.385	281.771	238.287	209.564	238.354	266.779	265.913	302.499	370.906	280.088
ENSMUSG00000014426_Map3k4	139.389	254.418	207.672	340.571	311.004	314.87	144.939	179.44	71.2198	79.4953	48.0753	64.8497	78.4826	156.476	37.6673	64.7305	79.6154	61.8435
ENSMUSG00000014444_Fam38a	338.681	526.408	418.615	1232.58	944.313	992.224	483.74	317.204	182.881	117.786	175.58	183.049	341.06	587.427	91.4777	211.961	262.857	133.994
ENSMUSG00000014453_Blk	0	0.764018	0	0	0	0	0	0	0	0	0	0	0	0	0.44842	0	0	0
ENSMUSG00000014470_Rnf166	64.5107	143.635	88.8466	80.4472	57.0354	92.1571	50.7591	43.9917	28.6311	44.1178	22.9926	33.8624	20.3473	41.6842	48.8778	34.6922	30.9615	23.3033
ENSMUSG00000014496_Ankrd28	1762.52	769.366	796.894	1392.05	1380.69	1208.28	1785.74	1569.23	2003.1	1705.19	2109.74	2061.45	1769.25	1637.23	2898.14	2729.26	2802.97	2873.48
ENSMUSG00000014498_Ankrd52	196.988	248.306	198.406	839.911	777.511	650.731	244.622	217.065	175.365	132.77	167.915	230.328	213.163	396.962	122.419	216.614	237.582	174.327
ENSMUSG00000014503_Pkd2l2	6.91186	12.2243	11.9916	18.074	13.9898	14.8475	20.1813	15.6286	18.9681	18.3131	8.36093	20.4452	24.223	17.9563	22.8694	15.2307	19.5879	21.0626
ENSMUSG00000014504_Srp19	1253.35	1094.07	1104.86	826.444	863.602	868.836	1040.26	1018.76	1240.8	1172.87	1190.74	1091.58	1046.43	925.39	1125.53	1095.76	1120.3	1078.23
ENSMUSG00000014542_Clec4f	1.15198	0	0.545071	1.06318	0	0	2.44622	0	1.43155	0.416206	0	0	0	0	0.44842	0	0	0
ENSMUSG00000014543_Klra17	0	0	0	0	0	0	0	0	0	0	0	0.319457	0	0	0	0	0.631868	0
ENSMUSG00000014547_Wdfy2	27.6474	19.1004	17.9874	60.6012	62.9542	58.3661	31.8009	30.6785	20.0417	27.8858	22.9926	23.6398	31.0055	42.3255	16.5915	24.1153	24.6428	27.3366
ENSMUSG00000014550_Zfyve20	586.356	492.027	476.392	373.176	405.167	369.14	668.43	489.119	574.768	467.399	554.608	641.149	646.27	674.643	425.551	472.152	472.005	477.718
ENSMUSG00000014551_Mrps25	546.037	892.372	902.638	566.32	721.014	611.309	548.565	461.334	419.803	346.283	282.878	348.208	380.786	472.635	271.742	384.998	411.346	315.043
ENSMUSG00000014554_Dguok	190.076	200.173	218.029	116.595	72.1014	113.66	113.138	146.446	85.5353	84.4898	87.093	77.3085	74.6069	94.9118	62.3304	95.1919	126.374	78.4247
ENSMUSG00000014592_Camta1	650.867	485.915	564.149	598.215	552.06	510.96	665.372	512.851	827.08	562.294	457.761	1068.9	531.937	1046.59	422.412	407.844	351.95	452.622
ENSMUSG00000014599_Csf1	4.60791	3.82009	5.99578	9.5686	8.60912	9.72769	21.4044	25.4689	23.2627	20.8103	27.173	18.209	0.968921	1.92389	9.41682	10.1538	17.0604	12.0998
ENSMUSG00000014601_Fam40a	610.547	831.251	711.863	741.39	676.892	526.831	518.599	379.718	304.921	220.173	176.973	246.62	266.453	577.807	116.589	259.345	270.439	200.767
ENSMUSG00000014602_Kif1a	18.4316	56.5373	49.6015	2502.72	1880.55	2443.19	26.9084	18.5228	16.8207	11.2376	4.18047	12.4588	2.90676	25.0105	8.07156	7.19228	13.2692	6.27397
ENSMUSG00000014606_Slc25a11	863.982	891.608	839.955	703.824	553.674	558.062	549.788	607.781	353.236	343.786	315.625	333.513	362.376	634.242	153.36	352.422	349.423	258.577
ENSMUSG00000014609_Chrne	0	1.52804	0	0	1.61421	0	1.22311	0.578839	0.357888	0	0	0.319457	0	0	0	0	0.631868	0.448141
ENSMUSG00000014633_2310061C15Rik	188.924	274.282	261.634	86.8262	78.5582	108.029	135.765	109.401	94.4825	62.0147	57.8298	82.1003	76.5447	114.151	51.1199	96.4611	89.0934	68.5656
ENSMUSG00000014668_Chfr	836.335	712.828	614.84	767.969	775.359	687.594	1069.61	1164.04	950.909	1093.37	822.158	782.03	901.096	826.63	877.558	951.919	999.615	799.035
ENSMUSG00000014686_Ceacam16	3.45593	9.93223	2.72536	2.83514	0.53807	0.511984	3.05778	1.15768	1.07366	0	0	0	0.968921	4.48907	0	0.84615	0	0
ENSMUSG00000014704_Hoxa2	0	0	0.545071	0	1.61421	0	0.611555	1.73652	0.715776	1.24862	0	0.319457	0.968921	0	0	0.84615	1.26374	0.896282
ENSMUSG00000014725_Adam28	2.30395	1.52804	1.63521	2.12636	0.53807	3.0719	3.05778	2.31536	1.07366	1.66482	2.09023	1.27783	0.968921	4.48907	0	3.80768	1.8956	0.896282
ENSMUSG00000014747_Ankrd53	0	3.82009	5.99578	3.54393	2.15228	3.58389	4.89244	2.89419	1.43155	0.416206	2.09023	1.91674	2.90676	2.56518	0.44842	0.84615	3.79121	2.68885
ENSMUSG00000014748_Tex261	389.368	550.857	440.963	538.677	559.055	467.953	472.121	394.768	275.932	230.994	207.63	225.536	242.23	433.516	141.252	276.268	306.456	201.215
ENSMUSG00000014763_Fam120b	176.252	174.96	165.702	214.408	188.324	188.41	172.459	229.22	200.06	213.93	182.547	170.59	184.095	182.769	136.768	155.269	152.912	130.409
ENSMUSG00000014767_Tbp	1268.33	1142.97	1114.67	1182.25	1085.29	1122.78	1054.32	1010.65	1154.91	1042.18	1279.92	1252.27	1274.13	1127.4	1163.2	1165.57	1134.83	1210.43
ENSMUSG00000014769_Psmb1	2081.62	2299.69	2471.9	1433.87	1359.16	1558.99	1890.32	1744.62	1619.44	1578.67	1582.31	1670.76	1717.9	1698.79	1409.83	1402.07	1440.66	1320.22
ENSMUSG00000014771_Pdcd2	289.146	240.666	239.831	131.834	117.837	140.796	199.367	164.969	192.544	176.055	199.269	174.104	166.654	123.129	227.349	193.345	187.033	189.115
ENSMUSG00000014773_Dll1	59.9028	16.0444	22.3479	116.595	144.741	98.8129	20.7929	2.31536	15.3892	1.24862	9.75442	13.7366	14.5338	18.5976	16.5915	19.0384	40.4395	19.2701
ENSMUSG00000014776_Nol3	3.45593	20.6285	14.7169	4.25271	3.22842	1.53595	1.83467	2.31536	1.07366	0.416206	0	0.319457	0	2.56518	0.44842	2.11538	2.52747	0.448141
ENSMUSG00000014778_Fhod1	44.9271	97.0302	79.5804	115.886	81.7866	93.693	77.6675	320.098	38.6519	107.797	18.8121	17.5701	21.3163	54.5101	8.07156	23.2691	21.4835	17.4775
ENSMUSG00000014782_Plekhg4	14.9757	31.3247	7.08593	22.3267	13.4517	15.8715	18.3467	42.2552	6.44199	18.7293	2.78698	2.2362	3.87568	12.8259	1.34526	5.0769	6.95055	3.58513
ENSMUSG00000014786_Slc9a5	51.8389	134.467	91.572	156.642	85.5531	143.867	30.5778	91.4565	24.6943	49.9447	12.5414	13.0977	22.2852	41.6842	15.2463	14.3846	25.9066	13.8924
ENSMUSG00000014791_Elmo3	26.4955	30.5607	17.9874	40.4008	33.3603	22.0153	17.7351	20.8382	9.30509	10.4051	2.78698	11.8199	6.78244	27.5757	4.4842	12.6923	10.7418	11.2035
ENSMUSG00000014813_Stc1	40.3192	55.7733	31.0691	59.1836	66.1826	40.9587	0	0.578839	1.43155	1.24862	1.39349	2.2362	0	0.641296	2.69052	1.26923	6.31868	1.34442
ENSMUSG00000014837_4931428F04Rik	46.0791	74.1097	43.6057	96.3948	88.2435	54.7823	24.4622	16.7863	7.87354	4.57826	7.66419	13.0977	16.4717	33.9887	3.13894	14.8076	16.4286	7.17026
ENSMUSG00000014846_Tppp3	29.9514	64.9415	38.7001	15.9477	10.7614	10.2397	22.016	15.0498	5.72621	3.74585	3.48372	4.79185	3.87568	12.1846	1.34526	5.49998	3.79121	5.82583
ENSMUSG00000014850_Msh3	831.727	868.688	795.804	1101.1	1198.28	1023.97	903.879	687.082	840.322	743.76	822.855	820.045	845.868	671.437	973.52	1058.53	1058.38	1049.55
ENSMUSG00000014852_Adamts13	3.45593	0	0	0.708786	0	0.511984	0	0	0.715776	0	0	0	0	0.641296	0	0	0.631868	0
ENSMUSG00000014856_Tmem208	175.1	229.205	185.869	183.221	160.883	193.53	173.07	147.025	103.43	72.836	63.4037	78.9058	72.6691	161.607	56.5009	99.8457	88.4615	81.1135
ENSMUSG00000014859_E2f4	1237.22	2566.33	2535.13	2805.02	2735.01	2875.3	915.499	508.799	456.665	199.363	395.751	417.53	536.782	1194.73	286.092	574.536	700.741	392.123
ENSMUSG00000014867_Surf4	993.004	1115.47	901.003	1425.37	1482.92	1158.62	1006.62	1213.82	764.449	937.712	629.16	825.795	793.546	1062.63	694.602	901.15	808.159	718.818
ENSMUSG00000014873_Surf2	473.462	803.746	800.165	697.799	667.207	668.651	326.571	199.699	204.354	129.44	271.73	248.537	363.345	525.863	97.3071	244.537	266.648	181.945
ENSMUSG00000014905_Dnajb9	316.793	168.084	156.981	198.106	191.553	160.251	287.431	386.085	439.845	496.95	448.007	422.96	335.247	275.757	507.611	425.191	384.176	478.615
ENSMUSG00000014907_Naf1	1081.71	584.473	577.231	1463.29	2015.07	1309.65	1032.92	900.094	1481.3	1169.95	2072.81	1672.67	1709.18	1117.78	2797.69	1981.26	2097.17	2184.69
ENSMUSG00000014932_Yes1	2329.3	1155.19	1168.09	475.595	517.085	439.794	2730.6	1702.94	4321.86	2353.64	4270.35	3342.47	3578.22	2281.73	3718.3	2491.49	2564.12	3182.7
ENSMUSG00000014956_Ppp1cb	7071.98	3264.65	2968.46	4417.51	4258.82	3963.78	6341.22	9495.27	9574.58	13770.6	11284.5	11506.5	8505.19	6711.8	11741.9	9173.54	8214.91	10830.2
ENSMUSG00000014959_Gorasp2	975.724	1562.42	1479.87	1210.96	1451.71	1325.53	977.266	969.555	798.449	823.671	804.043	790.655	830.365	906.151	800.43	893.112	928.846	770.354
ENSMUSG00000014980_Tsen15	283.386	576.069	501.466	203.067	202.852	353.781	294.158	294.05	258.753	282.187	227.835	230.967	229.634	250.747	207.17	282.191	260.33	250.511
ENSMUSG00000015001_Oc90	1.15198	4.58411	4.36057	5.67028	8.60912	5.11984	4.28089	4.63071	6.79988	0.832411	3.48372	2.55565	1.93784	1.92389	0.44842	4.23075	0.631868	3.58513
ENSMUSG00000015002_Efr3a	1698.01	849.587	928.256	1729.79	1505.52	1279.45	2068.28	2523.74	2548.16	2819.38	2320.16	2303.92	2238.21	1794.35	2613.84	2451.3	2176.78	2491.22
ENSMUSG00000015013_Trappc2l	187.772	220.801	166.247	91.0789	88.7815	89.5971	148.608	159.759	93.0509	84.0736	74.5516	65.8081	65.8866	115.433	39.461	88.8458	91.6208	65.4286
ENSMUSG00000015016_Acsf3	63.3587	146.691	128.637	101.711	75.8679	109.565	75.2213	61.3569	23.2627	25.8048	11.1479	13.4172	27.1298	58.3579	4.93262	21.9999	30.3297	12.0998
ENSMUSG00000015023_Ddx19a	741.873	615.034	727.125	563.13	623.085	631.276	834.162	759.436	918.341	718.787	797.772	780.113	912.723	892.042	589.224	688.766	711.483	660.112
ENSMUSG00000015027_Galns	26.4955	56.5373	44.6958	44.6535	30.67	33.2789	25.0738	73.5125	20.0417	31.6316	11.1479	9.26424	5.81352	22.4454	8.51998	13.1153	7.58241	8.06654
ENSMUSG00000015053_Gata2	6.91186	17.5724	11.4465	16.6565	29.5938	33.7909	25.6853	63.6723	16.4629	69.9226	4.18047	11.5004	5.81352	7.05425	36.7704	24.1153	22.7472	11.6517
ENSMUSG00000015083_C8g	19.5836	21.3925	15.8071	10.2774	7.53298	6.1438	12.2311	9.84026	6.79988	2.08103	2.78698	0.319457	2.90676	6.41296	2.2421	5.0769	6.31868	4.48141
ENSMUSG00000015085_Entpd2	1.15198	2.29205	3.27043	4.60711	2.69035	1.02397	1.22311	1.73652	0.715776	0.416206	0.696744	0	0	0.641296	0.44842	0	0.631868	0.448141
ENSMUSG00000015087_B230208H17Rik	562.164	809.859	714.043	859.402	690.344	795.111	424.42	393.61	299.195	286.35	268.943	314.345	345.905	494.439	195.96	275.845	313.406	236.17
ENSMUSG00000015090_Ptgds	11.5198	12.9883	11.4465	8.50543	4.30456	1.53595	3.05778	2.31536	0.357888	1.24862	0	2.55565	1.93784	4.48907	0	2.11538	3.15934	0.448141
ENSMUSG00000015092_Edf1	185.468	714.356	648.635	354.038	297.015	450.034	154.112	103.612	36.1467	22.0589	17.4186	30.6678	46.5082	155.194	3.58736	46.9613	66.3461	22.8552
ENSMUSG00000015093_Clic3	0	6.87616	1.63521	1.41757	1.07614	3.58389	0	0	0	0	0	0	0	1.92389	0	0	3.15934	0
ENSMUSG00000015094_Npdc1	76.0304	126.827	92.6621	104.9	90.9338	78.3335	56.2631	40.5187	22.547	18.3131	26.4763	27.4733	50.3839	82.0859	15.6947	19.4615	24.011	17.0294
ENSMUSG00000015095_Fbxw5	145.149	246.014	216.938	217.597	181.33	205.305	107.022	67.7241	45.8097	22.0589	26.4763	27.7927	60.0731	108.379	11.2105	41.4614	48.022	26.4403
ENSMUSG00000015112_Slc25a13	1976.79	1560.89	1498.95	1049	1012.11	1376.72	1723.36	2115.08	1889.65	2371.54	1393.49	1664.05	1597.75	1692.38	1822.38	1854.76	1546.81	1800.18
ENSMUSG00000015120_Ube2i	1689.95	1791.62	1760.58	2237.28	2210.93	2217.91	1714.8	1649.69	1307.37	1123.76	1201.19	1242.69	1555.12	2041.89	854.24	1308.99	1378.1	1100.19
ENSMUSG00000015126_0610007P22Rik	184.316	257.474	250.188	219.724	186.172	191.994	139.435	116.347	89.8299	93.6463	80.8223	81.142	105.612	121.205	66.3661	89.2689	91.6208	58.2583
ENSMUSG00000015127_Unkl	224.635	179.544	144.989	270.756	327.685	302.582	205.483	301.575	265.195	291.76	293.329	260.038	230.603	313.594	375.327	320.268	308.983	302.495
ENSMUSG00000015133_Lrrk1	10.3678	19.8645	7.08593	69.1066	79.0963	75.2616	6.72711	6.94607	1.43155	5.41067	6.2707	3.19457	2.90676	2.56518	12.1073	18.6153	48.022	9.41096
ENSMUSG00000015134_Aldh1a3	70.2706	69.5256	79.0353	39.692	45.1979	33.7909	41.5858	26.0477	38.294	21.2265	26.4763	28.4316	26.1609	40.4016	16.1431	36.3845	31.5934	28.681
ENSMUSG00000015143_Actn1	2055.13	2868.12	2524.23	1388.16	1203.66	1469.39	1706.24	1580.23	1366.42	1149.98	925.276	1078.8	1105.54	1811.66	1240.33	1436.34	1607.47	1257.93
ENSMUSG00000015149_Sirt2	112.894	248.306	207.127	196.334	172.72	195.578	107.634	106.506	73.3671	58.685	31.3535	49.5158	57.1663	89.7814	32.2862	62.192	71.4011	43.0215
ENSMUSG00000015165_Hnrnpl	6862.32	6932.7	7523.62	6642.03	6257.75	7064.35	6905.68	6607.44	5773.09	5208.81	6457.43	6322.05	6738.84	8256.68	3955.51	5736.05	5758.84	5555.16
ENSMUSG00000015176_Nolc1	4365.99	7240.59	7539.43	7198.43	6699.51	8024.32	3979.39	2296.83	2359.91	1261.94	1872.15	1854.76	2812.78	3938.2	1330.46	2563.41	3141.65	1953.45
ENSMUSG00000015189_Casd1	246.523	148.219	142.809	205.902	187.248	178.682	284.373	538.899	371.488	693.815	383.209	322.012	337.184	200.084	382.951	303.345	326.044	326.247
ENSMUSG00000015202_Cnksr3	116.35	118.423	117.19	500.048	510.628	500.72	80.1138	98.4026	82.6722	85.7384	65.494	68.0442	81.3893	63.4883	85.1998	90.9612	118.791	86.9394
ENSMUSG00000015214_Mtmr1	355.961	174.196	156.435	107.381	171.106	111.1	372.437	375.666	413.003	444.092	297.51	323.929	325.557	285.377	314.342	286.845	280.549	320.421
ENSMUSG00000015217_Hmgb3	9.21581	1.52804	6.54086	8.85982	9.14719	8.70372	9.78489	9.26142	3.93677	8.74032	3.48372	3.83348	0.968921	1.28259	1.79368	2.96153	1.8956	2.68885
ENSMUSG00000015222_Mtap2	147.453	80.2218	81.2156	270.756	248.588	216.057	121.088	371.036	186.102	507.771	124.717	176.021	65.8866	78.2381	214.793	163.307	184.505	186.875
ENSMUSG00000015224_Cyp2j9	6.91186	9.16821	16.3521	25.8707	22.0609	14.3355	12.2311	11.5768	10.0209	14.9834	4.87721	2.2362	3.87568	4.48907	2.2421	4.23075	9.47802	8.96282
ENSMUSG00000015242_Nipsnap3a	0	0	0	0.354393	0	0	0	0	0	0	0	0	0	0	0	0.84615	0	0.896282
ENSMUSG00000015243_Abca1	516.085	327.764	274.716	29.4146	42.5075	38.3988	839.054	430.077	871.458	504.858	1058.35	852.949	1124.92	867.673	474.877	470.883	604.066	575.861
ENSMUSG00000015247_Nipsnap3b	350.201	218.509	196.771	183.221	193.705	160.763	480.071	607.202	500.686	568.953	343.495	323.929	328.464	293.072	373.982	393.46	366.483	396.157
ENSMUSG00000015289_Lage3	263.803	363.672	449.684	328.522	292.172	304.63	247.068	160.338	195.407	111.127	153.284	188.799	183.126	243.692	114.795	185.307	206.621	138.476
ENSMUSG00000015290_Ubl4	239.611	298.731	296.519	324.624	293.248	300.534	332.075	397.662	254.459	304.246	226.442	208.286	277.111	332.191	136.768	174.307	196.511	170.742
ENSMUSG00000015291_Gdi1	1143.91	1348.49	1129.39	1136.18	1022.87	850.405	936.291	1224.82	697.882	890.68	686.99	759.348	804.204	1181.27	433.174	709.497	631.868	607.679
ENSMUSG00000015305_Sash1	321.401	153.568	166.792	542.575	595.105	535.535	445.212	351.934	445.213	332.548	300.993	382.07	300.365	289.866	387.435	383.729	514.972	435.145
ENSMUSG00000015312_Gadd45b	99.07	97.0302	44.1508	20.5548	30.67	12.2876	61.1555	151.077	50.4622	90.7329	24.386	19.1674	24.223	22.4454	52.4651	72.3459	48.6538	33.1624
ENSMUSG00000015314_Slamf6	2.30395	16.0444	7.631	0	0.53807	0	6.72711	0	7.51565	0	1.39349	1.27783	0	1.28259	0	0.423075	0	0.896282
ENSMUSG00000015316_Slamf1	0	0	0	0.354393	0	0	0	0	0	0	0	0	0	0	0.44842	0	0	0
ENSMUSG00000015335_Zdhhc12	125.565	330.82	284.527	267.567	238.365	246.776	91.1218	85.0893	37.5783	34.1289	33.4437	34.1819	40.6947	89.7814	15.6947	43.5767	53.0769	29.1292
ENSMUSG00000015337_Endog	6.91186	16.0444	14.1719	12.4037	10.7614	8.19174	8.56178	7.5249	1.07366	1.66482	0.696744	0.95837	3.87568	6.41296	0.44842	2.11538	3.79121	0.448141
ENSMUSG00000015340_Cybb	6.91186	2.29205	1.63521	0.708786	1.61421	1.02397	17.7351	4.63071	15.0313	5.41067	6.96744	36.7375	5.81352	21.8041	10.7621	11.8461	10.1099	11.2035
ENSMUSG00000015341_Golga7	1380.07	1141.44	1057.44	944.457	1025.02	1077.73	1279.37	1371.27	1497.4	1541.21	1422.05	1458.96	1395.25	1210.13	1686.96	1360.61	1340.82	1366.38
ENSMUSG00000015342_Xk	62.2067	45.8411	34.3395	147.782	163.035	126.46	72.1635	142.973	105.219	170.644	100.331	131.936	86.2339	80.8033	107.172	88.4227	80.2472	118.309
ENSMUSG00000015354_Pcolce2	191.228	235.317	197.861	102.065	145.279	114.172	269.696	141.815	214.733	88.6518	91.9702	207.327	190.877	406.582	81.6124	116.769	126.374	97.6947
ENSMUSG00000015355_Cd48	0	0	1.09014	0	0	0	0	0	0	0	0	0	0	0	0	0	0	0
ENSMUSG00000015357_Clpx	854.766	572.249	605.574	419.247	503.633	421.363	842.112	841.053	894.363	871.119	809.617	805.35	773.199	706.708	811.64	784.381	717.17	745.707
ENSMUSG00000015363_Trabd	129.021	263.586	198.406	275.363	213.076	247.8	103.964	85.0893	39.3677	25.8048	27.8698	28.4316	44.5704	103.249	34.5283	51.1921	52.445	31.3699
ENSMUSG00000015365_Mov10l1	281.082	530.228	378.825	150.617	137.746	228.345	318.62	333.411	265.195	280.939	177.67	178.257	210.256	225.736	284.298	363.845	244.533	277.847
ENSMUSG00000015377_Fam116b	73.7265	129.119	95.3875	156.996	96.3145	172.539	36.6933	28.9419	16.4629	8.74032	16.0251	15.3339	26.1609	50.0211	11.6589	21.9999	42.3351	15.2368
ENSMUSG00000015396_Cd83	2.30395	0	1.09014	10.6318	2.15228	1.53595	3.66933	4.63071	3.22099	2.91344	4.18047	1.91674	1.93784	3.84777	1.79368	1.6923	0.631868	0.448141
ENSMUSG00000015401_Tmem27	0	0	0	1.06318	1.07614	0	0	0	0	0	0	0	0	0	0	0	0	0
ENSMUSG00000015405_Ace2	0	0	0	0	0	0	0.611555	0.578839	1.07366	0	0	0.95837	0.968921	0	1.34526	1.26923	0.631868	0.896282
ENSMUSG00000015437_Gzmb	1.15198	0	0	0	0	0	0	0	0	0	0	0	0	0	0	0	0	0
ENSMUSG00000015443_Gzmn	0	0	0	0	0	0	0	0	0	0	0	0	0	0	0	0	0	0
ENSMUSG00000015451_C4a	5.75988	3.82009	3.8155	3.54393	1.61421	2.04793	5.504	2.89419	4.29466	2.08103	2.09023	2.2362	7.75137	10.902	1.34526	2.53845	1.8956	0.448141
ENSMUSG00000015452_Ager	1.15198	9.93223	2.72536	8.85982	6.99491	8.19174	1.83467	4.05187	1.78944	0.832411	0	0	1.93784	2.56518	0	0	1.8956	0.896282
ENSMUSG00000015461_Atf6b	201.596	407.985	348.301	396.211	425.075	395.763	176.74	134.869	112.019	59.5174	85.6995	111.81	150.183	325.137	56.0525	107.038	134.588	84.6986
ENSMUSG00000015467_Egfl8	1.15198	1.52804	1.63521	2.83514	3.76649	5.11984	0	0	0.357888	0	0	0.319457	0	0	0	0	2.52747	0
ENSMUSG00000015468_Notch4	180.86	303.315	128.637	21.2636	38.203	12.2876	121.088	27.2054	61.5568	24.9723	22.2958	71.2388	19.3784	146.857	11.6589	35.5383	35.3846	26.4403
ENSMUSG00000015474_Ppt2	47.231	61.8854	47.9663	90.7245	72.1014	67.5818	28.7431	35.3092	14.6734	7.4917	11.1479	16.2923	13.5649	41.0429	5.82946	19.0384	22.1154	7.17026
ENSMUSG00000015476_Prrt1	0	0.764018	1.63521	6.02468	4.84263	1.53595	0.611555	0	0	0	0.696744	1.27783	0	1.92389	0.89684	0	1.26374	0.448141
ENSMUSG00000015478_Rnf5	203.9	408.749	333.584	291.311	228.142	254.968	136.988	124.45	84.1037	54.9392	64.7972	62.9329	83.3272	150.705	53.362	76.9997	78.9835	54.6732
ENSMUSG00000015484_Fam163a	0	0	0.545071	0	0	0.511984	2.44622	38.7822	1.43155	19.9779	0	0.638913	0	1.28259	0.44842	0	0.631868	0.448141
ENSMUSG00000015488_5930434B04Rik	91.0061	77.1658	65.9536	197.751	174.335	150.523	91.7333	119.82	72.6513	92.3977	77.3386	80.5031	92.0475	119.281	55.1556	87.5766	70.1373	66.3249
ENSMUSG00000015501_Hivep2	18.4316	9.93223	8.72114	222.913	294.862	145.915	14.0658	12.1556	10.3788	6.24309	12.5414	15.3339	5.81352	12.1846	28.6989	24.1153	43.5989	22.407
ENSMUSG00000015519_2310057J18Rik	0	0	0	0	0	0	0	0	0	0	0	0	0	0	0.44842	0	0	0
ENSMUSG00000015522_Arnt	1521.76	1017.67	916.265	1250.65	1266.08	1126.36	1411.47	1355.64	1348.52	1257.77	1066.02	1226.07	1041.59	1150.48	1105.8	1367.8	1409.07	1393.27
ENSMUSG00000015533_Itga2	2.30395	0	0	0.708786	2.15228	1.53595	2.44622	0.578839	2.14733	2.49723	0	1.27783	0	1.92389	0	0	0	0.448141
ENSMUSG00000015536_Mocs2	393.976	351.448	288.888	131.125	152.812	132.604	374.272	340.936	321.026	311.738	242.467	246.94	279.049	326.42	205.376	244.961	243.269	245.133
ENSMUSG00000015542_Nat9	79.4864	201.701	165.702	76.9032	75.3298	75.7736	58.7093	63.6723	34.7152	15.3996	17.4186	21.723	32.9433	90.4227	8.07156	28.7691	27.1703	16.5812
ENSMUSG00000015568_Lpl	173.948	152.804	125.366	360.417	252.355	354.293	292.324	360.617	362.541	418.703	117.75	102.546	113.364	88.4988	334.97	250.884	284.341	293.98
ENSMUSG00000015575_Atp6v0e	570.228	382.773	397.902	525.919	453.593	435.698	366.322	364.09	280.226	235.572	197.875	236.078	246.106	347.582	231.385	342.268	338.049	271.573
ENSMUSG00000015579_Nkx2-5	0	0	1.63521	1.41757	1.07614	1.02397	0.611555	0	0	0	0	0	0	0	0	0.423075	0.631868	0
ENSMUSG00000015597_Zfp318	670.45	402.637	384.82	697.091	814.1	483.313	980.323	1238.71	951.267	1256.94	845.847	836.018	862.339	705.425	793.255	793.266	803.736	833.99
ENSMUSG00000015599_Ttbk1	2.30395	13.7523	13.0817	90.3702	96.3145	90.6211	7.33867	2.89419	4.29466	0.832411	1.39349	2.87511	1.93784	6.41296	1.34526	4.23075	6.95055	1.79256
ENSMUSG00000015605_Srf	145.149	382.009	353.751	849.834	720.476	979.937	161.451	101.876	60.4831	37.8747	55.7395	72.8361	97.861	174.432	43.9452	101.961	104.258	56.9139
ENSMUSG00000015619_Gata3	8.06383	9.93223	5.99578	8.15103	11.2995	16.8955	37.9164	136.606	39.3677	205.189	35.534	13.0977	23.2541	6.41296	147.082	93.9227	94.7802	56.9139
ENSMUSG00000015627_Gata5	0	0	0	1.41757	0.53807	0	0.611555	2.31536	0	0	0	0	0	0	0	0	0	0
ENSMUSG00000015647_Lama5	740.721	1449.34	926.076	3319.6	1932.75	2718.12	794.411	960.872	278.079	319.23	209.72	196.146	447.641	694.523	153.808	348.614	487.17	191.356
ENSMUSG00000015652_Steap1	313.338	194.06	189.14	55.2853	48.9644	38.3988	337.579	177.125	349.299	197.282	450.793	250.773	521.279	306.539	270.397	244.114	216.099	183.29
ENSMUSG00000015653_Steap2	582.9	383.537	347.756	255.163	258.274	217.081	555.292	497.223	706.829	535.241	1183.07	702.166	1217.93	686.186	884.732	666.766	594.588	619.331
ENSMUSG00000015656_Hspa8	319.097	404.929	444.233	231.064	350.822	263.672	481.294	499.538	406.919	466.15	443.129	364.5	404.04	305.257	287.886	346.922	375.961	308.769
ENSMUSG00000015659_Serac1	167.037	109.255	147.714	241.341	170.568	198.138	203.648	171.915	158.187	132.353	146.316	149.186	155.027	197.519	99.9976	128.192	132.06	115.172
ENSMUSG00000015665_Awat1	0	0	0	0	0	0	0	0	0	0	0	0	0	0	0	0	0	0
ENSMUSG00000015668_Pdzd11	588.66	754.849	727.125	494.378	328.761	430.066	585.87	639.617	535.759	574.364	532.313	541.159	522.248	638.731	304.926	431.114	396.181	384.057
ENSMUSG00000015671_Psma2	4129.84	3454.89	3799.69	2700.12	2772.67	2455.99	3865.03	3466.67	3665.85	2950.9	3589.63	3339.92	3640.24	4015.15	2458.69	3275.45	3348.9	3003.89
ENSMUSG00000015672_Mrpl32	421.623	441.602	461.675	266.503	352.436	260.6	362.041	401.714	441.992	419.119	409.686	368.653	365.283	285.377	383.399	372.306	320.989	354.031
ENSMUSG00000015697_Setdb1	2187.6	1928.38	1862.51	2380.1	2730.17	2263.99	3119.54	2674.81	2767.19	2194.24	2101.38	2213.83	2063.8	2644.7	1326.87	2019.34	1950.58	1812.28
ENSMUSG00000015702_Anxa9	19.5836	11.4603	10.9014	11.695	5.3807	6.65579	8.56178	13.8921	2.86311	5.41067	3.48372	7.3475	7.75137	11.5433	2.69052	5.49998	5.05494	4.03327
ENSMUSG00000015709_Arnt2	62.2067	42.785	28.8888	223.267	154.964	134.14	70.3289	55.5685	54.399	36.6261	28.5665	52.7103	18.4095	92.9879	28.2505	25.3845	43.5989	31.818
ENSMUSG00000015711_Prune	880.11	611.978	589.222	527.691	804.953	499.696	798.08	965.503	667.819	680.913	566.453	558.41	710.219	933.085	346.629	599.074	710.851	503.262
ENSMUSG00000015714_Lass2	499.958	337.696	313.961	736.428	796.882	501.744	629.291	831.212	565.821	745.841	531.616	578.536	494.15	583.579	364.565	495.844	435.989	395.708
ENSMUSG00000015721_Nlrp5	0	3.05607	2.18029	0.708786	0	0	5.504	4.05187	5.36832	7.90791	5.57395	0.638913	1.93784	2.56518	1.34526	1.26923	0.631868	1.79256
ENSMUSG00000015733_Capza2	2494.03	1487.54	1465.15	1720.93	1848.81	1726.92	3003.35	3988.78	3900.62	5066.47	3916.4	3648.83	3433.85	2679.98	4737.56	4089.44	3650.3	4276.16
ENSMUSG00000015745_Plekho1	8.06383	38.9649	31.6141	80.4472	61.878	72.7017	3.66933	9.26142	5.01044	2.91344	4.18047	4.47239	0.968921	7.69555	1.79368	5.92305	5.68681	1.34442
ENSMUSG00000015747_Vps45	309.882	305.607	303.06	169.754	151.736	183.802	310.059	303.312	286.311	316.316	266.156	299.65	282.925	313.594	195.96	233.961	252.747	226.759
ENSMUSG00000015748_Prpf3	1733.72	2943	3038.77	1820.52	2065.11	2339.25	1710.52	1388.06	1462.33	1197.84	1770.43	1739.76	2076.4	2175.28	1018.36	1319.99	1357.88	1227.91
ENSMUSG00000015749_Anp32e	3307.32	2560.22	2647.41	3676.12	3709.99	3466.13	2646.2	2913.3	2991.95	3013.33	3509.5	3605.39	3944.48	3572.02	3924.57	4141.06	4030.05	4238.97
ENSMUSG00000015750_Aph1a	239.611	407.221	376.099	278.553	256.659	257.016	244.011	194.49	147.45	153.996	139.349	155.256	150.183	252.671	121.97	155.692	168.709	120.102
ENSMUSG00000015755_Tab2	1472.23	1562.42	1430.81	2286.19	2712.41	2141.12	1599.83	2284.1	1601.19	2148.04	1555.83	1576.2	1658.79	1528.85	1471.27	1588.65	1659.92	1578.8
ENSMUSG00000015757_Ppil4	1551.71	1148.32	1105.4	1192.89	1161.15	1140.19	1772.29	1786.88	2120.13	2244.6	2426.06	2295.93	2226.58	1778.95	2300.84	1915.26	1972.06	2050.25
ENSMUSG00000015759_Cnih	1151.98	714.356	730.396	879.603	862.526	693.226	1138.1	1491.67	1361.05	1778.03	603.38	639.233	642.394	542.536	1299.97	1138.92	1061.54	1191.61
ENSMUSG00000015766_Eps8	374.392	378.953	347.756	274.654	272.801	322.038	463.559	109.979	448.792	116.121	461.245	302.845	431.17	250.747	627.788	548.305	559.835	527.91
ENSMUSG00000015776_Med22	502.262	365.2	309.601	574.471	656.983	412.147	565.077	558.579	438.771	401.639	390.873	317.859	501.901	665.024	264.568	474.69	492.225	341.932
ENSMUSG00000015787_Abo	3.45593	5.34812	3.8155	4.60711	1.61421	2.04793	8.56178	5.78839	8.94721	2.49723	0.696744	1.91674	1.93784	2.56518	5.38104	9.30765	8.21428	4.48141
ENSMUSG00000015790_Surf1	244.219	282.686	278.531	225.039	167.878	180.218	171.236	156.286	138.503	107.797	124.717	130.658	167.623	232.79	86.9935	134.115	162.39	112.483
ENSMUSG00000015804_Med28	532.213	461.467	461.13	300.525	327.685	317.942	458.667	404.608	392.961	408.298	434.768	492.283	498.025	466.222	422.412	399.806	441.044	370.613
ENSMUSG00000015806_Qdpr	1789.02	1406.56	1410.1	658.816	594.567	721.897	1280.6	993.866	1232.92	885.686	1136.39	1000.22	1092.94	1142.15	866.347	1109.3	1044.48	1036.1
ENSMUSG00000015812_Gnrh1	3.45593	1.52804	5.45071	0.354393	2.69035	1.53595	1.83467	1.15768	0.357888	0.416206	0	0.319457	0	1.28259	0.44842	0	0.631868	0.448141
ENSMUSG00000015829_Tnr	0	0	0	0	0	1.02397	0.611555	0.578839	0.715776	0	0	0	0	0.641296	0	0	0	0
ENSMUSG00000015837_Sqstm1	964.204	1237.71	1315.8	1234.7	1278.45	1180.12	893.483	1444.2	614.852	933.133	607.561	600.259	668.555	1040.18	403.13	578.767	617.967	477.718
ENSMUSG00000015839_Nfe2l2	1322.47	1145.26	1279.28	1411.55	1581.39	1439.19	1282.43	1801.93	1276.95	1758.47	1447.83	1250.03	1645.23	1427.52	1009.39	1038.23	1019.83	1045.51
ENSMUSG00000015843_Rxrg	1.15198	7.64018	12.5366	47.843	42.5075	86.0133	4.28089	2.31536	3.93677	0.832411	4.87721	5.1113	5.81352	14.1085	1.34526	1.26923	6.31868	1.79256
ENSMUSG00000015846_Rxra	85.2462	253.654	257.819	167.982	158.731	143.355	266.027	250.637	129.913	111.127	63.4037	91.3646	100.768	240.486	40.3578	77.4228	43.5989	38.9883
ENSMUSG00000015850_Adamtsl4	34.5593	64.1775	44.1508	18.4284	6.45684	11.2636	14.6773	25.4689	10.0209	10.4051	5.57395	6.70859	8.72029	15.3911	5.82946	8.88458	16.4286	4.48141
ENSMUSG00000015852_Fcrls	0	0	1.63521	0	0	0	0	0	0.357888	0	0	0	0	0	0.44842	0	0	1.79256
ENSMUSG00000015854_Cd5l	0	0	1.09014	0	0	0	0	0	0.357888	0.832411	0	0	0	1.92389	0	0	0	0
ENSMUSG00000015869_Prpsap1	721.137	854.172	815.972	963.594	1031.48	965.089	661.091	655.245	448.434	426.195	461.941	423.919	548.409	536.123	364.565	604.997	628.709	493.403
ENSMUSG00000015879_Fam184b	33.4073	33.6168	24.5282	74.0681	72.6394	60.4141	12.2311	5.20955	16.4629	2.49723	14.6316	17.2507	11.627	16.0324	14.3494	14.3846	12.6374	15.2368
ENSMUSG00000015880_Ncapg	3476.66	2174.39	2321.46	2705.08	2447.68	2162.62	3169.69	3435.99	3888.81	4458.81	4788.03	4740.74	4388.24	3279.59	4375.23	3945.6	3669.89	4813.93
ENSMUSG00000015882_Lcorl	293.754	103.906	93.7523	223.622	214.69	171.003	187.136	263.95	277.363	312.154	347.675	375.361	308.117	218.041	506.715	331.691	358.269	436.041
ENSMUSG00000015889_Lta4h	1483.75	1695.35	1778.57	949.418	858.76	1195.48	1361.93	1322.07	1132	991.402	735.065	817.489	1013.49	1181.27	689.221	1009.88	1093.13	864.016
ENSMUSG00000015890_Amdhd1	10.3678	19.8645	12.5366	0.354393	2.69035	2.04793	8.56178	4.05187	5.36832	2.91344	1.39349	6.06967	2.90676	8.97814	2.2421	5.0769	3.79121	3.13699
ENSMUSG00000015932_Dstn	9143.24	5869.18	7586.85	6159.7	6284.66	6815.53	7348.45	4918.97	8799.76	5810.65	10888.7	12534.2	11042.8	10875.1	14903.7	10834.1	10347.5	10616.5
ENSMUSG00000015937_H2afy	860.526	1305.71	1116.85	365.025	307.238	359.413	738.147	1452.89	479.212	865.292	301.69	346.291	248.044	479.689	224.21	371.883	368.379	318.18
ENSMUSG00000015942_Gtf2ird2	25.3435	55.0093	30.524	40.4008	36.5888	57.3422	24.4622	23.1536	15.0313	19.9779	9.75442	9.5837	19.3784	17.9563	16.1431	23.6922	19.5879	16.5812
ENSMUSG00000015943_Bola1	51.8389	90.9181	93.2072	53.5133	31.2081	60.9261	18.9582	27.2054	18.2523	12.4862	27.8698	24.5982	27.1298	26.2931	13.4526	27.923	18.956	20.6145
ENSMUSG00000015944_Gatsl2	47.231	73.3457	95.3875	351.558	250.203	523.247	62.9902	122.714	49.0307	75.3332	37.6242	61.6551	59.1042	107.738	44.3936	53.3075	77.0879	52.4325
ENSMUSG00000015947_Fcgr1	0	0	2.18029	0	1.07614	0.511984	1.22311	0.578839	0.357888	0.416206	1.39349	0.638913	0	0.641296	0.44842	0	0	0
ENSMUSG00000015950_Ncf1	3.45593	3.82009	1.63521	1.06318	1.61421	2.55992	1.83467	10.4191	0.357888	5.82688	0.696744	3.19457	0	7.69555	1.79368	1.26923	0.631868	0.448141
ENSMUSG00000015957_Wnt11	6.91186	8.40419	12.5366	1.77196	2.15228	1.02397	3.66933	1.73652	5.72621	1.24862	1.39349	3.19457	1.93784	0	3.13894	1.6923	0.631868	1.34442
ENSMUSG00000015961_Adss	3254.33	3375.43	3031.14	2371.6	2267.96	3172.76	3580.66	3471.3	4490.78	4507.92	4427.81	4546.83	3626.67	2848.64	6693.56	5247.82	5082.75	5465.98
ENSMUSG00000015962_1700016C15Rik	2.30395	0	0	0	0	0.511984	0	0.578839	1.43155	0	0	0.319457	0.968921	0	2.2421	1.26923	1.26374	2.2407
ENSMUSG00000015966_Il17rb	2.30395	3.82009	3.8155	2.48075	3.76649	0	6.11555	8.68258	2.14733	6.24309	1.39349	4.15294	1.93784	3.20648	3.58736	3.80768	3.79121	2.68885
ENSMUSG00000015968_Cacna1d	10.3678	6.87616	7.631	23.3899	30.1319	17.4074	1.83467	1.73652	1.43155	4.16206	2.09023	1.91674	3.87568	1.92389	11.2105	5.92305	4.42308	6.72211
ENSMUSG00000015970_Chdh	1.15198	0	0	5.67028	6.45684	3.0719	11.008	34.7303	2.86311	23.3075	2.09023	0.319457	0.968921	0.641296	10.7621	13.9615	12.6374	7.17026
ENSMUSG00000015971_Actr8	590.964	529.464	583.771	502.529	589.187	454.642	448.882	416.185	362.899	252.221	351.159	383.348	486.398	566.905	186.543	314.768	369.643	273.366
ENSMUSG00000015980_Lrrc27	92.1581	159.68	166.247	116.595	81.2486	110.588	50.1475	37.0457	38.294	22.8913	22.2958	29.0705	20.3473	40.4016	34.5283	49.9229	53.7088	34.0587
ENSMUSG00000015981_Stk32c	5.75988	15.2804	5.99578	10.2774	13.9898	8.19174	6.11555	3.47303	4.65255	2.08103	1.39349	0.95837	0.968921	1.28259	2.2421	1.6923	3.79121	1.79256
ENSMUSG00000015994_Fnta	1367.4	1024.55	1024.19	1092.24	1158.46	902.627	1353.37	1276.92	1234.36	1165.79	919.702	935.688	841.992	921.542	911.189	1100.84	1124.09	1086.29
ENSMUSG00000016018_Skiv2l2	3014.72	2710.73	3023.51	3102.71	3365.09	3554.19	3810.6	3372.89	3970.77	3553.98	4419.45	4127.7	4379.52	3745.17	4132.19	3870.29	3779.83	3925.72
ENSMUSG00000016024_Lbp	3.45593	3.82009	1.63521	1.41757	0	2.55992	1.22311	1.73652	1.07366	1.66482	0	0	0	1.28259	0.89684	0.84615	1.8956	0.448141
ENSMUSG00000016028_Celsr1	59.9028	115.367	119.371	172.589	124.832	99.8368	168.789	148.762	69.4303	59.1012	46.6819	67.7248	91.0785	192.389	11.2105	23.2691	26.5385	18.3738
ENSMUSG00000016087_Fli1	0	0	2.18029	0	0	0.511984	0	1.15768	0	0.416206	0	0	0	0	0.44842	1.26923	0	0.448141
ENSMUSG00000016128_Stard13	31.1034	25.9766	20.1676	53.8677	49.5024	39.4227	19.5698	27.7843	17.8944	19.1455	23.6893	111.81	11.627	169.943	32.2862	34.2691	46.1264	39.4364
ENSMUSG00000016150_Odz1	1.15198	3.05607	4.90564	7.08786	5.3807	3.58389	22.016	3.47303	23.6206	6.24309	19.5088	27.4733	13.5649	25.6518	38.1157	19.0384	20.2198	22.8552
ENSMUSG00000016179_Camk1g	0	0	0.545071	3.54393	1.07614	5.63182	1.22311	0.578839	0	0.416206	0	0.638913	0.968921	0.641296	0.89684	0	0	0
ENSMUSG00000016181_Diexf	714.225	1175.06	1181.17	791.713	847.46	1153.5	730.197	633.25	645.988	504.858	612.438	644.983	758.665	868.314	490.571	593.151	698.214	550.765
ENSMUSG00000016194_Hsd11b1	0	0	0	0	0	0	0	0	0	0	0	0	0	0	0.44842	0	0	0
ENSMUSG00000016200_Syt14	39.1672	43.549	33.7944	101.002	147.969	121.34	80.1138	65.9876	77.6617	65.7605	64.1005	80.5031	85.265	70.5425	85.1998	80.3843	87.1978	86.9394
ENSMUSG00000016206_H2-M3	12.6717	12.9883	11.9916	18.074	23.6751	32.767	4.28089	2.89419	5.72621	1.24862	5.57395	2.55565	0.968921	7.69555	1.79368	1.26923	6.31868	4.92955
ENSMUSG00000016239_Lonrf3	33.4073	47.3691	30.524	45.3623	44.6598	27.6471	80.1138	54.4108	59.7673	55.7716	34.8372	46.0017	36.819	37.1952	35.4252	44.846	39.8077	27.3366
ENSMUSG00000016252_Atp5e	556.405	507.308	488.384	277.135	213.614	333.813	406.073	339.778	294.9	193.119	228.532	238.954	254.826	443.135	106.724	245.807	264.753	182.393
ENSMUSG00000016253_Th1l	599.028	1028.37	849.766	825.735	629.542	703.466	580.366	441.654	287.742	184.379	208.327	252.371	344.936	674.002	87.8903	215.768	283.077	159.538
ENSMUSG00000016255_Tubb1	2.30395	2.29205	1.63521	0	0	0	0.611555	1.15768	1.07366	0.416206	0	0.319457	0	0	0	0	0	0
ENSMUSG00000016256_Ctsz	413.559	786.938	679.704	585.457	424.537	595.949	242.176	215.907	139.219	117.786	108.692	117.241	131.773	366.821	82.9577	145.961	166.181	99.9354
ENSMUSG00000016257_Slmo2	943.469	1207.15	1187.17	990.882	947.003	1018.34	773.006	838.737	754.07	758.327	708.589	763.501	714.095	794.565	719.714	828.804	676.731	730.47
ENSMUSG00000016262_Sertad4	36.8632	27.5046	14.1719	326.041	359.431	375.796	31.1893	36.4668	24.3364	39.5395	17.4186	28.4316	13.5649	21.1628	25.1115	28.7691	34.7527	26.4403
ENSMUSG00000016283_H2-M2	0	0	0	0.708786	0	0.511984	0.611555	0	1.43155	0.832411	2.09023	0.638913	0.968921	0	3.13894	1.26923	1.8956	1.34442
ENSMUSG00000016308_Ube2a	1108.2	672.335	687.335	345.179	393.867	403.443	1160.12	1822.76	1274.44	1941.6	1153.11	1286.77	816.8	905.51	1015.67	978.996	916.208	951.851
ENSMUSG00000016319_Slc25a5	1836.25	1545.61	1522.38	1035.54	1080.44	921.059	1430.43	1487.04	1648.79	1559.11	1272.25	1533.39	1021.24	981.183	1296.38	1234.53	1137.99	1317.98
ENSMUSG00000016327_Atp1b4	0	0	0	0	0	0	0	1.73652	0	2.49723	0	0.638913	0	0	0	0	0	0
ENSMUSG00000016344_Ppdpf	284.538	676.92	642.094	275.363	225.451	313.846	174.905	131.975	78.3775	43.2854	55.7395	50.7936	77.5137	124.411	24.2147	69.3843	72.6648	47.5029
ENSMUSG00000016346_Kcnq2	38.0152	50.4252	47.9663	57.0572	64.5684	39.9347	56.8747	14.471	33.9994	8.74032	9.05767	16.6117	17.4406	40.4016	20.1789	30.0383	40.4395	19.2701
ENSMUSG00000016349_Eef1a2	1.15198	9.16821	8.17607	51.0326	41.4314	35.3269	3.05778	2.31536	1.07366	0.416206	0	0.95837	0.968921	0	0.44842	0	0.631868	1.79256
ENSMUSG00000016356_Col20a1	13.8237	42.785	19.6226	5.31589	3.76649	12.2876	11.008	17.944	3.22099	2.08103	0	2.55565	0.968921	10.2607	0	1.26923	1.26374	1.34442
ENSMUSG00000016382_Pls3	260.347	94.7382	117.735	1045.46	1109.5	707.049	322.901	538.899	336.415	628.887	436.162	530.298	191.846	272.551	614.784	554.228	717.17	593.339
ENSMUSG00000016386_Mpped2	31.1034	39.7289	32.7043	60.2468	76.4059	66.5579	97.8489	188.701	96.6298	193.952	68.2809	88.17	31.9744	76.3142	95.9619	92.6535	83.4066	66.3249
ENSMUSG00000016409_Nkap	435.447	256.71	237.106	363.607	411.085	345.589	524.103	683.609	660.662	810.769	726.007	723.569	658.866	566.905	694.602	667.19	613.544	705.374
ENSMUSG00000016427_Ndufa1	482.678	866.396	810.521	377.783	294.324	429.554	329.628	313.152	264.122	230.162	268.943	291.664	257.733	361.05	225.555	253.422	296.978	203.456
ENSMUSG00000016458_Wt1	55.2949	23.6845	24.5282	169.754	494.486	406.515	30.5778	16.7863	20.7575	15.8158	46.6819	20.7647	27.1298	8.33684	58.743	38.9229	123.214	35.4031
ENSMUSG00000016477_E2f3	642.803	471.399	440.418	838.493	813.562	781.799	867.186	904.725	826.364	840.736	802.649	697.693	840.054	727.871	655.141	732.766	719.066	706.27
ENSMUSG00000016481_Cr1l	240.763	291.855	262.179	214.053	242.131	273.911	364.487	462.492	349.299	466.567	319.806	301.567	321.682	271.909	335.418	372.306	343.736	336.106
ENSMUSG00000016487_Ppfibp1	710.769	650.179	585.407	959.341	1000.81	1039.33	598.713	832.949	645.63	788.294	657.727	818.448	827.458	942.705	901.772	873.65	942.115	914.208
ENSMUSG00000016493_Cd46	2.30395	4.58411	2.72536	2.83514	3.76649	5.11984	0.611555	5.78839	0.715776	2.91344	2.09023	1.91674	2.90676	0.641296	8.9684	7.61535	7.58241	8.06654
ENSMUSG00000016494_Cd34	71.4225	57.3013	58.8677	96.3948	82.3247	91.6451	56.8747	30.0996	62.2726	32.464	43.8949	62.294	46.5082	64.7709	57.8462	55.8459	57.5	43.4697
ENSMUSG00000016495_5033414D02Rik	125.565	112.311	127.547	60.9556	57.5735	67.0699	210.375	296.944	208.649	290.512	146.316	157.492	135.649	155.835	127.8	117.192	103.626	114.724
ENSMUSG00000016496_Cd274	20.7356	12.9883	10.9014	25.1619	13.4517	22.5273	19.5698	33.5726	14.6734	30.7992	13.9349	15.0145	16.4717	12.1846	17.04	10.5769	16.4286	16.1331
ENSMUSG00000016498_Pdcd1lg2	0	0	0	0	0	0.511984	0	0	0	0	0	0	0	0	0	0	0	0
ENSMUSG00000016503_Gtf3a	231.547	391.941	370.103	378.491	313.157	385.524	257.465	215.328	193.26	163.153	156.071	149.825	155.996	197.519	139.01	207.307	188.297	132.65
ENSMUSG00000016510_Mtif3	119.806	180.308	199.496	120.848	126.446	134.14	157.781	159.181	135.282	106.965	98.2409	97.4342	130.804	139.161	70.8503	111.692	101.731	96.7985
ENSMUSG00000016520_Lnx2	201.596	202.465	199.496	284.932	260.964	283.127	177.963	172.494	196.123	208.519	220.868	180.173	210.256	181.487	306.271	245.807	248.324	206.145
ENSMUSG00000016524_Il19	0	0	0	0	0	0	0	0.578839	0.357888	0	0	0	0	0	0	0	0	0
ENSMUSG00000016526_Dyrk3	524.149	1069.62	1339.24	400.464	430.456	835.045	773.006	716.602	572.263	571.867	468.212	699.29	481.554	928.596	336.315	405.306	408.187	361.202
ENSMUSG00000016528_Mapkapk2	191.228	368.256	329.223	335.964	349.745	464.881	270.919	357.144	179.66	201.444	111.479	169.951	132.742	256.518	120.625	230.153	194.615	173.879
ENSMUSG00000016529_Il10	2.30395	4.58411	0.545071	9.21421	2.69035	5.11984	0	0.578839	1.78944	2.91344	0	0.95837	5.81352	0	7.62314	11	10.1099	13.4442
ENSMUSG00000016534_Lamp2	730.353	371.313	358.112	448.661	372.344	458.737	562.019	909.935	818.848	1213.66	708.589	785.544	609.451	561.134	1041.68	714.997	698.214	850.123
ENSMUSG00000016541_Atxn10	4302.63	4160.84	4566.06	2491.03	2620.94	3014.05	4299.85	5448.03	4119.29	5373.22	3415.44	3333.85	3341.81	3154.53	3840.27	4255.71	4552.61	3957.98
ENSMUSG00000016552_Foxred2	306.426	388.885	330.858	543.284	450.903	546.799	218.937	202.594	162.839	136.932	159.554	199.66	187.002	296.279	173.539	226.345	207.253	180.153
ENSMUSG00000016554_Eif3d	3006.66	6494.15	6193.1	3873.16	3259.63	4368.76	2541.62	1964	1153.83	729.192	927.367	1068.58	1400.09	2756.93	461.424	1261.61	1240.36	814.272
ENSMUSG00000016559_H3f3b	7356.52	6582.77	6098.8	5673.83	5318.28	5218.14	7283.63	10246.6	9372.02	12595.2	9687.53	8767.17	8502.28	6579.05	8878.71	7645.39	7354.31	8413.4
ENSMUSG00000016619_Nup50	1935.32	2215.65	1986.78	2430.07	2866.84	2305.46	2054.83	1884.7	1624.81	1473.37	1257.62	1565.02	1712.08	2150.26	1077.55	1560.3	1693.41	1318.88
ENSMUSG00000016624_Phf21b	35.7113	98.5583	72.4945	98.1668	71.0252	81.9174	31.1893	23.1536	13.9576	8.32411	9.75442	15.9728	22.2852	23.7279	9.41682	20.3076	25.9066	13.8924
ENSMUSG00000016626_Nlrp14	41.4711	35.9088	63.2283	24.4531	23.137	24.5752	29.9662	17.944	27.9153	28.302	38.3209	25.2371	27.1298	17.9563	81.6124	67.269	73.9285	85.1468
ENSMUSG00000016637_Ift27	67.9666	149.747	164.066	103.837	79.0963	110.588	114.972	83.9316	71.5776	43.7016	24.386	40.8904	39.7257	107.096	18.8336	38.4998	59.3956	37.1957
ENSMUSG00000016664_Pacsin2	1085.16	1537.97	1395.38	761.944	801.186	958.945	1051.88	1301.81	729.018	894.842	559.486	643.066	731.535	971.563	611.196	809.766	767.719	669.523
ENSMUSG00000016756_Cmah	31421.3	11437.3	9754.05	54054.8	57310.4	44933.2	25141	12177.6	44055	14728.3	88431.5	71668.5	71513.1	40756.3	117184	83204.5	90571.3	94945.8
ENSMUSG00000016757_Ttll12	319.097	683.796	603.939	809.787	788.272	778.727	351.644	297.523	171.428	138.18	133.775	169.312	189.908	396.321	78.0251	203.499	193.983	120.998
ENSMUSG00000016758_Bik	2.30395	15.2804	8.72114	6.73346	8.60912	8.70372	11.6196	27.7843	5.01044	16.6482	1.39349	1.27783	0.968921	3.84777	2.69052	2.96153	1.26374	2.68885
ENSMUSG00000016763_Scube1	3.45593	17.5724	10.9014	2.12636	2.15228	5.11984	6.11555	8.10374	1.78944	5.82688	2.09023	0.95837	0.968921	1.92389	0	4.23075	2.52747	2.2407
ENSMUSG00000016831_Tox4	312.186	265.878	242.012	209.092	232.984	218.105	605.44	692.291	622.01	647.2	252.918	285.275	293.583	300.126	230.936	240.307	267.912	237.067
ENSMUSG00000016833_Mrps18c	423.927	352.976	343.395	236.38	222.761	207.865	406.073	364.668	385.804	329.635	369.971	348.847	292.614	309.746	353.803	367.652	319.093	327.143
ENSMUSG00000016918_Sulf1	658.93	827.431	679.159	1243.21	1394.68	1936.32	369.991	138.921	326.036	102.387	615.225	473.435	595.886	520.732	804.017	760.689	1489.31	814.72
ENSMUSG00000016921_Srsf6	7023.6	5711.8	5223.42	6240.86	6872.77	6284.6	6335.1	5837.01	7413.65	6717.14	8044.61	7766.31	7325.04	6267.38	8762.13	7489.28	7841.48	7972.88
ENSMUSG00000016933_Plcg1	1027.56	978.706	928.256	1582.01	1443.1	1221.08	1062.88	659.876	664.598	370.423	423.62	408.265	593.948	1009.4	212.999	437.46	521.291	376.887
ENSMUSG00000016940_Kctd2	133.629	177.252	167.337	118.013	80.1724	107.005	111.303	121.556	82.6722	88.2356	75.9451	72.5166	81.3893	114.792	49.7746	80.3843	78.3516	71.2544
ENSMUSG00000016942_Tmprss6	0	2.29205	2.18029	0.354393	0	1.02397	0.611555	0.578839	1.07366	0	1.39349	1.27783	0.968921	6.41296	0	0.423075	0	0
ENSMUSG00000016946_Kctd5	770.672	692.964	664.442	748.123	698.415	672.235	733.867	718.918	636.683	568.953	665.391	672.776	723.784	804.826	498.643	653.228	644.505	502.366
ENSMUSG00000016982_Pom121l2	2.30395	0.764018	1.63521	0.354393	0	0	1.83467	1.73652	2.14733	0.416206	2.78698	4.15294	4.8446	12.1846	0	0.84615	0	1.79256
ENSMUSG00000016984_Etaa1	956.14	433.198	441.508	506.073	635.999	427.506	1122.2	790.115	1317.74	961.851	1337.05	1360.25	1287.7	992.085	1317.46	1012	1089.34	1163.37
ENSMUSG00000016995_Matn4	0	1.52804	0	2.48075	2.69035	3.0719	2.44622	1.73652	1.43155	1.24862	0	2.2362	0	5.13037	0	0.84615	0	0
ENSMUSG00000016998_Svs4	0	0	0	0	0	0	0	0	0	0	0	0	0	0	0	0	0	0
ENSMUSG00000017002_Slpi	0	1.52804	0	0.354393	0	0	0	0	0	0	0	0.319457	0	0	0	0	0	0
ENSMUSG00000017003_Svs3a	0	0	0	0	0.53807	0	0	0	0	0	0	0	0	0	0	0	0	0
ENSMUSG00000017004_Svs5	0	0	1.09014	0	0	0	0	0	0	0	0	0	0	0	0	0	0	0
ENSMUSG00000017007_Rbpjl	0	0.764018	0.545071	0.354393	0	0.511984	0.611555	1.15768	0.715776	1.66482	0	0.319457	0	0.641296	0.44842	0	0	0
ENSMUSG00000017009_Sdc4	379	481.331	619.746	385.579	460.05	504.816	878.805	2458.33	928.004	2411.08	666.784	519.756	725.722	629.111	618.371	743.766	758.873	690.585
ENSMUSG00000017049_Ccdc70	0	0	0	0	0	0	0	0	0.715776	0	0	0	0	0	0	0	0	0
ENSMUSG00000017057_Il13ra1	111.742	32.8528	33.2494	29.4146	44.1217	15.8715	112.526	76.9856	146.018	113.208	32.747	98.7121	31.9744	58.3579	200.444	140.884	202.83	171.19
ENSMUSG00000017064_Prl5a1	0	0	0	0	0	0	0	0	1.07366	0	0	1.27783	0	0	0	0	0	0.448141
ENSMUSG00000017119_Nbr1	2773.96	2138.49	2135.59	2111.83	2269.04	1886.66	2661.49	2668.45	2513.45	2407.33	2522.21	2626.89	2549.23	2870.44	2111.61	2540.99	2554.01	2411.45
ENSMUSG00000017132_Cyth1	36.8632	39.7289	43.0606	32.6041	31.2081	25.5992	50.1475	45.7283	30.7784	28.7182	16.7219	21.0841	31.9744	46.8146	17.9368	28.346	29.0659	13.8924
ENSMUSG00000017144_Rnd3	488.438	246.778	185.869	809.433	869.521	599.021	284.373	147.025	286.311	144.423	436.162	242.148	505.777	226.377	497.298	457.344	609.121	397.501
ENSMUSG00000017146_Brca1	2065.49	1232.36	1242.76	1663.87	1712.14	1496.02	2336.14	2244.74	2347.03	2335.33	2567.5	2808.02	2715.88	2600.45	2207.12	2494.03	2425.11	2334.37
ENSMUSG00000017165_Gast	1.15198	0.764018	1.09014	0	0	0	1.83467	1.15768	0	0.416206	0	0.638913	0	1.28259	0.44842	0	0.631868	0
ENSMUSG00000017167_Cntnap1	3.45593	6.87616	2.18029	9.923	8.07105	5.63182	0.611555	5.78839	1.43155	0.832411	0.696744	0.319457	0	2.56518	0.89684	1.26923	0	0
ENSMUSG00000017176_Nt5c3l	271.866	478.275	413.164	272.528	198.548	257.016	219.548	193.332	165.344	136.515	115.66	115.643	154.058	202.649	83.4061	145.115	127.005	112.483
ENSMUSG00000017188_Ccdc56	247.675	451.534	441.508	262.959	248.588	292.343	245.845	193.911	131.345	82.4087	110.086	117.56	132.742	278.322	43.4967	134.538	144.698	97.2466
ENSMUSG00000017195_Zpbp2	4.60791	9.93223	1.63521	1.77196	0.53807	0	2.44622	4.63071	2.14733	2.91344	2.09023	1.59728	0	2.56518	0.44842	2.53845	2.52747	1.34442
ENSMUSG00000017204_Gsdma	8.06383	9.16821	11.9916	9.923	4.30456	3.0719	4.28089	2.89419	2.50522	1.24862	2.09023	4.47239	2.90676	14.7498	2.2421	3.3846	5.05494	1.34442
ENSMUSG00000017210_Med24	550.645	966.482	866.663	989.465	837.237	888.292	621.34	446.864	286.668	195.617	192.301	262.913	369.159	766.348	104.482	227.191	285.604	163.123
ENSMUSG00000017211_Gsdma2	0	0	0	0	0	0	1.83467	0	0	0	0	0	0	0	0	0	0	0
ENSMUSG00000017221_Psmd3	1494.11	3846.06	3303.13	1871.55	1571.16	2303.41	1136.27	757.121	482.075	255.134	365.791	452.67	608.482	1286.44	217.932	589.767	656.511	438.73
ENSMUSG00000017264_Exosc10	1198.06	2110.22	1975.34	1716.32	1843.43	2012.1	1063.49	919.196	671.04	456.161	560.879	596.745	853.619	1186.4	317.033	752.228	864.395	531.943
ENSMUSG00000017286_Glod4	1004.52	715.884	721.674	643.932	519.776	516.08	1009.68	889.675	938.383	834.909	781.05	830.268	848.775	964.509	567.251	583.421	575.632	545.836
ENSMUSG00000017288_Vps53	337.529	459.939	426.791	318.953	308.852	356.853	307.612	439.339	218.67	311.322	150.497	176.34	142.431	189.182	136.768	212.807	246.428	165.364
ENSMUSG00000017291_Taok1	2538.96	1258.34	1184.44	2284.06	2617.71	1939.39	2656.6	3016.91	3596.42	3739.61	4184.65	4252.61	3798.17	3032.69	4501.69	3783.98	3788.68	4232.24
ENSMUSG00000017299_Dnttip1	115.198	232.261	248.007	158.059	131.289	133.116	121.7	101.876	50.4622	39.5395	50.1656	58.4605	68.7934	117.998	28.6989	53.3075	75.8241	38.092
ENSMUSG00000017300_Tnnc2	0	3.05607	3.8155	2.48075	2.69035	1.02397	1.83467	1.15768	0.715776	0.416206	0	2.2362	0	0.641296	0	0	0.631868	0
ENSMUSG00000017307_Acot8	62.2067	139.051	104.654	65.5627	48.4263	65.0219	77.6675	60.1992	34.7152	26.6372	25.7795	26.1954	36.819	82.7272	10.3137	30.0383	36.6483	25.0959
ENSMUSG00000017309_Cd300lg	6.91186	2.29205	2.18029	3.18953	5.3807	1.53595	1.22311	0	0.357888	0.416206	0	0.638913	0	1.92389	0.89684	0.423075	1.8956	0.896282
ENSMUSG00000017310_Spint4	0	0	0	0	0	0	0	0	0.357888	0	0	0	0	0	0	0.84615	0	0.896282
ENSMUSG00000017311_Pyy	1.15198	0	1.09014	0.354393	0	0	0	0	0	0	0	0	0	0	0	0	0	0
ENSMUSG00000017314_Mpp2	57.5988	100.086	64.3184	82.2191	80.7105	44.0306	34.8587	43.9917	18.9681	19.9779	5.57395	8.94478	6.78244	20.5215	4.93262	14.3846	12.6374	12.9961
ENSMUSG00000017344_Vtn	0	0.764018	0.545071	0.354393	0	0	0	0	0	0.416206	0	0	0	0	0	0	0	0
ENSMUSG00000017376_Nlk	877.806	657.055	626.287	670.511	640.303	654.315	863.516	1319.75	1007.81	1486.69	854.208	793.53	750.914	622.698	970.829	917.65	856.181	950.059
ENSMUSG00000017386_Traf4	226.939	786.174	802.89	956.152	783.43	1183.71	288.654	273.791	113.451	116.538	81.5191	87.8506	150.183	282.17	48.8778	99.8457	121.951	75.7358
ENSMUSG00000017390_Aldoc	302.97	388.885	257.819	251.619	148.507	148.987	36.0818	27.2054	22.1891	19.9779	20.9023	25.2371	22.2852	56.434	10.3137	14.8076	29.6978	15.6849
ENSMUSG00000017400_Stac2	101.374	161.972	124.821	42.8815	54.3451	38.3988	74.6098	74.0914	44.736	36.6261	10.4512	22.0425	24.223	48.7385	3.58736	23.6922	12.0055	16.5812
ENSMUSG00000017404_Rpl19	66.8146	101.614	101.383	51.3869	43.0456	44.0306	28.7431	27.2054	29.3468	19.9779	25.7795	27.1538	15.5027	27.5757	17.04	29.6153	30.3297	26.4403
ENSMUSG00000017405_Nek8	111.742	140.579	100.293	128.999	102.771	95.229	90.5102	86.247	65.4935	42.0368	44.5916	52.0714	62.0109	116.716	20.6273	48.6536	49.9176	39.8845
ENSMUSG00000017412_Cacnb4	10.3678	3.82009	4.36057	13.1125	9.14719	13.3116	4.89244	4.05187	11.4524	10.8213	12.5414	7.98641	9.68921	10.2607	17.4884	9.30765	13.2692	14.3405
ENSMUSG00000017417_Plxdc1	47.231	135.231	105.199	10.2774	11.8375	8.70372	55.04	86.247	17.8944	32.0478	6.96744	4.47239	17.4406	25.6518	2.69052	5.92305	4.42308	10.7554
ENSMUSG00000017418_Arl5b	1257.96	550.093	600.124	1373.98	1515.74	1120.22	1410.25	1477.2	1889.65	1828.39	2131.34	2584.72	2296.34	2061.12	2129.55	1839.95	1800.82	2073.1
ENSMUSG00000017421_Zfp207	3968.56	4131.81	4718.68	5890.72	7305.38	5984.58	5570.66	6279.24	6493.17	6828.69	6670.63	6116	5687.56	4966.19	6280.57	5738.17	5469.45	6134.15
ENSMUSG00000017428_Psmd11	1236.07	1178.88	1177.9	1105.35	1179.45	1101.79	1143	999.655	1098	1040.51	1352.38	1335.97	1365.21	1222.95	1015.67	1119.03	1072.28	1124.39
ENSMUSG00000017446_C1qtnf1	2.30395	0.764018	3.8155	2.48075	0.53807	2.55992	0	3.47303	0.715776	4.99447	0.696744	1.27783	0.968921	0	0.44842	0.423075	2.52747	2.2407
ENSMUSG00000017453_Pipox	764.912	789.23	853.582	419.247	378.263	472.561	574.251	318.361	529.317	252.637	528.132	207.327	623.016	300.126	256.496	416.729	528.873	371.061
ENSMUSG00000017466_Timp2	24.1915	44.313	33.7944	64.1451	62.9542	48.6385	25.6853	82.7739	15.3892	54.1067	17.4186	25.2371	2.90676	18.5976	41.7031	52.8844	45.4945	32.2662
ENSMUSG00000017478_Zc3h18	573.684	1097.13	941.338	1096.14	992.201	1290.71	666.595	524.428	516.791	424.114	465.425	493.88	580.384	668.23	383.847	438.306	528.242	418.564
ENSMUSG00000017485_Top2b	1089.77	587.529	546.161	1069.2	1189.67	822.758	1711.13	3709.78	1971.61	4636.95	1796.21	1841.35	1466.95	1268.48	1803.1	1375.84	1314.29	1625.86
ENSMUSG00000017491_Rarb	5.75988	5.34812	6.54086	0.708786	3.22842	1.02397	7.95022	19.6805	4.29466	17.4806	4.18047	3.51402	0	2.56518	2.2421	6.34613	7.58241	3.58513
ENSMUSG00000017493_Igfbp4	116.35	163.5	118.826	121.557	101.157	131.068	48.9244	84.5105	52.9675	55.3554	18.8121	36.418	27.1298	21.1628	17.4884	35.9614	28.4341	30.4736
ENSMUSG00000017499_Cdc6	837.487	1058.16	923.896	922.839	1021.79	990.176	982.77	1053.49	819.206	975.17	581.085	601.537	743.162	795.207	569.493	756.458	854.285	667.73
ENSMUSG00000017548_Suz12	4630.94	2424.99	2112.15	2657.95	2899.66	2773.93	6097.21	5434.72	8060.36	7113.79	7917.8	6972.46	6364.84	4329.39	8729.84	6794.59	6247.91	7231.2
ENSMUSG00000017550_Atad5	1359.33	701.368	654.631	1162.41	1127.79	881.124	1601.05	1566.92	1879.99	1792.18	2062.36	1875.85	2158.76	1566.04	1800.41	1734.19	1814.72	1909.53
ENSMUSG00000017561_Crlf3	953.836	659.347	596.853	625.858	644.07	574.446	781.568	800.534	779.481	691.734	937.818	921.632	1132.67	1167.16	695.051	811.458	786.676	806.206
ENSMUSG00000017588_Krt27	0	0	0	1.06318	0	1.53595	0	0.578839	0	0.832411	0	0	0.968921	0	0	0	0	0
ENSMUSG00000017607_Tns4	16.1277	18.3364	10.9014	26.5795	12.3756	15.8715	23.8507	67.1453	18.6102	54.1067	6.2707	8.30587	2.90676	5.77166	41.2546	41.4614	53.0769	38.092
ENSMUSG00000017615_Tnfaip1	615.155	622.674	702.052	823.254	907.186	776.679	568.135	595.046	515.717	495.285	511.41	562.882	587.166	725.947	412.546	602.882	655.879	533.288
ENSMUSG00000017631_Abr	577.14	678.448	691.15	885.627	626.313	813.542	713.685	887.36	521.085	609.741	303.084	391.654	487.367	728.512	264.568	457.344	459.368	347.309
ENSMUSG00000017639_Rab11fip4	415.863	384.301	392.451	999.388	816.79	900.579	410.354	409.239	298.479	245.145	147.71	191.354	144.369	269.986	321.965	349.46	409.45	259.474
ENSMUSG00000017652_Cd40	14.9757	13.7523	16.3521	21.2636	11.2995	13.8236	7.95022	6.36723	5.01044	5.82688	1.39349	5.1113	2.90676	13.4672	2.2421	6.7692	2.52747	5.37769
ENSMUSG00000017664_Slc35c2	153.213	340.752	303.06	256.58	191.553	294.391	105.799	75.249	42.9466	31.6316	28.5665	40.2515	59.1042	122.487	13.901	40.1921	54.9725	34.5069
ENSMUSG00000017667_Zfp334	168.189	233.789	262.724	490.834	517.085	475.121	189.582	162.654	183.955	165.65	209.023	218.189	249.013	261.649	192.821	222.538	208.516	225.863
ENSMUSG00000017670_Elmo2	283.386	470.635	430.061	316.473	281.949	296.439	288.654	357.722	215.091	239.735	128.898	167.076	182.157	273.192	123.764	177.268	185.137	159.986
ENSMUSG00000017677_Wsb1	1830.49	896.193	830.689	893.779	925.48	747.496	1278.76	1588.91	1628.39	1981.56	1353.77	1490.58	1196.62	1253.09	3177.5	2425.07	2026.4	2304.79
ENSMUSG00000017679_Ttpal	143.997	152.804	141.173	137.859	171.106	144.379	213.433	277.264	234.417	273.031	238.287	231.925	252.888	223.812	178.471	225.922	217.363	210.178
ENSMUSG00000017686_Rhot1	1681.89	1294.25	1177.35	1040.5	1093.9	1002.46	1512.99	1564.6	1697.11	1648.17	1982.93	1695.04	1847.73	1446.76	1669.92	1665.65	1534.81	1676.94
ENSMUSG00000017688_Hnf4g	0	0	0	0	0	0	0	0.578839	0	0	0.696744	0	0	0	2.2421	0	0.631868	0.448141
ENSMUSG00000017692_Rhbdl3	14.9757	5.34812	5.45071	21.2636	27.9796	30.207	11.6196	4.63071	9.30509	3.32965	2.78698	1.91674	3.87568	5.13037	5.38104	5.49998	5.05494	1.79256
ENSMUSG00000017697_Ada	143.997	216.981	212.578	96.0404	70.4872	86.5252	143.716	65.9876	85.5353	27.4696	34.8372	44.085	64.9177	112.868	26.0084	61.3459	78.9835	48.8474
ENSMUSG00000017707_Serinc3	1866.2	1159.78	1209.51	1332.87	1060	920.035	1810.82	1865.6	1954.07	2038.99	1565.58	1998.2	1633.6	1853.99	1637.18	1576.38	1589.78	1641.99
ENSMUSG00000017713_Tha1	20.7356	36.6728	15.262	1.41757	2.15228	2.55992	11.008	11.5768	3.22099	2.49723	0.696744	2.55565	5.81352	11.5433	1.34526	2.96153	6.31868	2.2407
ENSMUSG00000017715_Pgs1	543.733	856.464	807.796	458.939	363.735	447.986	507.591	414.449	332.478	258.048	349.766	300.289	477.678	615.003	186.991	328.306	348.791	251.855
ENSMUSG00000017716_Birc5	2278.61	2675.59	2683.39	1534.52	1497.45	1412.05	2062.78	1596.44	1724.31	1382.64	1424.15	1578.75	1691.74	2120.77	1174.86	1629.26	1585.36	1358.76
ENSMUSG00000017718_Afmid	13.8237	32.8528	14.7169	6.73346	3.76649	7.67976	2.44622	5.20955	2.14733	3.32965	4.87721	2.55565	3.87568	12.1846	3.13894	3.80768	3.79121	1.79256
ENSMUSG00000017720_Trp53tg5	1.15198	0	0	0.708786	0	1.53595	0.611555	0.578839	1.43155	0.416206	0.696744	2.55565	0.968921	1.28259	0.89684	1.26923	0.631868	0.896282
ENSMUSG00000017721_Pigt	252.283	506.544	472.032	503.238	357.278	376.82	251.961	166.706	144.229	70.3388	66.1907	91.0451	132.742	309.746	46.1873	112.961	149.753	94.1096
ENSMUSG00000017723_Wfdc2	46.0791	126.827	128.637	43.5903	17.7563	18.4314	114.972	117.504	33.2836	36.6261	8.36093	20.7647	14.5338	46.8146	4.4842	20.7307	17.6923	10.7554
ENSMUSG00000017724_Etv4	897.39	2018.53	1864.69	662.714	528.385	838.117	621.34	258.162	329.973	117.786	466.819	457.781	770.292	1182.55	182.058	456.075	423.351	306.08
ENSMUSG00000017733_Spinlw1	1.15198	0.764018	0	0.708786	0	0	0	0	0	0	0	0	0	0	0	0.423075	0	0.448141
ENSMUSG00000017734_Dbndd2	8.06383	4.58411	8.17607	3.54393	4.30456	9.72769	13.4542	2.89419	4.29466	5.41067	8.36093	2.87511	11.627	8.33684	4.03578	5.0769	5.68681	4.92955
ENSMUSG00000017737_Mmp9	13.8237	16.0444	14.1719	6.02468	8.07105	6.65579	16.512	11.5768	6.79988	4.99447	2.78698	4.79185	5.81352	8.33684	10.7621	13.1153	12.0055	8.06654
ENSMUSG00000017740_Slc12a5	27.6474	34.3808	27.7986	19.846	23.6751	18.9434	14.6773	12.1556	12.884	7.90791	3.48372	7.98641	4.8446	10.2607	8.51998	15.2307	12.6374	15.2368
ENSMUSG00000017747_Ghdc	56.4468	100.086	71.4043	41.8183	69.9491	38.3988	62.3787	48.6225	27.9153	22.0589	21.5991	24.2787	31.9744	64.7709	11.2105	21.1538	24.011	14.7887
ENSMUSG00000017754_Pltp	214.268	203.993	156.435	120.139	46.8121	58.3661	96.0142	68.303	38.294	29.5506	22.2958	30.9873	62.0109	76.3142	13.901	35.5383	65.7143	25.0959
ENSMUSG00000017756_Slc12a7	663.538	899.249	692.241	629.756	527.309	537.583	728.974	872.31	455.95	506.522	186.727	293.581	270.329	540.612	130.49	314.768	303.297	218.693
ENSMUSG00000017760_Ctsa	486.134	586.765	595.218	510.68	361.045	410.611	351.644	322.992	191.47	159.407	123.324	153.339	154.058	301.409	91.9261	162.461	216.731	122.342
ENSMUSG00000017764_Zswim1	428.535	511.892	491.654	247.366	221.685	262.648	335.744	292.314	233.343	183.547	168.612	197.105	209.287	320.007	101.343	192.076	188.928	134.442
ENSMUSG00000017765_Slc12a4	213.116	291.855	214.213	279.261	273.34	252.92	174.293	87.4047	69.0724	47.8637	73.1581	94.8786	120.146	207.139	49.3262	92.6535	140.275	68.5656
ENSMUSG00000017767_1700020C07Rik	0	0	0	0	0	0	0	0	0	0	0	0	0	0	0	0	0	0
ENSMUSG00000017774_Myo1c	441.207	696.02	703.142	882.084	966.912	781.799	718.578	386.085	385.088	185.628	198.572	287.191	359.47	707.991	177.574	324.499	324.78	225.415
ENSMUSG00000017776_Crk	2040.15	964.19	951.149	1488.45	1617.44	1213.91	2018.13	2690.44	2564.27	3320.07	2699.88	2887.25	2443.62	2277.88	2303.08	2154.72	1944.26	2369.77
ENSMUSG00000017778_Cox7c	47.231	65.7055	52.3268	58.4748	62.4161	68.0938	53.2053	46.8859	59.4094	54.523	60.6167	53.0298	44.5704	46.8146	64.124	58.8074	51.1813	58.7065
ENSMUSG00000017781_Pitpna	1143.91	1410.38	1390.48	1016.04	1094.43	1043.93	1152.17	1044.8	1132.72	1040.93	852.815	938.563	988.299	1020.3	814.779	1043.73	953.489	904.349
ENSMUSG00000017801_Mlx	687.73	599.754	646.455	397.629	414.852	378.356	526.549	497.223	368.625	329.635	353.946	351.083	456.362	534.841	205.825	348.614	341.209	296.669
ENSMUSG00000017802_Fam134c	517.237	592.114	528.174	580.85	567.126	497.136	626.844	589.258	487.444	441.594	385.996	422.641	399.195	581.655	291.473	426.46	441.044	360.753
ENSMUSG00000017817_Jph2	8.06383	15.2804	8.72114	15.2389	13.4517	17.9194	6.11555	10.9979	1.43155	3.32965	1.39349	1.91674	1.93784	8.33684	0	4.23075	0.631868	0.448141
ENSMUSG00000017830_Dhx58	16.1277	15.2804	12.5366	13.1125	11.2995	9.21571	9.78489	19.6805	7.51565	7.90791	3.48372	3.83348	4.8446	16.6737	4.93262	5.49998	5.05494	4.92955
ENSMUSG00000017831_Rab5a	1664.61	851.88	797.984	979.896	1146.63	931.298	1758.22	2286.41	2363.85	2988.36	2473.44	1992.77	1933	1372.37	2721.46	2165.3	2083.27	2197.68
ENSMUSG00000017832_Hspb9	0	0.764018	0.545071	1.77196	0.53807	0.511984	1.22311	1.73652	0.715776	0.416206	0	0.95837	0	0.641296	0	0	0	0
ENSMUSG00000017837_Nkiras2	29.9514	80.2218	69.2241	69.8154	40.3552	69.1178	28.1316	28.9419	11.0945	2.49723	4.87721	7.3475	14.5338	32.0648	1.34526	8.4615	12.0055	7.17026
ENSMUSG00000017843_Ppp2r5c	2309.71	2024.65	2395.59	1375.04	1430.73	1383.38	1979.61	1909.01	2000.24	1906.64	2205.2	1922.49	2374.82	1957.23	1320.15	1386.84	1333.24	1381.62
ENSMUSG00000017858_Ift52	677.362	527.936	542.891	281.388	300.781	328.694	803.584	503.59	771.607	469.48	475.18	632.843	565.85	689.393	418.824	470.883	405.027	438.73
ENSMUSG00000017861_Mybl2	4580.26	9178.14	9615.6	2317.73	2169.5	2693.03	5255.1	2556.15	2515.95	950.614	1577.43	1775.86	2338.97	4664.79	462.321	1886.49	1524.7	1272.72
ENSMUSG00000017868_Sgk2	88.7022	55.7733	68.679	11.695	13.9898	16.8955	59.9324	13.3133	54.0411	8.32411	29.96	40.2515	36.819	61.5644	16.5915	25.8076	26.5385	31.818
ENSMUSG00000017897_Eya2	6.91186	7.64018	0.545071	2.48075	1.61421	4.60785	4.28089	2.31536	0.357888	1.66482	1.39349	1.27783	0	0	1.34526	1.26923	0	0
ENSMUSG00000017929_B4galt5	331.769	512.656	392.451	204.485	234.598	190.97	380.388	540.635	259.469	322.559	142.136	194.23	209.287	406.582	87.4419	202.653	142.17	141.164
ENSMUSG00000017943_Gdap1l1	16.1277	27.5046	10.3564	48.5518	29.0558	39.4227	16.512	12.1556	6.0841	6.65929	6.2707	0.95837	9.68921	4.48907	0	1.6923	9.47802	2.68885
ENSMUSG00000017950_Hnf4a	100.222	90.9181	90.4818	6.37907	5.3807	8.70372	73.9982	39.361	51.178	17.8968	13.9349	17.8896	30.0365	51.3037	25.1115	21.1538	29.0659	14.3405
ENSMUSG00000017969_Ptgis	93.3101	117.659	105.744	104.191	65.6445	75.7736	91.1218	49.7801	49.3886	16.6482	19.5088	30.3484	41.6636	84.0097	23.7663	44.846	58.7637	35.8513
ENSMUSG00000017978_Cadps2	6.91186	0.764018	0.545071	3.18953	0.53807	2.04793	9.17333	26.0477	7.87354	17.8968	12.5414	10.8615	4.8446	3.20648	1.34526	5.0769	7.58241	5.82583
ENSMUSG00000017999_Ddx27	1983.7	2779.5	2538.4	2237.99	2003.23	2278.33	1467.73	1018.76	1035.73	690.485	983.803	996.066	1105.54	1567.97	646.173	1137.23	1161.37	877.012
ENSMUSG00000018001_Cyth3	122.109	116.895	119.916	250.91	252.893	223.225	148.608	165.548	143.155	127.775	121.93	107.018	135.649	141.085	114.795	126.076	135.852	118.309
ENSMUSG00000018008_Cyth4	18.4316	30.5607	33.2494	6.37907	4.84263	11.7756	8.56178	6.94607	6.0841	1.66482	1.39349	3.83348	6.78244	15.3911	0.89684	5.49998	3.79121	1.79256
ENSMUSG00000018012_Rac3	46.0791	61.8854	39.7902	77.612	49.5024	76.2856	12.8427	15.0498	2.50522	1.24862	6.2707	5.43076	7.75137	12.1846	1.79368	8.03843	17.0604	6.72211
ENSMUSG00000018040_Rrp7a	51.8389	81.7499	79.5804	70.8786	68.8729	75.2616	58.7093	45.7283	25.0522	24.1399	17.4186	18.209	25.1919	49.3798	8.07156	18.6153	34.7527	11.6517
ENSMUSG00000018042_Cyb5r3	832.879	1309.53	1267.84	910.081	754.374	923.107	857.401	821.951	542.201	498.614	322.593	367.694	463.144	799.055	291.025	542.382	614.807	397.949
ENSMUSG00000018068_Ints2	1338.6	779.298	795.804	1550.82	1628.2	1509.33	1878.09	1808.87	2112.97	2147.21	2394.71	2350.88	2338.97	2054.07	2086.05	1967.3	2055.47	2063.69
ENSMUSG00000018076_Med13l	1013.74	1002.39	811.066	809.433	732.851	919.011	1174.19	1196.46	1022.84	981.829	1376.77	1068.26	1188.87	1036.98	1053.34	1021.3	899.78	928.996
ENSMUSG00000018102_Hist1h2bc	88.7022	59.5934	55.5973	24.8075	17.2182	17.4074	129.038	222.853	195.407	252.221	170.006	121.713	199.598	112.868	118.831	89.6919	90.989	122.791
ENSMUSG00000018126_Baiap2l2	2.30395	1.52804	3.8155	3.89832	7.53298	2.55992	1.22311	0.578839	1.07366	0.832411	0	0.319457	0	1.28259	0	1.26923	1.26374	0
ENSMUSG00000018143_Mafk	39.1672	61.8854	55.0522	98.8756	97.3907	100.861	43.4204	41.6764	33.9994	42.453	19.5088	15.9728	24.223	36.5539	40.3578	41.4614	48.022	26.8885
ENSMUSG00000018160_Med1	1327.08	1097.89	1084.69	1798.54	1629.28	1556.43	1636.52	1601.65	1755.8	1624.87	1821.99	1976.8	2134.53	2217.6	1371.72	1515.46	1642.86	1519.65
ENSMUSG00000018166_Erbb3	260.347	164.264	162.431	484.809	536.456	345.077	826.823	2195.54	799.522	2263.74	179.063	581.091	174.406	538.688	497.298	420.114	380.384	303.391
ENSMUSG00000018167_Stard3	120.958	148.983	114.465	124.392	119.452	103.933	76.4444	66.5665	48.3149	28.7182	17.4186	25.5565	35.8501	97.477	9.41682	35.1152	48.022	21.0626
ENSMUSG00000018168_Ikzf3	19.5836	23.6845	14.1719	5.67028	3.76649	3.0719	3.05778	11.5768	5.72621	9.15653	0.696744	2.2362	6.78244	3.20648	2.69052	5.49998	5.05494	3.58513
ENSMUSG00000018169_Mfng	21.8876	55.0093	48.5113	66.2714	45.1979	44.0306	26.9084	8.68258	10.3788	4.16206	4.87721	9.5837	7.75137	23.7279	4.93262	6.7692	11.3736	8.96282
ENSMUSG00000018171_Vmp1	874.35	666.223	576.14	552.144	511.166	478.705	910.606	1048.86	962.004	1113.35	879.988	909.493	886.562	856.771	934.507	916.381	928.846	878.804
ENSMUSG00000018189_Uchl5	2104.66	2184.33	2494.79	1161.35	1263.39	1816.52	1862.8	1873.7	2357.41	2503.06	2641.36	2255.68	2337.04	1600.67	2896.79	2285.03	2370.77	2655.24
ENSMUSG00000018196_Glrx2	358.265	266.642	316.686	242.405	261.502	312.31	418.916	357.722	431.971	375.001	418.743	269.302	347.843	240.486	383.847	336.768	386.071	315.491
ENSMUSG00000018199_Trove2	703.858	465.287	445.323	1037.66	1266.62	1458.13	851.897	1279.81	1300.57	1569.1	1284.8	1061.23	1093.91	726.588	1728.21	1235.8	1194.23	1449.74
ENSMUSG00000018209_Stk4	1680.73	1371.41	1451.52	2507.33	2493.95	2482.61	1629.8	1322.65	1726.81	1378.06	1868.67	2017.37	2041.52	1993.15	1862.29	1962.65	2185.63	1931.49
ENSMUSG00000018211_Wfdc15b	0	0	0	0	0	0	0	0	0	0	0	0	0	0	0	0	0	0
ENSMUSG00000018217_Pmp22	8.06383	9.16821	14.7169	21.2636	33.3603	12.7996	24.4622	53.832	29.7047	75.3332	22.9926	23.3203	10.6581	10.902	34.0799	21.1538	30.9615	17.9256
ENSMUSG00000018238_Gdf9	8.06383	5.34812	7.631	1.77196	2.15228	1.02397	1.83467	2.31536	1.43155	3.32965	0.696744	1.59728	0.968921	1.92389	1.34526	1.26923	0.631868	0.896282
ENSMUSG00000018239_Zcchc10	976.876	608.922	614.295	427.043	491.796	433.65	728.974	596.204	948.404	685.491	977.532	948.147	891.407	778.533	1315.22	1100.84	1083.02	1135.59
ENSMUSG00000018263_Tbx5	0	0.764018	0	0.354393	0	0.511984	1.83467	5.78839	0.357888	3.74585	0	0	0	0	0	0	0	0.448141
ENSMUSG00000018286_Psmb6	1338.6	2842.15	2779.32	1838.24	1628.74	2137.53	1377.83	999.655	647.42	418.287	453.58	438.933	678.244	1197.3	193.269	507.69	612.28	333.865
ENSMUSG00000018287_Spag7	488.438	959.606	926.076	794.549	861.988	802.278	439.708	468.281	342.857	357.521	384.603	357.152	388.537	492.515	267.258	388.806	366.483	304.736
ENSMUSG00000018293_Pfn1	3943.21	8346.13	10312.7	6570.09	6042.52	8343.29	4501.66	3048.74	2818.01	1321.87	1881.21	2541.28	2924.2	5197.06	925.09	3363.45	3170.71	2077.58
ENSMUSG00000018322_Tomm34	726.897	922.169	911.359	933.825	1046.55	1039.84	555.904	361.195	357.888	217.259	349.766	368.653	363.345	570.112	285.643	500.498	542.143	406.016
ENSMUSG00000018326_Ywhab	4134.44	3818.56	4128.92	3537.55	3629.28	3637.64	4961.55	4935.76	4865.13	5223.8	4284.28	5107.47	4939.56	5424.08	4303.04	4605.17	4500.16	4381.47
ENSMUSG00000018334_Ksr1	86.3982	214.689	172.243	86.1174	88.2435	107.005	94.1795	104.191	40.4414	50.7771	30.6567	30.6678	39.7257	46.1733	19.7305	50.3459	64.4505	30.4736
ENSMUSG00000018339_Gpx3	119.806	265.878	283.437	285.641	225.989	304.63	194.475	179.44	143.871	114.04	89.1833	147.589	109.488	277.04	65.0209	133.692	197.143	125.479
ENSMUSG00000018340_Anxa6	1118.57	2207.25	2220.62	632.945	571.968	1031.14	1126.49	1223.67	662.451	685.491	287.755	400.599	530.969	943.987	256.945	637.997	645.769	473.237
ENSMUSG00000018341_Il12rb2	138.237	55.0093	33.7944	21.618	25.2893	15.3595	101.518	98.9814	118.103	124.446	155.374	127.783	187.002	117.998	67.7114	61.3459	60.6593	64.5323
ENSMUSG00000018347_Zkscan6	105.982	117.659	99.203	92.4965	116.761	78.3335	83.7831	70.0395	56.5463	44.534	45.2884	57.1827	62.0109	100.683	43.0483	56.269	58.7637	48.8474
ENSMUSG00000018362_Kpna2	1890.39	1074.21	987.669	1070.27	929.247	1027.04	1473.85	1639.85	1840.98	1777.2	1709.11	1542.66	1414.62	1311.45	1900.85	1720.65	1922.77	1960.17
ENSMUSG00000018363_Smurf2	804.079	539.396	562.514	1139.73	1198.82	923.619	765.667	739.177	798.091	823.671	874.414	850.393	853.619	820.859	897.737	839.804	887.774	866.257
ENSMUSG00000018372_Ccdc45	437.751	633.371	539.621	357.937	324.994	446.45	334.521	433.55	347.509	404.136	347.675	382.709	347.843	381.571	347.974	365.537	378.489	351.343
ENSMUSG00000018377_Vezf1	494.198	483.623	431.151	840.62	815.714	717.289	727.139	1212.67	755.144	1301.48	654.94	664.47	538.72	469.429	691.912	634.613	651.456	709.855
ENSMUSG00000018378_Cuedc1	36.8632	68.7616	43.0606	31.8953	23.6751	32.767	47.0898	97.8238	30.7784	46.1988	13.9349	11.8199	8.72029	14.7498	16.1431	28.346	43.5989	14.3405
ENSMUSG00000018379_Srsf1	11176.5	7255.11	6798.13	9182.32	10756.6	9059.04	11132.1	13528	16303.6	18943.6	17630.4	16104.4	15154.9	10532.6	21773	16651.4	16874.7	18735.4
ENSMUSG00000018381_Abi3	5.75988	19.1004	10.3564	7.08786	1.07614	4.09587	4.28089	1.15768	0	0.416206	0	0.638913	0.968921	5.13037	1.79368	0.84615	2.52747	0.896282
ENSMUSG00000018387_Shroom1	3.45593	3.05607	2.18029	6.37907	3.76649	4.60785	5.504	2.89419	3.57888	4.57826	2.09023	2.55565	0.968921	4.48907	0.89684	3.3846	3.15934	2.2407
ENSMUSG00000018395_Kif3a	291.45	320.887	344.485	326.396	365.888	302.07	366.322	506.484	373.635	468.648	248.738	285.914	259.671	286.018	265.465	283.883	318.461	279.192
ENSMUSG00000018398_Sept8	198.14	197.881	178.238	370.695	341.674	227.321	404.85	610.096	314.942	489.042	118.447	170.909	145.338	207.139	171.745	220.845	197.143	169.397
ENSMUSG00000018401_Mtmr4	450.423	399.581	471.487	772.931	891.044	818.662	857.401	914.565	726.513	854.887	618.012	640.191	649.177	719.534	547.969	654.074	657.774	561.073
ENSMUSG00000018405_Mrm1	149.757	119.951	110.649	116.595	104.386	85.5013	95.4027	74.6702	74.0829	58.2688	56.4363	69.961	76.5447	125.694	55.6041	92.6535	106.154	67.2211
ENSMUSG00000018411_Mapt	541.429	828.195	705.867	4.9615	7.53298	9.72769	204.871	214.17	166.06	131.521	174.186	246.62	292.614	605.383	156.499	190.384	236.319	130.857
ENSMUSG00000018412_1700081L11Rik	1039.08	1165.13	1082.51	1625.25	1511.44	1405.91	1858.52	1971.52	1604.77	1669.82	1201.88	1273.03	1523.14	1660.96	977.555	1085.19	1069.75	989.943
ENSMUSG00000018415_4933439F18Rik	1222.25	1159.01	1217.69	1420.41	1194.52	1196.51	944.853	963.188	965.225	911.074	909.948	1052.29	987.33	1044.03	1099.53	1128.34	1188.54	1101.98
ENSMUSG00000018417_Myo1b	1223.4	1373.7	1246.03	790.296	807.105	991.712	938.126	739.177	970.235	814.931	666.087	784.585	811.956	733.001	1404.45	1066.57	1239.72	1078.68
ENSMUSG00000018425_Dhx40	1443.43	880.148	1046.54	1008.96	947.003	903.651	1470.79	1630.59	1718.22	1998.62	1713.29	1884.47	1578.37	1471.77	1635.39	1597.95	1551.87	1758.95
ENSMUSG00000018427_Ypel2	298.362	165.028	143.354	34.3761	48.4263	40.4467	198.756	291.735	262.332	291.344	119.84	155.575	135.649	169.302	178.471	151.461	166.181	168.053
ENSMUSG00000018428_Akap1	1302.89	1972.69	1873.96	1274.4	1383.92	1458.13	1667.71	1542.03	1110.53	938.544	720.433	844.963	958.263	1554.5	522.409	937.535	888.406	786.936
ENSMUSG00000018433_Nol11	2563.15	2136.19	2072.91	2157.9	2292.72	2300.34	2597.28	2326.35	2708.5	2279.14	2752.84	2777.04	3076.32	2917.9	2383.35	2406.45	2531.26	2360.81
ENSMUSG00000018442_Derl2	479.222	274.282	243.647	403.653	377.187	337.397	495.36	500.117	565.463	592.261	606.864	613.357	601.7	533.558	609.851	532.229	571.84	505.055
ENSMUSG00000018446_C1qbp	4527.27	4840.05	5235.96	3547.47	3976.87	3995.52	4518.17	4316.98	4220.93	3821.18	3753.36	3525.52	3728.41	3862.52	3276.6	3952.37	4115.99	3521.49
ENSMUSG00000018449_Rpain	150.909	183.364	223.479	116.241	109.228	106.493	152.277	117.504	86.609	81.5763	65.494	76.0307	91.0785	137.237	54.2588	65.9997	94.7802	66.3249
ENSMUSG00000018451_6330403K07Rik	4.60791	6.11214	6.54086	52.0957	36.0507	28.1591	7.95022	7.5249	5.01044	4.99447	6.96744	10.8615	1.93784	4.48907	4.03578	5.0769	8.84615	4.48141
ENSMUSG00000018459_Slc13a3	2.30395	6.87616	0	0.354393	1.07614	0.511984	1.22311	0	0	0.832411	0	0	0	0	0.89684	0	2.52747	0
ENSMUSG00000018470_Kcnab3	25.3435	42.021	35.4296	37.92	45.1979	33.2789	17.7351	10.9979	14.6734	6.65929	4.18047	15.3339	7.75137	33.9887	7.62314	8.03843	8.21428	8.96282
ENSMUSG00000018474_Chd3	87.5502	150.511	130.817	485.518	509.552	579.566	102.741	295.787	56.9042	131.521	37.6242	49.5158	46.5082	107.096	24.2147	50.3459	46.7582	34.5069
ENSMUSG00000018476_Kdm6b	273.018	751.793	541.256	604.594	679.582	719.849	212.821	191.017	122.756	143.591	157.464	133.533	111.426	255.236	109.414	229.307	190.192	264.851
ENSMUSG00000018479_1700125H20Rik	0	0.764018	2.72536	0	0	0	0	1.15768	0	0.416206	0	0	0	0	0	0.423075	0.631868	0.448141
ENSMUSG00000018481_Appbp2	1960.66	1452.4	1358.86	1972.55	2385.26	1866.69	2292.11	2411.44	2726.39	2815.22	2898.46	2798.76	2764.33	2404.22	3348.8	3424.79	3271.81	3399.15
ENSMUSG00000018486_Wnt9b	0	0	0	0.354393	2.15228	1.02397	0	0	0	0.832411	0.696744	0	0	0	0	0.423075	0.631868	0
ENSMUSG00000018500_Adora2b	50.687	36.6728	18.5324	16.3021	25.2893	13.3116	28.1316	16.7863	27.1995	18.7293	11.8447	25.2371	14.5338	25.6518	29.1473	23.2691	18.3242	21.9589
ENSMUSG00000018501_Ncor1	3317.69	3347.16	2965.19	4403.33	4940.56	4188.03	5181.71	3330.64	4898.42	3008.34	5133.61	5757.88	5480.22	6107.06	3751.48	3830.95	3934.01	3613.81
ENSMUSG00000018507_Trpv2	25.3435	35.1448	43.0606	28.3514	16.1421	18.4314	19.5698	11.5768	12.5261	5.41067	7.66419	6.06967	12.596	23.0866	5.38104	11	15.7967	9.41096
ENSMUSG00000018509_Cenpv	231.547	608.158	607.209	241.696	197.472	349.685	162.674	67.1453	119.535	55.3554	114.963	84.3365	129.835	92.9879	73.5409	113.807	112.472	82.0098
ENSMUSG00000018537_Pcgf2	472.31	1218.61	1071.61	753.085	800.648	859.621	427.477	257.583	256.248	147.337	226.442	204.772	313.93	383.495	173.987	277.96	243.269	192.701
ENSMUSG00000018541_Cwc25	334.073	351.448	353.751	365.025	352.974	339.957	401.792	361.774	328.899	331.3	275.911	303.484	316.837	376.441	258.738	281.345	284.341	248.27
ENSMUSG00000018543_1700001P01Rik	3.45593	2.29205	4.36057	2.48075	1.61421	4.60785	6.11555	4.63071	1.43155	2.08103	1.39349	0.95837	3.87568	6.41296	0	2.11538	0	0.896282
ENSMUSG00000018547_Pip4k2b	952.684	993.987	933.162	1018.88	1115.42	984.545	872.078	562.631	602.326	410.795	591.536	742.736	894.314	1169.08	502.679	710.343	646.401	550.317
ENSMUSG00000018548_Trim37	1390.44	1078.03	1262.93	1787.2	1676.63	1682.38	1110.58	891.991	1268.71	958.106	1630.38	1755.41	1708.21	1676.35	1399.52	1456.65	1370.52	1471.25
ENSMUSG00000018554_Ybx2	82.9423	216.217	163.521	282.097	175.949	178.17	40.9742	48.6225	35.073	42.453	29.96	45.3628	37.7879	32.0648	24.6631	45.6921	37.9121	32.7143
ENSMUSG00000018559_Ctdnep1	324.857	456.118	442.598	464.609	412.162	422.387	242.788	279.579	215.091	169.812	153.284	188.479	212.194	291.148	129.145	206.461	192.088	189.115
ENSMUSG00000018565_Rai12	684.274	984.055	1004.57	692.129	693.034	692.202	587.705	472.911	376.498	232.243	246.647	263.232	334.278	591.275	109.414	325.768	391.126	214.211
ENSMUSG00000018566_Slc2a4	17.2796	13.7523	27.7986	17.7196	9.68526	13.3116	14.0658	12.7345	6.0841	5.41067	2.09023	2.55565	0.968921	5.13037	1.34526	3.3846	4.42308	3.13699
ENSMUSG00000018567_Gabarap	789.104	828.195	968.592	616.289	587.034	520.175	656.811	614.148	615.21	555.635	512.107	591.953	582.321	741.979	361.875	470.46	495.384	417.667
ENSMUSG00000018569_Cldn7	32.2553	18.3364	16.3521	354.038	293.248	218.617	27.52	39.9399	20.7575	30.7992	11.1479	13.7366	5.81352	5.77166	21.0757	19.4615	29.6978	18.3738
ENSMUSG00000018570_2810408A11Rik	116.35	116.131	99.203	114.823	65.1065	65.0219	53.8169	31.8361	28.6311	21.2265	18.8121	31.3067	21.3163	46.1733	11.6589	24.9614	22.7472	20.6145
ENSMUSG00000018572_Phf23	837.487	1286.61	1162.09	1098.97	1265	1339.86	789.518	667.98	536.474	404.136	408.989	459.379	550.347	792.642	354.7	542.382	590.796	424.838
ENSMUSG00000018574_Acadvl	178.556	314.775	259.454	121.911	112.457	113.66	204.871	158.602	111.303	73.2522	57.8298	72.1972	80.4204	147.498	26.9052	88.8458	115.632	58.2583
ENSMUSG00000018581_Dnahc11	18.4316	22.9205	7.631	25.8707	26.9035	33.2789	25.0738	28.9419	22.9048	28.302	28.5665	15.3339	30.0365	17.9563	20.1789	21.5768	29.6978	24.1996
ENSMUSG00000018583_G3bp1	3586.1	3325	3231.73	3052.03	3350.56	3318.17	2893.27	2781.9	3324.07	3279.28	3298.39	3249.83	3217.79	2904.43	4055.06	3904.56	3725.49	3694.92
ENSMUSG00000018585_Atox1	522.997	875.564	914.63	784.626	622.547	804.838	365.71	208.382	112.735	60.766	73.8549	85.9338	145.338	441.853	16.1431	109.576	175.027	88.7319
ENSMUSG00000018589_Glra2	0	0	0	3.54393	2.69035	2.04793	3.05778	0	0.715776	0.416206	1.39349	0.319457	0	0	3.13894	0	1.26374	1.34442
ENSMUSG00000018593_Sparc	2171.48	3418.98	2646.87	1283.96	1191.82	1330.13	4025.87	5318.37	3067.82	3862.39	1155.2	1287.73	1478.57	2011.74	2551.06	3129.06	3105.63	2365.29
ENSMUSG00000018595_Glra4	0	0.764018	1.63521	4.25271	3.22842	3.58389	1.22311	2.31536	1.78944	0.832411	2.78698	0.319457	2.90676	3.20648	0	1.26923	1.26374	0.896282
ENSMUSG00000018599_Smcr7	55.2949	96.2662	83.941	68.7522	50.0405	73.7257	44.6436	69.4607	34.3573	24.1399	24.386	22.362	35.8501	57.0753	9.86524	32.1537	24.6428	14.3405
ENSMUSG00000018604_Tbx3	1888.09	2767.27	2255.51	29.4146	47.8882	91.6451	3011.91	3144.25	2806.2	2700.34	1301.52	2225.97	1569.65	2651.76	985.627	1686.8	653.983	1327.84
ENSMUSG00000018620_Mmp20	0	0.764018	0	0	0	0.511984	3.05778	2.31536	5.36832	0.416206	0.696744	0.95837	2.90676	0	5.38104	5.92305	1.26374	5.82583
ENSMUSG00000018623_Mmp7	0	0	0	0	0	0	0	0	0	0	0	0	0	0	0	0	0	0
ENSMUSG00000018634_Crhr1	0	0	0	0.708786	1.07614	0.511984	0.611555	1.73652	0	0	0	0	0	0.641296	0	0.84615	0	0.448141
ENSMUSG00000018648_Dusp14	49.535	53.4812	52.8719	49.2606	50.0405	32.767	45.8667	21.417	22.547	14.9834	18.8121	57.8216	19.3784	95.5531	18.8336	30.4614	22.7472	23.7515
ENSMUSG00000018651_Tada2a	901.997	879.384	867.208	903.347	816.252	891.364	611.555	543.53	529.317	429.524	581.085	590.036	635.612	688.752	469.047	593.151	620.494	534.632
ENSMUSG00000018654_Ikzf1	12.6717	5.34812	3.27043	29.769	23.137	14.8475	6.72711	1.15768	3.93677	1.66482	3.48372	9.90315	2.90676	8.33684	4.4842	5.49998	8.21428	5.37769
ENSMUSG00000018656_Fam115e	0	0	0	0	0	0	0	0	0	0	0	0	0	0	0	0	0	0
ENSMUSG00000018659_Pnpo	335.225	378.189	363.563	296.627	278.72	267.767	280.704	336.305	187.533	203.941	125.414	152.061	168.592	327.061	87.8903	183.615	160.494	140.716
ENSMUSG00000018661_Cog1	202.748	381.245	322.137	248.784	285.177	240.12	210.987	171.336	107.724	83.2411	63.4037	78.2669	91.0785	204.573	34.5283	83.3458	97.9395	71.7026
ENSMUSG00000018666_Cbx1	6280.57	3464.06	3660.7	4948.03	5316.67	5084.51	4550.58	3348.58	5446.34	3846.16	5386.53	5785.68	4452.19	4705.83	6769.8	6479.82	7619.06	6883
ENSMUSG00000018669_Cdk5rap3	584.052	937.45	780.542	607.075	440.141	572.91	366.933	272.633	182.165	133.602	195.088	203.494	241.261	503.417	89.2356	188.268	185.769	144.75
ENSMUSG00000018672_Copz2	41.4711	22.9205	10.3564	17.3652	8.07105	10.2397	12.2311	11.5768	6.44199	4.99447	0	1.91674	0	1.92389	3.58736	7.61535	8.21428	3.58513
ENSMUSG00000018677_Slc25a39	786.8	2596.13	2535.13	1141.14	888.891	1322.45	741.817	654.667	262.332	191.455	165.128	189.118	263.546	729.153	66.8146	280.499	276.126	175.223
ENSMUSG00000018678_Sp2	283.386	615.798	542.891	414.994	355.664	399.347	285.596	195.069	192.902	124.446	221.565	275.372	337.184	420.049	105.827	201.384	188.297	170.742
ENSMUSG00000018697_Aatf	996.46	1220.14	1364.31	974.58	1016.41	1151.45	958.919	776.802	912.257	770.397	945.482	823.878	857.495	836.891	619.716	907.919	895.989	768.562
ENSMUSG00000018698_Lhx1	0	0	0.545071	0.708786	3.76649	1.53595	1.83467	0.578839	0.715776	0.416206	2.09023	5.1113	2.90676	3.84777	0.89684	2.53845	0.631868	0.896282
ENSMUSG00000018707_Dync1h1	2643.79	3412.87	3009.34	7759.08	7476.48	6434.61	3366	2983.91	2013.48	1502.92	1792.03	2010.66	2572.48	3861.88	925.09	1825.99	2036.51	1497.69
ENSMUSG00000018727_Cpsf4l	142.845	258.238	297.064	26.5795	27.4416	37.8868	203.036	57.305	101.282	34.1289	37.6242	58.78	39.7257	179.563	38.1157	77.4228	104.89	60.0509
ENSMUSG00000018733_Pex12	252.283	201.701	218.029	191.372	220.609	164.347	335.744	305.627	370.772	379.996	388.087	362.583	423.418	378.365	370.395	343.537	331.099	325.798
ENSMUSG00000018736_Ndel1	340.985	297.967	284.527	320.371	315.847	276.471	348.587	388.98	315.657	333.797	290.542	267.066	303.272	322.572	296.854	280.076	315.934	285.018
ENSMUSG00000018740_Slc25a35	41.4711	51.9532	79.0353	33.6673	37.1268	23.0393	50.7591	51.5167	47.5991	41.6206	23.6893	26.1954	25.1919	47.4559	19.2821	21.1538	20.2198	21.0626
ENSMUSG00000018750_Zbtb4	16.1277	17.5724	20.7127	28.7058	16.1421	18.4314	17.1236	16.2075	13.9576	17.0644	13.2381	16.6117	22.2852	25.0105	14.3494	11.8461	12.6374	10.7554
ENSMUSG00000018752_BC096441	70.2706	111.547	54.5071	21.2636	16.1421	18.9434	23.2391	5.20955	10.7366	2.08103	12.5414	14.3755	12.596	44.2494	7.17472	14.3846	27.1703	15.2368
ENSMUSG00000018761_Mpdu1	862.83	874.036	815.972	678.662	566.05	518.639	458.055	259.899	266.269	136.932	199.966	182.41	249.013	463.016	118.831	278.383	423.983	220.037
ENSMUSG00000018765_Fxr2	1391.59	2712.26	2139.95	1825.83	1731.51	1967.55	1257.97	1044.8	726.155	539.819	704.408	666.067	908.848	1283.23	383.847	743.766	789.203	583.48
ENSMUSG00000018770_Atp5g3	3567.67	2059.03	2257.69	1376.82	1278.99	1454.55	3786.75	3821.49	3952.52	4038.86	3234.29	3261.65	3223.6	2896.73	2531.33	3471.33	3051.92	3489.67
ENSMUSG00000018774_Cd68	105.982	147.455	116.1	36.5025	31.7461	40.4467	87.4524	38.2034	52.6096	20.8103	23.6893	45.3628	31.9744	104.531	30.0441	59.6536	88.4615	40.7808
ENSMUSG00000018776_Amac1	1.15198	4.58411	0.545071	2.48075	0.53807	2.04793	1.83467	1.15768	3.22099	0.416206	0.696744	2.2362	0	4.48907	0	1.26923	1.8956	0.896282
ENSMUSG00000018796_Acsl1	332.921	286.507	291.613	215.471	232.984	166.395	355.925	376.824	351.804	357.937	209.72	276.33	231.572	337.322	203.583	235.23	254.643	233.481
ENSMUSG00000018800_Abca5	89.8542	55.7733	35.9747	61.6643	83.4008	61.95	149.831	189.28	158.544	185.212	98.2409	163.881	76.5447	133.39	216.138	197.576	142.17	202.56
ENSMUSG00000018809_Smyd4	263.803	294.911	232.745	164.084	138.284	168.443	275.2	238.482	172.144	166.482	158.858	160.687	167.623	198.16	126.903	196.307	242.005	164.916
ENSMUSG00000018819_Lsp1	1.15198	12.2243	4.36057	5.31589	2.15228	12.2876	4.28089	38.2034	3.57888	14.5672	3.48372	0.95837	0.968921	1.28259	2.2421	6.7692	5.68681	1.79256
ENSMUSG00000018820_Zfyve27	277.626	304.079	230.02	320.017	280.334	271.351	244.622	178.861	137.429	96.9759	112.176	131.936	177.312	288.583	80.7156	144.269	166.181	112.483
ENSMUSG00000018821_Avpi1	209.66	321.651	267.085	113.051	123.756	99.3248	226.887	152.813	112.019	78.6629	48.0753	99.6704	70.7312	178.28	56.5009	90.9612	123.846	54.6732
ENSMUSG00000018822_Sfrp5	9.21581	44.313	40.8803	4.60711	5.3807	3.0719	37.9164	15.6286	12.1682	7.0755	0.696744	6.38913	0.968921	19.2389	0.89684	3.80768	3.15934	3.13699
ENSMUSG00000018830_Myh11	2.30395	9.93223	15.262	8.85982	10.7614	13.3116	6.72711	2.89419	3.22099	2.91344	1.39349	3.51402	1.93784	2.56518	2.69052	3.3846	5.05494	1.34442
ENSMUSG00000018841_Rad51l3	109.438	158.152	153.71	280.325	242.131	210.425	97.2373	116.347	77.6617	82.8249	70.3712	80.5031	105.612	136.596	35.4252	71.9228	102.363	56.9139
ENSMUSG00000018844_Fndc8	0	0	0	0.708786	3.76649	3.58389	0	0.578839	0.357888	0.416206	0.696744	0	0	1.28259	0	0.423075	0.631868	0
ENSMUSG00000018845_Unc45b	17.2796	19.8645	15.262	83.2823	43.0456	42.4946	20.1813	10.4191	12.1682	5.41067	7.66419	16.2923	15.5027	42.9668	5.82946	9.30765	12.6374	5.37769
ENSMUSG00000018846_Pank3	1027.56	433.962	436.602	1104.64	1328.49	999.392	1183.97	1766.04	1655.95	2223.37	1947.4	1708.77	1729.52	1251.81	2355.55	1889.88	1781.87	2014.39
ENSMUSG00000018848_Rars	4848.67	5714.09	5959.81	3778.89	3904.24	3896.71	4107.82	3467.82	4068.83	3406.23	4124.73	4115.88	4250.66	4162.01	3334	3916.41	3852.5	3855.81
ENSMUSG00000018849_Wwc1	413.559	456.882	461.675	800.928	690.882	741.864	259.911	271.475	178.228	172.725	150.497	173.145	175.375	284.735	201.789	266.96	273.599	250.511
[truncated: 25,130 more rows]
