# Supplementary material for: OCT4 activates a Suv39h1-repressive antisense lncRNA to couple histone H3 Lysine 9 methylation to pluripotency
Source: Nucleic Acids Res. 2022 Jun 28;50(13):7367–79. doi: 10.1093/nar/gkac550 (PMC9303268; doi:10.1093/nar/gkac550)
Supplement: gkac550_Supplemental_Files [file gkac550_supplemental_files.zip › TableS2.xlsx]

## Sheet: atac_peaks_final
chr	start	end	X.log10.pval	X.log10.qval.	nb_wt	nb_mut	a8_1	a8_2	d8_1	d8_2	wt_1	wt_2
chr1	3671705	3672647	71.51512	68.65974	2	4	72.240902161384	19.9947813620645	46.2904564123276	30.9684292348166	66.7027095342747	28.8909875502356
chr1	5046297	5047011	36.82221	34.36543	2	3	28.6838876229025	7.9979125448258	19.6734439752392	10.8389502321858	26.3300169214242	11.6314365461988
chr1	193538174	193539446	41.41938	38.90129	2	4	67.9914373283615	32.4915197133548	45.1331950020194	44.1300116596136	64.9473750728464	51.7786530121106
chr5	37716550	37717906	26.36904	24.07324	2	3	61.6172400788276	16.9955641577548	64.8066389772587	24.0005326569828	63.1920406114181	22.1372502008299
chr5	37752468	37752855	47.77634	45.17738	1	3	29.7462538311581	9.99739068103225	19.6734439752392	15.4842146174083	29.8406858442808	14.2578899598565
chr5	37816844	37817997	23.09202	20.8559	2	4	37.1828172889477	12.4967383512903	48.604979232944	16.2584253482787	33.3513547671373	13.5074746988115
chr5	37823457	37824898	80.0511	77.11206	2	4	74.3656345778953	27.4928243728387	70.5929460287996	36.3879043509095	59.6813716885615	30.7670257028483
chr1	193542152	193542796	51.06893	48.43084	2	3	30.8086200394138	19.9947813620645	27.7742738473966	24.7747433878533	36.8620236899939	24.3884959839651
chr5	37892987	37894001	19.49706	17.33037	1	3	13.8107607073234	6.99817347672257	27.7742738473966	12.3873716939266	26.3300169214242	9.38019076306351
chr5	37901178	37902265	18.78287	16.63231	1	3	31.8709862476694	9.99739068103225	18.516182564931	16.2584253482787	22.8193479985676	7.50415261045081
chr5	38038569	38040076	96.85983	93.76566	2	4	53.1183104127824	27.9926939068903	42.818672181403	28.6457970422053	52.6600338428484	24.0132883534426
chr5	38089878	38091460	23.04499	20.80953	2	4	43.5570145384816	23.9937376344774	32.4033194886293	24.0005326569828	38.6173581514222	17.6347586345594
chr5	38158797	38160457	31.97533	29.59009	2	4	40.3699159137146	12.9966078853419	48.604979232944	18.5810575408899	59.6813716885615	14.2578899598565
chr5	38197346	38197858	45.73428	43.16124	0	4	25.4967889981355	14.4962164874968	27.7742738473966	10.8389502321858	31.5960203057091	13.1322670682889
chr5	38219765	38221230	89.62386	86.59492	2	4	43.5570145384816	25.9932157706839	50.9195020535604	32.5168506965574	78.9900507642726	27.0149493976229
chr5	38260039	38260997	56.1036	53.4087	2	4	20.1849579568573	13.4964774193935	25.4597510267802	22.452111195242	57.9260372271333	11.2562289156762
chr5	38276916	38278367	35.63616	33.1976	2	4	61.6172400788276	12.4967383512903	41.6614107710949	27.0973755804645	56.170702765705	27.3901570281455
chr5	38299646	38300260	13.83607	11.80002	0	3	16.9978593320904	3.9989562724129	15.0443983340065	12.3873716939266	17.5533446142828	6.37852971888319
chr5	38307420	38308078	91.9082	88.85845	2	4	39.307549705459	22.4941290323226	28.9315352577048	21.6779004643716	43.883361535707	24.7637036144877
chr5	38318940	38320501	53.29966	50.63621	2	4	44.6193807467372	9.49752114698064	34.7178423092457	22.452111195242	43.883361535707	15.0083052209016
chr5	38366304	38367584	58.95263	56.22561	2	4	57.367775245805	28.9924329749935	38.1896265401703	26.3231648495941	70.2133784571312	30.3918180723258
chr5	38553419	38554466	37.53723	35.07073	2	3	36.120451080692	20.9945204301677	53.2340248741768	38.7105365435207	29.8406858442808	35.2695172691188
chr5	38560529	38562277	132.41435	129.02022	2	4	104.111888409053	46.9877362008516	137.714107826675	65.0337013931148	147.448094759976	52.5290682731557
chr5	38580417	38581434	80.74028	77.79465	2	4	74.3656345778953	35.9906064517161	67.121161797875	61.1626477387627	47.3940304585636	45.7753309237499
chr5	38597700	38599255	74.49797	71.61266	2	4	54.180676621038	39.989562724129	40.5041493607867	52.6463296991882	54.4153683042767	48.4017843374077
chr5	38607400	38608631	53.49029	50.82494	2	4	33.9957186641807	30.4920415771484	37.0323651298621	25.5489541187237	56.170702765705	30.7670257028483
chr1	193587938	193589345	85.59725	82.60574	2	4	60.5548738705719	34.9908673836129	46.2904564123276	45.6784331213544	52.6600338428484	39.3968012048667
chr5	38620758	38621376	35.0921	32.65989	2	4	13.8107607073234	9.49752114698064	17.3589211546229	17.0326360791491	17.5533446142828	18.3851738956045
chr5	38632415	38633084	31.15182	28.78011	1	4	25.4967889981355	14.4962164874968	23.1452282061638	17.0326360791491	22.8193479985676	18.3851738956045
chr5	38655130	38656498	34.83267	32.40506	1	4	84.9892966604518	70.4816043012774	56.7058091051013	54.194751160929	68.4580439957029	77.6679795181659
chr5	38658601	38659409	54.74656	52.0668	2	4	43.5570145384816	23.4938681004258	34.7178423092457	30.1942185039461	28.0853513828525	49.9026148594979
chr5	38684173	38685356	77.14137	74.23066	2	4	55.2430428292937	17.9953032258581	57.8630705154095	37.1621150817799	59.6813716885615	26.2645341365778
chr5	38696548	38697330	84.52402	81.54227	2	4	53.1183104127824	36.4904759857677	48.604979232944	60.3884370078923	75.4793818414161	53.2794835342007
chr5	38697758	38698731	116.26	112.99905	2	4	52.0559442045267	60.4842136202451	61.3348547463341	70.4531765092077	61.4367061499898	63.7852971888319
chr5	38708782	38709781	44.55523	41.99706	1	3	27.6215214146468	13.4964774193935	33.5605808989375	24.0005326569828	19.3086790757111	30.0166104418032
chr5	38752604	38753477	155.71851	152.13794	2	4	57.367775245805	41.4891713262838	60.1775933360259	48.0010653139657	35.1066892285656	59.6580132530839
chr1	33669359	33670836	70.65934	67.81226	2	4	58.4301414540606	40.4894322581806	65.9639003875669	20.9036897335012	66.7027095342747	32.643063855461
chr5	39576542	39577062	23.82846	21.5776	1	3	7.43656345778953	2.49934767025806	9.25809128246552	5.4194751160929	14.0426756914262	4.87769919679303
chr5	39614456	39615274	16.3569	14.25906	1	3	24.4344227898799	8.49778207887741	23.1452282061638	17.8068468100195	19.3086790757111	7.87936024097335
chr5	39644029	39645453	89.31828	86.29253	2	4	78.6150994109179	28.4925634409419	71.7502074391078	37.1621150817799	94.7880609171272	33.7686867470286
chr5	41556594	41557268	15.49859	13.42098	1	3	6.37419724953389	1.99947813620645	15.0443983340065	9.29052877044497	10.5320067685697	6.75373734940573
chr5	41707045	41708843	171.93893	168.23837	2	4	110.486085658587	49.9869534051613	129.613277954517	66.5821228548556	143.937425837119	71.2894497992827
chr5	41743985	41744771	68.57157	65.74544	1	4	20.1849579568573	22.9939985663742	37.0323651298621	22.452111195242	45.6386959971353	24.3884959839651
chr5	41761136	41762440	20.65089	18.46183	2	4	39.307549705459	11.9968688172387	35.8751037195539	18.5810575408899	31.5960203057091	18.760381526127
chr5	41762628	41764782	39.03643	36.55013	2	4	89.2387614934744	34.4909978495613	90.2663900040388	62.7110692005036	103.564733224269	54.4051064257684
chr5	41781401	41781952	37.71568	35.2472	2	4	22.3096903733686	13.9963469534451	25.4597510267802	12.3873716939266	28.0853513828525	9.75539839358605
chr5	41843508	41845540	169.44186	165.759	2	4	101.987155992542	41.4891713262838	92.5809128246552	53.4205404300586	114.096739992838	64.5357124498769
chr5	41884467	41885068	39.17288	36.68365	1	3	19.1225917486017	7.9979125448258	20.8307053855474	10.0647395013154	21.0640135371394	13.1322670682889
chr1	193672660	193673649	53.63914	50.97128	1	4	42.4946483302259	20.9945204301677	25.4597510267802	26.3231648495941	35.1066892285656	27.765364658668
chr5	42703802	42704859	71.57651	68.7198	2	4	23.3720565816243	7.9979125448258	40.5041493607867	15.4842146174083	29.8406858442808	13.882682329334
chr5	42738305	42738859	31.16862	28.79497	1	3	7.43656345778953	0.999739068103225	9.25809128246552	6.19368584696331	8.7766723071414	4.50249156627049
chr5	43113412	43114548	73.74023	70.86311	2	4	36.120451080692	34.9908673836129	43.9759335917112	48.0010653139657	49.1493649199919	30.7670257028483
chr5	43232330	43234100	145.75398	142.25168	2	4	146.606536739279	52.9861706094709	131.927800775134	82.8405482031343	182.554783988541	47.6513690763626
chr5	43354816	43356332	117.35442	114.08435	2	4	66.9290711201058	47.9874752689548	105.310788338045	42.5815901978728	103.564733224269	46.525746184795
chr5	43422821	43423507	50.98375	48.34651	2	4	14.8731269155791	11.9968688172387	15.0443983340065	15.4842146174083	22.8193479985676	18.3851738956045
chr5	43554323	43555278	35.0921	32.65989	1	3	30.8086200394138	12.9966078853419	47.4477178226358	35.6136936200391	35.1066892285656	23.2628730923975
chr5	43672168	43673557	90.10809	87.07515	2	4	74.3656345778953	37.9900845879226	55.5485476947931	65.0337013931148	54.4153683042767	44.6497080321823
chr5	43781286	43783218	144.79433	141.29953	2	4	79.6774656191736	26.4930853047355	97.209958465888	44.904222390484	80.7453852257009	43.8992927711372
chr1	193702705	193703520	54.25854	51.58354	2	4	29.7462538311581	14.4962164874968	25.4597510267802	19.3552682717604	24.5746824599959	16.5091357429918
chr5	43807666	43808600	128.13519	124.77612	2	4	41.4322821219703	20.9945204301677	48.604979232944	30.1942185039461	52.6600338428484	28.1405722891905
chr5	43814312	43815184	48.0673	45.46534	2	4	30.8086200394138	18.4951727599097	42.818672181403	24.0005326569828	40.3726926128505	21.0116273092623
chr5	43818722	43819292	15.16416	13.09532	2	2	15.9354931238347	10.4972602150839	25.4597510267802	14.7100038865379	21.0640135371394	9.38019076306351
chr5	43859888	43861337	67.70151	64.88399	2	4	60.5548738705719	31.4917806452516	67.121161797875	50.3236975065769	57.9260372271333	47.6513690763626
chr5	43868526	43869588	59.08108	56.35287	2	4	55.2430428292937	32.4915197133548	48.604979232944	33.2910614274278	52.6600338428484	53.6546911647233
chr1	193731998	193732780	27.93724	25.6151	1	3	31.8709862476694	9.99739068103225	33.5605808989375	34.0652721582982	21.0640135371394	13.5074746988115
chr5	43923866	43924199	25.3417	23.06366	2	2	11.6860282908121	6.49830394267096	16.2016597443147	13.9357931556675	24.5746824599959	13.5074746988115
chr5	43947400	43949218	152.35907	148.8047	2	4	101.987155992542	49.4870838711096	99.5244812865044	58.0658048152811	143.937425837119	50.653030120543
chr5	43968511	43969051	27.41093	25.09751	2	1	21.247324165113	8.99765161292903	18.516182564931	14.7100038865379	24.5746824599959	24.3884959839651
chr5	43981714	43983485	80.51235	77.56868	1	4	67.9914373283615	35.4907369176645	54.3912862844849	64.2594906622444	71.9687129185595	72.0398650603278
chr5	43990102	43990776	45.26037	42.6923	2	3	19.1225917486017	12.4967383512903	15.0443983340065	14.7100038865379	21.0640135371394	17.2595510040369
chr5	44100140	44102069	56.87479	54.17139	2	4	108.361353242076	38.4899541219742	109.939833979278	44.904222390484	103.564733224269	39.0215935743442
chr5	44143533	44144614	105.41423	102.24514	2	4	58.4301414540606	34.4909978495613	43.9759335917112	41.8073794670024	68.4580439957029	31.8926485944159
chr5	44226976	44227642	74.10523	71.22416	2	4	22.3096903733686	10.4972602150839	35.8751037195539	12.3873716939266	28.0853513828525	18.3851738956045
chr5	44754002	44754892	41.5724	39.05128	1	4	11.6860282908121	18.4951727599097	48.604979232944	38.7105365435207	26.3300169214242	35.6447248996413
chr5	45278079	45278426	30.07768	27.72103	1	3	18.060225540346	10.4972602150839	17.3589211546229	10.0647395013154	15.7980101528545	22.1372502008299
chr5	45378370	45379157	77.42796	74.51398	2	4	31.8709862476694	20.9945204301677	33.5605808989375	28.6457970422053	29.8406858442808	37.520763052254
chr5	45419587	45420221	30.6841	28.31813	1	4	32.9333524559251	13.9963469534451	26.6170124370884	14.7100038865379	26.3300169214242	15.7587204819467
chr5	45424205	45426591	74.12375	71.24252	2	4	76.4903669944066	39.4896931900774	60.1775933360259	68.1305443165964	71.9687129185595	64.1605048193544
chr5	45448925	45451143	309.91122	305.49011	2	4	205.03667819334	95.9749505379096	179.37551859777	106.841080860117	214.15080429425	119.69123413669
chr5	45493153	45494266	102.03407	98.89451	2	4	63.7419724953389	30.4920415771484	91.423651414347	42.5815901978728	96.5433953785554	38.2711783132991
chr5	45495427	45496373	135.6234	132.20314	2	4	50.9935779962711	53.4860401435225	79.8510373112651	82.0663374722639	89.5220575328423	57.4067674699487
chr5	45519819	45521003	126.91487	123.56613	2	4	44.6193807467372	31.4917806452516	45.1331950020194	32.5168506965574	63.1920406114181	39.3968012048667
chr5	45534122	45535197	116.23991	112.9791	2	4	57.367775245805	41.9890408603355	84.4800829524979	61.1626477387627	77.2347163028443	57.0315598394261
chr5	45539425	45540641	42.813	40.2759	1	3	35.0580848724364	16.4956946237032	30.088796668013	20.1294790026308	29.8406858442808	26.6397417671004
chr5	45638877	45640177	75.01742	72.12759	2	4	44.6193807467372	18.4951727599097	41.6614107710949	27.0973755804645	45.6386959971353	16.8843433735143
chr5	45668947	45670543	283.31958	278.98373	2	4	141.294705698001	81.9786035844645	141.185892057599	109.163713052728	187.820787372826	98.6796068274281
chr5	45856103	45858317	301.42548	297.02859	2	4	160.417297446603	87.4771684590322	172.43195013592	125.422138401007	224.68281106282	105.808551807356
chr5	46172141	46172791	78.16933	75.24807	1	3	37.1828172889477	27.4928243728387	37.0323651298621	30.9684292348166	40.3726926128505	40.5224240964344
chr5	46458352	46459677	70.85519	68.00558	1	4	7.43656345778953	1.99947813620645	13.8871369236983	6.96789657783373	7.02133784571312	6.75373734940573
chr5	47982754	47986473	113.8613	110.62048	2	4	177.415156778693	72.4810824374838	189.790871290543	115.357398899692	191.331456295683	88.173793172797
chr5	48372040	48372641	278.64206	274.32465	2	4	60.5548738705719	32.4915197133548	54.3912862844849	30.9684292348166	61.4367061499898	41.2728393574794
chr5	49524168	49525498	39.17288	36.68365	2	4	26.5591552063912	12.4967383512903	30.088796668013	17.8068468100195	38.6173581514222	18.0099662650819
chr5	49606784	49607424	42.17975	39.65076	1	4	29.7462538311581	15.9958250896516	15.0443983340065	25.5489541187237	19.3086790757111	24.3884959839651
chr1	194222588	194223480	58.95263	56.22561	2	3	38.2451834972033	13.9963469534451	24.302489616472	15.4842146174083	36.8620236899939	25.8893265060553
chr5	49961536	49962543	57.62152	54.909	2	4	35.0580848724364	11.9968688172387	12.7298755133901	16.2584253482787	43.883361535707	19.8860044176946
chr5	50002288	50002704	33.39087	30.98352	2	1	9.56129587430083	7.9979125448258	16.2016597443147	17.0326360791491	19.3086790757111	13.1322670682889
chr5	50024174	50024574	13.43198	11.40652	2	1	20.1849579568573	3.49908673836129	10.4153526927737	8.51631803957456	15.7980101528545	5.25290682731557
chr5	50032350	50032846	14.24483	12.19831	2	0	15.9354931238347	6.49830394267096	15.0443983340065	6.19368584696331	17.5533446142828	10.5058136546311
chr5	50057807	50058718	41.71322	39.19059	2	4	24.4344227898799	15.9958250896516	45.1331950020194	16.2584253482787	50.9046993814201	17.2595510040369
chr5	50058945	50059813	104.12162	100.96381	2	4	43.5570145384816	16.9955641577548	61.3348547463341	23.2263219261124	50.9046993814201	29.6414028112807
chr5	50113741	50114475	52.28569	49.6333	1	4	20.1849579568573	5.49856487456774	9.25809128246552	6.96789657783373	10.5320067685697	7.12894497992827
chr5	50122708	50123575	240.9017	236.76492	2	4	82.8645642439405	81.4787340504128	100.681742696813	102.195816474895	114.096739992838	101.681267871608
chr5	50201087	50202232	35.66563	33.22517	1	4	37.1828172889477	20.9945204301677	31.2460580783211	22.452111195242	45.6386959971353	19.1355891566496
chr5	50252415	50253396	84.93812	81.9522	2	4	19.1225917486017	3.9989562724129	24.302489616472	12.3873716939266	24.5746824599959	8.25456787149589
chr1	33684373	33684886	52.70275	50.04622	1	3	13.8107607073234	11.4969992831871	6.94356846184914	13.9357931556675	26.3300169214242	17.2595510040369
chr5	52064901	52065618	114.46206	111.21617	2	4	31.8709862476694	17.4954336918064	31.2460580783211	42.5815901978728	45.6386959971353	26.2645341365778
chr5	52113471	52114060	20.97858	18.78225	1	3	14.8731269155791	2.99921720430968	20.8307053855474	6.19368584696331	24.5746824599959	5.25290682731557
chr5	52114526	52115379	8.91874	7.03449	1	3	22.3096903733686	10.4972602150839	39.3468879504785	14.7100038865379	31.5960203057091	11.6314365461988
chr5	52115764	52116475	98.32532	95.21787	2	4	60.5548738705719	16.4956946237032	59.0203319257177	24.0005326569828	78.9900507642726	18.3851738956045
chr1	194505510	194506563	76.61363	73.70827	2	4	32.9333524559251	27.4928243728387	49.7622406432522	41.0331687361319	42.1280270742787	33.7686867470286
chr5	52131863	52133101	56.66913	53.96773	2	4	45.6817469549929	17.9953032258581	52.0767634638686	29.4200077730757	43.883361535707	22.5124578313524
chr5	52145657	52146230	33.00236	30.60134	1	3	20.1849579568573	14.4962164874968	13.8871369236983	18.5810575408899	21.0640135371394	18.760381526127
chr5	52189693	52191468	97.67353	94.57195	2	4	67.9914373283615	38.4899541219742	89.1091285937306	50.3236975065769	128.139415684264	42.0232546185245
chr5	52368006	52369082	39.17288	36.68365	2	3	18.060225540346	8.49778207887741	31.2460580783211	10.8389502321858	28.0853513828525	7.12894497992827
chr5	52470568	52471853	93.94458	90.87671	2	4	76.4903669944066	25.4933462366322	69.4356846184914	29.4200077730757	80.7453852257009	26.6397417671004
chr5	52475873	52477126	60.94953	58.20212	2	4	60.5548738705719	21.994259498271	45.1331950020194	23.2263219261124	68.4580439957029	23.63808072292
chr5	52509217	52510022	17.23277	15.11498	1	3	24.4344227898799	7.9979125448258	6.94356846184914	5.4194751160929	24.5746824599959	10.8810212851537
chr5	52515397	52516442	33.9547	31.53903	1	3	39.307549705459	23.4938681004258	20.8307053855474	19.3552682717604	29.8406858442808	19.8860044176946
chr5	52565057	52566102	32.40456	30.01239	2	3	37.1828172889477	15.9958250896516	34.7178423092457	17.0326360791491	50.9046993814201	18.760381526127
chr5	52617908	52619032	32.53788	30.14409	2	3	35.0580848724364	9.99739068103225	23.1452282061638	17.0326360791491	42.1280270742787	13.1322670682889
chr5	52633981	52634441	24.83355	22.56453	1	3	21.247324165113	7.49804301077419	18.516182564931	5.4194751160929	19.3086790757111	7.87936024097335
chr5	52669132	52670176	116.36756	113.10574	2	4	47.8064793715042	14.4962164874968	38.1896265401703	30.1942185039461	59.6813716885615	19.8860044176946
chr5	52674478	52674918	32.89284	30.49312	1	3	22.3096903733686	12.9966078853419	15.0443983340065	24.7747433878533	35.1066892285656	18.0099662650819
chr5	52741104	52742578	66.4447	63.6403	2	4	50.9935779962711	18.4951727599097	55.5485476947931	30.1942185039461	78.9900507642726	28.8909875502356
chr5	52782579	52783679	126.35979	123.0153	2	4	46.7441131632485	23.9937376344774	57.8630705154095	26.3231648495941	80.7453852257009	32.2678562249385
chr1	194618856	194620930	76.92106	74.01224	2	4	109.423719450332	37.4902150538709	94.8954356452716	62.7110692005036	126.384081222836	77.6679795181659
chr5	52833117	52834645	251.22253	247.03253	2	4	114.73555049161	72.9809519715354	130.770539364826	88.2600233192272	163.24610491283	83.296093976004
chr5	52855584	52856507	61.69049	58.93441	1	4	23.3720565816243	16.9955641577548	30.088796668013	27.8715863113349	29.8406858442808	21.7620425703073
chr5	52901762	52903448	115.29533	112.04238	2	4	29.7462538311581	8.99765161292903	33.5605808989375	21.6779004643716	29.8406858442808	11.2562289156762
chr5	52910209	52911746	72.37684	69.51232	1	4	59.4925076623163	27.4928243728387	54.3912862844849	33.2910614274278	49.1493649199919	55.9059369478585
chr5	52975019	52975997	66.97057	64.16051	1	4	38.2451834972033	27.4928243728387	40.5041493607867	20.1294790026308	33.3513547671373	30.0166104418032
chr5	52977629	52978587	30.52821	28.16593	1	4	26.5591552063912	13.9963469534451	21.9879667958556	17.8068468100195	29.8406858442808	24.3884959839651
chr5	53023433	53024433	184.06232	180.27591	2	4	55.2430428292937	45.4881275986967	72.907468849416	75.8726516253006	50.9046993814201	50.2778224900204
chr5	53048780	53049651	37.34408	34.88132	2	4	21.247324165113	11.9968688172387	31.2460580783211	12.3873716939266	45.6386959971353	9.38019076306351
chr5	53133673	53134557	25.3417	23.06366	2	3	22.3096903733686	16.9955641577548	30.088796668013	16.2584253482787	29.8406858442808	21.0116273092623
chr5	53212833	53213230	16.8955	14.78598	2	1	14.8731269155791	3.49908673836129	15.0443983340065	3.09684292348166	17.5533446142828	3.7520763052254
chr5	53213842	53214644	65.27977	62.48677	2	4	37.1828172889477	20.4946508961161	49.7622406432522	30.1942185039461	47.3940304585636	17.6347586345594
chr5	53257908	53259077	25.11281	22.83998	2	4	31.8709862476694	11.4969992831871	25.4597510267802	25.5489541187237	26.3300169214242	16.5091357429918
chr5	53266440	53267846	260.71301	256.47525	2	4	82.8645642439405	42.4889103943871	106.468049748354	58.0658048152811	101.80939876284	51.7786530121106
chr1	194746319	194747460	53.6227	50.955	2	4	59.4925076623163	21.4943899642193	43.9759335917112	37.1621150817799	70.2133784571312	30.3918180723258
chr5	53322627	53323429	13.49241	11.46582	2	1	18.060225540346	14.4962164874968	23.1452282061638	16.2584253482787	38.6173581514222	16.8843433735143
chr5	53325998	53326738	62.64603	59.88031	1	4	30.8086200394138	19.9947813620645	35.8751037195539	27.8715863113349	14.0426756914262	23.63808072292
chr5	53354978	53355502	70.1196	67.27809	1	3	42.4946483302259	25.9932157706839	53.2340248741768	38.7105365435207	52.6600338428484	45.4001232932274
chr5	53466547	53467820	161.4778	157.85385	2	4	124.296846365911	72.9809519715354	107.625311158662	108.389502321858	136.916087991406	114.438327309375
chr5	53486978	53488067	28.01685	25.69369	1	3	28.6838876229025	13.9963469534451	24.302489616472	13.9357931556675	40.3726926128505	24.3884959839651
chr5	53505497	53506224	70.97792	68.12724	1	4	74.3656345778953	20.9945204301677	43.9759335917112	59.6142262770219	28.0853513828525	102.431683132654
chr5	53509210	53510084	65.24268	62.45002	2	4	43.5570145384816	38.4899541219742	52.0767634638686	51.8721189683177	77.2347163028443	55.530729317336
chr5	53530766	53532300	8.18067	6.32286	0	3	22.3096903733686	11.9968688172387	24.302489616472	22.452111195242	38.6173581514222	16.5091357429918
chr5	53541784	53542798	112.92492	109.69195	2	4	57.367775245805	42.4889103943871	43.9759335917112	57.2915940844106	50.9046993814201	44.6497080321823
chr5	53554836	53555230	31.68287	29.30294	1	4	18.060225540346	30.4920415771484	28.9315352577048	35.6136936200391	42.1280270742787	24.7637036144877
chr5	53555431	53556404	239.98009	235.84837	2	4	121.109747741144	85.9775598568773	96.0526970555798	106.066870129247	128.139415684264	95.6779457832478
chr5	53588717	53590651	158.91763	155.31291	2	4	215.660340275896	112.970514695664	189.790871290543	107.615291590988	247.502159061388	110.686251004149
chr5	53594257	53594599	44.58395	42.02547	2	4	38.2451834972033	16.9955641577548	31.2460580783211	25.5489541187237	47.3940304585636	24.7637036144877
chr5	53631195	53632560	17.8218	15.6918	1	3	8.49892966604518	14.4962164874968	20.8307053855474	17.0326360791491	28.0853513828525	21.3868349397848
chr1	194878989	194880053	136.72585	133.2963	2	4	53.1183104127824	30.9919111112	32.4033194886293	33.2910614274278	40.3726926128505	34.8943096385963
chr5	53657770	53658646	68.88229	66.05257	2	4	38.2451834972033	15.4959555556	45.1331950020194	35.6136936200391	54.4153683042767	28.5157799197131
chr5	53671344	53672608	143.00252	139.52214	2	4	147.668902947535	77.9796473120516	185.16182564931	136.261088633193	191.331456295683	124.568933333483
chr5	53711043	53712260	56.89185	54.18828	2	4	74.3656345778953	24.493607168529	64.8066389772587	47.2268545830953	50.9046993814201	28.1405722891905
chr5	53747876	53748549	66.57567	63.76925	2	4	6.37419724953389	1.99947813620645	15.0443983340065	2.32263219261124	7.02133784571312	6.37852971888319
chr5	53809500	53810163	127.37644	124.02367	2	4	43.5570145384816	20.9945204301677	63.6493775669505	21.6779004643716	49.1493649199919	30.3918180723258
chr5	53871834	53872338	35.0921	32.65989	1	4	18.060225540346	9.99739068103225	13.8871369236983	10.8389502321858	29.8406858442808	11.6314365461988
chr5	53995326	53995952	38.1816	35.70635	2	4	44.6193807467372	20.9945204301677	41.6614107710949	28.6457970422053	49.1493649199919	26.2645341365778
chr5	53997963	53999502	148.79269	145.26628	2	4	118.985015324633	42.9887799284387	119.197925261744	63.485279931374	168.512108297115	50.653030120543
chr5	54135877	54137046	77.42796	74.51398	2	4	19.1225917486017	7.49804301077419	34.7178423092457	17.8068468100195	26.3300169214242	12.3818518072438
chr1	194938573	194939559	85.70073	82.70767	2	4	43.5570145384816	11.4969992831871	30.088796668013	13.161582424797	40.3726926128505	26.6397417671004
chr5	54762898	54763373	78.91287	75.98444	1	3	27.6215214146468	16.4956946237032	18.516182564931	27.0973755804645	21.0640135371394	40.1472164659118
chr5	54773323	54773833	26.36904	24.07324	1	4	15.9354931238347	3.49908673836129	16.2016597443147	6.96789657783373	22.8193479985676	6.37852971888319
chr5	54973859	54974950	109.49976	106.29578	2	4	22.3096903733686	10.4972602150839	11.5726141030819	15.4842146174083	28.0853513828525	15.3835128514242
chr5	55207851	55208745	85.70073	82.70767	1	3	6.37419724953389	5.49856487456774	10.4153526927737	7.74210730870414	17.5533446142828	6.75373734940573
chr5	55791573	55792534	197.49857	193.62163	2	4	89.2387614934744	48.987214337058	109.939833979278	76.646862356171	89.5220575328423	86.6729626507068
chr5	56121962	56122630	205.53358	201.60464	2	4	52.0559442045267	35.9906064517161	65.9639003875669	60.3884370078923	54.4153683042767	47.2761614458401
chr5	56128809	56129496	61.69049	58.93441	2	4	9.56129587430083	4.49882580646451	8.10082987215733	4.64526438522249	8.7766723071414	5.25290682731557
chr5	56188729	56189824	192.89287	189.04596	2	4	9.56129587430083	7.49804301077419	8.10082987215733	10.0647395013154	15.7980101528545	7.12894497992827
chr5	56633450	56634330	98.97395	95.86066	1	4	30.8086200394138	28.4925634409419	40.5041493607867	31.742639965687	28.0853513828525	51.0282377510655
chr1	194976039	194977237	192.70364	188.85818	2	4	80.7398318274292	29.4923025090451	89.1091285937306	37.9363258126503	115.852074454267	57.4067674699487
chr5	57438339	57439001	88.77178	85.75051	2	4	15.9354931238347	6.99817347672257	11.5726141030819	8.51631803957456	8.7766723071414	8.62977550201843
chr5	57672360	57673015	61.00231	58.25345	2	4	13.8107607073234	4.99869534051613	13.8871369236983	11.6131609630562	19.3086790757111	6.75373734940573
chr5	57715058	57716300	36.04769	33.60283	2	3	54.180676621038	15.4959555556	55.5485476947931	27.8715863113349	64.9473750728464	24.7637036144877
chr1	195000907	195001785	60.63541	57.89087	2	4	32.9333524559251	40.4894322581806	35.8751037195539	12.3873716939266	36.8620236899939	26.6397417671004
chr5	57718047	57720215	24.30629	22.04879	2	3	78.6150994109179	15.4959555556	74.0647302597242	27.0973755804645	87.766723071414	29.2661951807582
chr5	59310495	59311028	42.79005	40.25319	1	4	10.6236620825565	4.49882580646451	10.4153526927737	5.4194751160929	10.5320067685697	6.37852971888319
chr5	59649826	59650575	30.07768	27.72103	1	4	7.43656345778953	3.9989562724129	9.25809128246552	4.64526438522249	8.7766723071414	4.87769919679303
chr5	59848421	59849548	64.24793	61.466	2	4	19.1225917486017	24.9934767025806	23.1452282061638	27.0973755804645	26.3300169214242	27.3901570281455
chr5	59940166	59941370	89.20212	86.17731	2	3	27.6215214146468	28.9924329749935	49.7622406432522	50.3236975065769	66.7027095342747	42.0232546185245
chr5	59947540	59949221	80.61872	77.67416	1	4	67.9914373283615	33.491258781458	60.1775933360259	60.3884370078923	63.1920406114181	61.5340514056966
chr5	59950237	59950638	260.73868	256.50079	2	4	18.060225540346	23.4938681004258	21.9879667958556	34.0652721582982	15.7980101528545	27.3901570281455
chr1	195091721	195092886	136.96358	133.53218	2	4	55.2430428292937	27.4928243728387	52.0767634638686	45.6784331213544	86.0113886099857	49.5274072289753
chr5	59956160	59956756	60.3166	57.57505	1	4	12.7483944990678	14.9960860215484	18.516182564931	18.5810575408899	24.5746824599959	13.5074746988115
chr5	59996563	59997217	77.42796	74.51398	1	4	19.1225917486017	20.9945204301677	23.1452282061638	24.0005326569828	21.0640135371394	27.765364658668
chr5	60231145	60232063	36.24234	33.7937	1	4	16.9978593320904	9.49752114698064	19.6734439752392	10.0647395013154	29.8406858442808	12.0066441767213
chr5	60881605	60883198	284.33853	279.99908	2	4	108.361353242076	68.4821261650709	140.028630647291	126.970559862748	136.916087991406	142.203691968043
chr1	195130634	195131984	130.34303	126.96601	2	4	87.1140290769631	41.9890408603355	85.6373443628061	51.8721189683177	112.34140553141	78.4183947792109
chr5	60988944	60990275	98.48122	95.37249	1	4	43.5570145384816	17.4954336918064	34.7178423092457	53.4205404300586	47.3940304585636	72.4150726908503
chr5	61232293	61232915	32.83033	30.43136	1	3	5.31183104127824	2.99921720430968	12.7298755133901	3.87105365435207	7.02133784571312	4.87769919679303
chr5	61287894	61288935	109.88572	106.67869	2	4	24.4344227898799	15.9958250896516	48.604979232944	39.4847472743911	66.7027095342747	34.8943096385963
chr5	61292516	61293844	56.92552	54.22064	1	4	9.56129587430083	3.49908673836129	10.4153526927737	10.0647395013154	14.0426756914262	5.62811445783811
chr1	195176398	195176980	102.98504	99.83676	2	4	41.4322821219703	16.4956946237032	42.818672181403	21.6779004643716	38.6173581514222	40.5224240964344
chr5	61600763	61601705	88.00095	84.98665	2	4	18.060225540346	4.99869534051613	10.4153526927737	15.4842146174083	21.0640135371394	15.7587204819467
chr5	62225429	62226415	94.22391	91.15313	2	4	8.49892966604518	3.9989562724129	11.5726141030819	9.29052877044497	12.287341229998	10.1306060241086
chr1	33719428	33720717	143.06543	139.58455	2	4	60.5548738705719	21.4943899642193	47.4477178226358	37.1621150817799	54.4153683042767	31.8926485944159
chr5	62313827	62314475	93.43906	90.37537	2	3	7.43656345778953	7.9979125448258	6.94356846184914	8.51631803957456	12.287341229998	9.00498313254097
chr5	62483490	62484009	16.3569	14.25906	2	1	11.6860282908121	4.49882580646451	19.6734439752392	10.8389502321858	17.5533446142828	7.50415261045081
chr5	62765369	62766033	52.55903	49.90393	2	3	14.8731269155791	9.49752114698064	24.302489616472	12.3873716939266	28.0853513828525	13.5074746988115
chr5	62766291	62767054	53.38173	50.71746	1	4	26.5591552063912	10.9971297491355	34.7178423092457	15.4842146174083	26.3300169214242	18.0099662650819
chr5	62868702	62869492	37.99136	35.51828	2	3	12.7483944990678	3.9989562724129	18.516182564931	9.29052877044497	17.5533446142828	15.0083052209016
chr1	195212487	195213493	84.17758	81.19881	2	4	43.5570145384816	8.99765161292903	28.9315352577048	20.9036897335012	45.6386959971353	26.6397417671004
chr5	63565440	63566741	73.28667	70.41343	2	4	44.6193807467372	26.9929548387871	32.4033194886293	40.2589580052615	40.3726926128505	45.0249156627048
chr5	63574977	63576412	53.98382	51.3126	1	4	36.120451080692	23.9937376344774	43.9759335917112	51.8721189683177	52.6600338428484	41.2728393574794
chr5	63596909	63597797	30.62145	28.25625	1	4	14.8731269155791	7.9979125448258	16.2016597443147	11.6131609630562	19.3086790757111	9.75539839358605
chr5	63648344	63650798	79.16915	76.23848	2	4	59.4925076623163	23.4938681004258	52.0767634638686	39.4847472743911	103.564733224269	28.8909875502356
chr5	63766700	63767206	32.27309	29.88254	1	3	6.37419724953389	9.49752114698064	11.5726141030819	18.5810575408899	15.7980101528545	7.50415261045081
chr5	63811719	63812932	113.54832	110.3104	2	4	44.6193807467372	31.9916501793032	41.6614107710949	35.6136936200391	64.9473750728464	34.5191020080737
chr5	63874376	63875533	128.93951	125.57384	2	4	63.7419724953389	57.4849964159354	61.3348547463341	37.9363258126503	89.5220575328423	49.5274072289753
chr5	63886522	63887532	24.64964	22.38526	1	3	27.6215214146468	13.9963469534451	17.3589211546229	28.6457970422053	19.3086790757111	14.2578899598565
chr5	63906295	63906930	53.79926	51.12984	2	4	23.3720565816243	12.9966078853419	39.3468879504785	14.7100038865379	24.5746824599959	14.2578899598565
chr5	63924788	63925497	13.52209	11.49496	2	1	15.9354931238347	5.49856487456774	20.8307053855474	13.161582424797	17.5533446142828	6.75373734940573
chr5	63930896	63931213	24.99971	22.72842	1	3	25.4967889981355	22.4941290323226	25.4597510267802	26.3231648495941	29.8406858442808	15.3835128514242
chr5	63932595	63933370	214.5683	210.58324	2	4	86.0516628687075	71.4813433693806	101.839004107121	89.808444780968	89.5220575328423	86.6729626507068
chr5	63946129	63946712	22.30429	20.08392	1	3	20.1849579568573	7.9979125448258	30.088796668013	20.1294790026308	17.5533446142828	5.62811445783811
chr5	63953089	63953923	30.13984	27.78242	2	3	37.1828172889477	19.9947813620645	27.7742738473966	20.1294790026308	73.7240473799878	24.7637036144877
chr5	63958865	63959747	21.1276	18.92906	2	2	15.9354931238347	14.9960860215484	17.3589211546229	16.2584253482787	35.1066892285656	12.0066441767213
chr5	63968024	63970087	122.32775	119.0162	2	4	165.729128487881	60.4842136202451	145.814937698832	78.1952838179118	191.331456295683	66.7869582330122
chr5	64047616	64049250	39.14793	36.6604	2	4	53.1183104127824	55.485518279729	82.1655601318815	44.904222390484	96.5433953785554	39.7720088353893
chr5	64069896	64070479	106.28506	103.10847	2	2	32.9333524559251	32.4915197133548	34.7178423092457	30.1942185039461	49.1493649199919	31.5174409638934
chr5	64092259	64093777	123.26315	119.94395	2	4	75.428000786151	31.4917806452516	85.6373443628061	44.904222390484	87.766723071414	34.1438943775512
chr5	64102029	64103379	23.15326	20.91628	2	2	35.0580848724364	25.4933462366322	31.2460580783211	22.452111195242	49.1493649199919	23.2628730923975
chr5	64116996	64117909	37.99136	35.51828	2	3	18.060225540346	15.9958250896516	17.3589211546229	21.6779004643716	38.6173581514222	15.3835128514242
chr10	3164428	3165282	54.25854	51.58354	1	4	29.7462538311581	15.4959555556	31.2460580783211	14.7100038865379	21.0640135371394	21.7620425703073
chr5	64149541	64150359	37.99136	35.51828	1	3	18.060225540346	10.9971297491355	19.6734439752392	17.0326360791491	15.7980101528545	7.12894497992827
chr5	64159235	64160624	82.637	79.67366	2	4	80.7398318274292	17.9953032258581	60.1775933360259	26.3231648495941	77.2347163028443	24.7637036144877
chr10	3172478	3174072	121.81309	118.50584	2	4	60.5548738705719	51.4865620073161	104.153526927737	49.5494867757065	112.34140553141	52.1538606426331
chr5	64229159	64231020	105.68847	102.51714	2	4	86.0516628687075	32.4915197133548	91.423651414347	50.3236975065769	105.320067685697	34.8943096385963
chr5	64243632	64244490	37.11708	34.6569	2	4	30.8086200394138	14.9960860215484	41.6614107710949	33.2910614274278	38.6173581514222	13.1322670682889
chr5	64274397	64275720	25.59943	23.31796	2	4	29.7462538311581	19.4949118280129	43.9759335917112	20.9036897335012	56.170702765705	22.1372502008299
chr5	64289151	64289718	31.99569	29.61019	2	3	25.4967889981355	12.4967383512903	21.9879667958556	13.161582424797	28.0853513828525	16.8843433735143
chr10	3365896	3367660	60.25177	57.51175	2	4	57.367775245805	17.4954336918064	85.6373443628061	22.452111195242	56.170702765705	27.765364658668
chr5	64363849	64364842	42.2664	39.73645	2	4	36.120451080692	19.4949118280129	46.2904564123276	29.4200077730757	35.1066892285656	17.6347586345594
chr5	64382357	64382932	26.56945	24.27098	2	3	21.247324165113	23.9937376344774	38.1896265401703	20.1294790026308	49.1493649199919	22.5124578313524
chr10	3531189	3531700	17.23277	15.11498	2	2	9.56129587430083	8.99765161292903	16.2016597443147	5.4194751160929	26.3300169214242	7.50415261045081
chr5	64390912	64392665	36.17976	33.73336	2	3	57.367775245805	37.9900845879226	55.5485476947931	54.9689618917994	75.4793818414161	48.7769919679303
chr5	64409878	64411053	19.49706	17.33037	2	3	40.3699159137146	9.99739068103225	25.4597510267802	29.4200077730757	31.5960203057091	17.6347586345594
chr5	64430324	64432221	76.17517	73.27365	2	4	76.4903669944066	70.981473835329	86.7946057731143	53.4205404300586	107.075402147125	49.5274072289753
chr5	64478214	64479321	24.83355	22.56453	1	4	26.5591552063912	18.4951727599097	23.1452282061638	23.2263219261124	36.8620236899939	16.8843433735143
chr5	64500069	64501361	58.30678	55.58679	2	4	75.428000786151	36.4904759857677	72.907468849416	61.1626477387627	75.4793818414161	40.8976317269569
chr5	64505136	64505616	36.14389	33.6979	1	4	36.120451080692	10.9971297491355	20.8307053855474	30.1942185039461	33.3513547671373	19.1355891566496
chr5	64506052	64506713	45.08196	42.51698	2	4	25.4967889981355	13.4964774193935	23.1452282061638	24.0005326569828	49.1493649199919	14.6330975903791
chr5	64512545	64513382	7.42888	5.59943	0	3	19.1225917486017	7.9979125448258	21.9879667958556	13.9357931556675	21.0640135371394	8.25456787149589
chr5	64579671	64580554	117.38333	114.11304	2	4	62.6796062870832	38.9898236560258	70.5929460287996	51.8721189683177	82.5007196871292	36.770347791209
chr5	64596957	64598091	57.88558	55.1705	2	4	54.180676621038	29.9921720430968	43.9759335917112	52.6463296991882	49.1493649199919	33.7686867470286
chr5	64610181	64611503	73.51294	70.6378	2	4	67.9914373283615	36.4904759857677	64.8066389772587	56.5173833535402	70.2133784571312	43.8992927711372
chr5	64622724	64624037	21.87368	19.65954	2	2	31.8709862476694	13.9963469534451	31.2460580783211	13.9357931556675	42.1280270742787	11.6314365461988
chr5	64626160	64626884	27.76781	25.44977	1	4	27.6215214146468	14.9960860215484	20.8307053855474	19.3552682717604	35.1066892285656	15.0083052209016
chr5	64647286	64648831	87.84915	84.83682	2	4	87.1140290769631	59.9843440861935	101.839004107121	75.8726516253006	140.426756914262	41.2728393574794
chr5	64679654	64680687	15.09443	13.02679	1	3	24.4344227898799	19.9947813620645	30.088796668013	13.9357931556675	29.8406858442808	19.8860044176946
chr10	3572785	3573262	59.63337	56.89906	2	2	27.6215214146468	18.9950422939613	16.2016597443147	17.8068468100195	31.5960203057091	19.5107967871721
chr5	64701260	64702353	32.86948	30.47004	2	3	43.5570145384816	21.994259498271	42.818672181403	41.0331687361319	66.7027095342747	43.1488775100921
chr5	64703108	64703679	82.93791	79.97126	1	4	44.6193807467372	36.9903455198193	52.0767634638686	44.1300116596136	59.6813716885615	26.6397417671004
chr5	64714002	64715447	72.14838	69.28667	2	4	69.0538035366171	37.9900845879226	74.0647302597242	55.7431726226698	78.9900507642726	36.770347791209
chr5	64737829	64738891	18.63278	16.48459	2	2	37.1828172889477	19.9947813620645	24.302489616472	31.742639965687	26.3300169214242	20.2612120482172
chr5	64739141	64740274	68.29612	65.47248	2	4	64.8043387035945	29.4923025090451	61.3348547463341	79.7437052796527	84.2560541485575	68.6629963856249
chr5	64780877	64781266	24.83355	22.56453	1	3	7.43656345778953	8.99765161292903	10.4153526927737	6.96789657783373	15.7980101528545	6.75373734940573
chr5	64787777	64788920	33.9547	31.53903	1	3	24.4344227898799	15.9958250896516	27.7742738473966	40.2589580052615	54.4153683042767	22.5124578313524
chr5	64797368	64798125	144.50795	141.01573	2	4	53.1183104127824	38.9898236560258	53.2340248741768	48.7752760448361	56.170702765705	38.2711783132991
chr5	64802483	64804300	119.90781	116.61631	2	4	178.477522986949	51.9864315413677	196.734439752392	85.1631803957456	205.374131987109	51.403445381588
chr5	64810841	64812900	82.35749	79.39654	2	4	147.668902947535	91.4761247314451	142.343153467907	137.035299364063	205.374131987109	99.0548144579507
chr5	64826271	64826829	22.40354	20.17946	1	3	15.9354931238347	11.9968688172387	25.4597510267802	14.7100038865379	26.3300169214242	15.7587204819467
chr5	64864460	64865932	194.72127	190.86258	2	4	165.729128487881	113.970253763768	196.734439752392	128.518981324489	180.799449527113	82.9208863454814
chr5	64866380	64867098	24.97907	22.70806	1	4	37.1828172889477	25.4933462366322	32.4033194886293	35.6136936200391	47.3940304585636	22.1372502008299
chr5	64877858	64878676	25.85432	23.56736	1	4	48.8688455797598	19.4949118280129	42.818672181403	34.0652721582982	40.3726926128505	15.7587204819467
chr5	64968890	64970754	36.58365	34.13108	2	4	71.1785359531284	24.9934767025806	83.3228215421897	36.3879043509095	93.0327264556989	25.5141188755327
chr5	65002936	65003688	21.86403	19.65003	0	4	28.6838876229025	13.9963469534451	19.6734439752392	12.3873716939266	21.0640135371394	12.3818518072438
chr5	65019598	65020383	41.5724	39.05128	2	4	20.1849579568573	10.4972602150839	23.1452282061638	19.3552682717604	35.1066892285656	10.5058136546311
chr5	65036384	65037157	30.07768	27.72103	1	4	26.5591552063912	14.9960860215484	27.7742738473966	16.2584253482787	22.8193479985676	14.6330975903791
chr5	65057474	65058094	57.30783	54.5993	1	3	29.7462538311581	21.4943899642193	25.4597510267802	24.0005326569828	26.3300169214242	24.7637036144877
chr5	65059513	65060568	35.99071	33.5465	1	4	23.3720565816243	18.9950422939613	27.7742738473966	30.1942185039461	19.3086790757111	17.2595510040369
chr5	65069405	65070125	27.28748	24.97762	2	4	18.060225540346	11.9968688172387	15.0443983340065	17.8068468100195	21.0640135371394	9.00498313254097
chr10	3644949	3645245	8.09043	6.23485	2	0	6.37419724953389	2.99921720430968	8.10082987215733	6.19368584696331	10.5320067685697	4.87769919679303
chr5	65106938	65108371	89.5551	86.52672	2	4	74.3656345778953	21.994259498271	77.5365144906487	42.5815901978728	78.9900507642726	28.8909875502356
chr5	65130741	65131659	39.76824	37.27101	1	4	29.7462538311581	16.4956946237032	39.3468879504785	37.9363258126503	35.1066892285656	15.3835128514242
chr10	3645899	3646910	83.27572	80.30616	1	4	38.2451834972033	22.4941290323226	37.0323651298621	29.4200077730757	42.1280270742787	26.2645341365778
chr5	65174783	65176176	29.53735	27.18927	2	4	38.2451834972033	16.9955641577548	41.6614107710949	27.8715863113349	56.170702765705	15.3835128514242
chr5	65199218	65200293	312.34116	307.91354	2	4	131.7334098237	77.9796473120516	136.556846416366	85.937391126616	129.894750145693	61.1588437751741
chr5	65283983	65284773	25.85354	23.56659	2	2	18.060225540346	10.9971297491355	24.302489616472	11.6131609630562	35.1066892285656	9.75539839358605
chr5	65300156	65301283	31.1345	28.763	2	4	43.5570145384816	22.9939985663742	43.9759335917112	32.5168506965574	54.4153683042767	20.2612120482172
chr5	65335218	65336303	156.22481	152.6404	2	4	81.8021980356849	46.4878666668	67.121161797875	57.2915940844106	101.80939876284	54.7803140562909
chr10	3740203	3741422	63.3973	60.6239	2	4	75.428000786151	26.9929548387871	72.907468849416	36.3879043509095	112.34140553141	27.0149493976229
chr5	65378944	65380365	41.76901	39.24577	2	4	43.5570145384816	18.9950422939613	50.9195020535604	24.0005326569828	43.883361535707	17.2595510040369
chr5	65390658	65391924	163.11935	159.48323	2	4	76.4903669944066	30.9919111112	71.7502074391078	45.6784331213544	96.5433953785554	38.2711783132991
chr5	65401344	65402326	52.07533	49.42612	2	4	40.3699159137146	19.4949118280129	34.7178423092457	27.8715863113349	47.3940304585636	18.760381526127
chr5	65407758	65408788	33.95305	31.53902	1	3	29.7462538311581	14.9960860215484	31.2460580783211	27.0973755804645	38.6173581514222	20.2612120482172
chr5	65415488	65416605	104.86923	101.70498	2	4	57.367775245805	18.4951727599097	50.9195020535604	23.2263219261124	61.4367061499898	28.1405722891905
chr5	65428379	65429236	16.79266	14.68482	1	4	20.1849579568573	11.9968688172387	17.3589211546229	18.5810575408899	26.3300169214242	14.6330975903791
chr5	65435014	65436450	272.72244	268.4292	2	4	108.361353242076	48.987214337058	113.411618210203	58.0658048152811	161.490770451402	42.3984622490471
chr5	65448452	65449433	23.33159	21.08985	1	3	31.8709862476694	29.4923025090451	35.8751037195539	22.452111195242	33.3513547671373	12.3818518072438
chr5	65466987	65467446	91.8753	88.82584	2	2	26.5591552063912	25.9932157706839	52.0767634638686	26.3231648495941	59.6813716885615	22.887665461875
chr5	65491828	65493513	156.29315	152.70824	2	4	82.8645642439405	35.4907369176645	90.2663900040388	61.9368584696331	117.607408915695	30.0166104418032
chr5	65525591	65526349	102.88358	99.73666	2	4	61.6172400788276	31.4917806452516	68.2784232081832	54.194751160929	66.7027095342747	43.8992927711372
chr5	65536552	65538354	85.20115	82.21295	2	4	117.922649116377	52.4863010754193	120.355186672052	67.356333585726	143.937425837119	40.5224240964344
chr5	65560825	65562365	58.27325	55.55457	2	4	60.5548738705719	29.9921720430968	52.0767634638686	39.4847472743911	47.3940304585636	35.2695172691188
chr5	65599677	65601249	14.23283	12.18958	2	4	21.247324165113	15.9958250896516	34.7178423092457	28.6457970422053	52.6600338428484	21.3868349397848
chr5	65678632	65679437	22.26454	20.04473	1	4	19.1225917486017	16.9955641577548	18.516182564931	27.0973755804645	35.1066892285656	11.6314365461988
chr5	65696760	65697703	33.10079	30.6986	2	4	38.2451834972033	12.4967383512903	37.0323651298621	20.1294790026308	47.3940304585636	15.7587204819467
chr5	65698229	65699081	48.52608	45.91827	2	4	47.8064793715042	16.4956946237032	43.9759335917112	30.9684292348166	75.4793818414161	15.3835128514242
chr5	65705252	65705736	22.60099	20.3741	1	4	18.060225540346	8.99765161292903	20.8307053855474	13.9357931556675	22.8193479985676	7.87936024097335
chr5	65706158	65706641	32.30502	29.91409	1	3	18.060225540346	14.4962164874968	27.7742738473966	29.4200077730757	33.3513547671373	13.5074746988115
chr5	65717851	65718896	49.21229	46.59633	2	4	29.7462538311581	17.4954336918064	35.8751037195539	24.0005326569828	35.1066892285656	20.2612120482172
chr5	65723938	65725299	120.41091	117.11497	2	4	96.675324951264	75.4802996417935	108.78257256897	94.4537091661905	143.937425837119	75.7919413655532
chr5	65731365	65732558	29.03749	26.69755	1	3	27.6215214146468	14.9960860215484	27.7742738473966	33.2910614274278	45.6386959971353	16.5091357429918
chr5	65763120	65765311	134.58635	131.1745	2	4	140.232339489746	61.9838222224	133.085062185442	68.1305443165964	147.448094759976	55.9059369478585
chr5	65823564	65824049	21.86403	19.65003	2	0	14.8731269155791	9.99739068103225	23.1452282061638	15.4842146174083	31.5960203057091	11.6314365461988
chr5	65871218	65872111	63.7697	60.99204	2	4	31.8709862476694	20.9945204301677	25.4597510267802	24.7747433878533	38.6173581514222	25.1389112450102
chr5	65911551	65912715	59.01802	56.29038	2	4	56.3054090375493	18.4951727599097	42.818672181403	47.2268545830953	68.4580439957029	30.0166104418032
chr5	65938119	65938560	70.75626	67.90831	1	3	44.6193807467372	26.4930853047355	28.9315352577048	21.6779004643716	43.883361535707	22.1372502008299
chr5	65955355	65956094	68.53903	65.7132	2	4	46.7441131632485	28.9924329749935	42.818672181403	35.6136936200391	63.1920406114181	30.3918180723258
chr5	65959919	65961044	27.93531	25.61509	1	4	54.180676621038	21.4943899642193	43.9759335917112	37.9363258126503	57.9260372271333	39.0215935743442
chr5	65966490	65968269	34.59911	32.17426	2	4	61.6172400788276	35.4907369176645	65.9639003875669	46.4526438522248	82.5007196871292	54.4051064257684
chr5	65975479	65976723	58.91891	56.19322	2	4	66.9290711201058	36.4904759857677	48.604979232944	55.7431726226698	56.170702765705	35.6447248996413
chr5	65981123	65982069	28.35885	26.03131	2	4	41.4322821219703	15.4959555556	25.4597510267802	14.7100038865379	36.8620236899939	24.0132883534426
chr5	65994602	65995368	13.78693	11.75493	2	2	36.120451080692	15.9958250896516	19.6734439752392	16.2584253482787	22.8193479985676	18.3851738956045
chr10	3863337	3863948	44.03916	41.48643	1	3	23.3720565816243	8.49778207887741	18.516182564931	10.0647395013154	14.0426756914262	19.8860044176946
chr5	66004929	66005588	24.13884	21.88367	1	4	38.2451834972033	17.4954336918064	21.9879667958556	19.3552682717604	35.1066892285656	21.0116273092623
chr5	66026104	66027451	26.52257	24.22474	2	4	31.8709862476694	8.99765161292903	27.7742738473966	14.7100038865379	29.8406858442808	12.7570594377664
chr5	66056637	66057154	44.14477	41.59095	1	3	24.4344227898799	10.9971297491355	12.7298755133901	11.6131609630562	10.5320067685697	12.7570594377664
chr5	66069688	66070515	31.71833	29.33706	2	4	27.6215214146468	16.4956946237032	28.9315352577048	19.3552682717604	26.3300169214242	18.0099662650819
chr5	66082108	66082717	19.58486	17.4168	2	2	21.247324165113	10.4972602150839	10.4153526927737	10.8389502321858	24.5746824599959	12.0066441767213
chr5	66083285	66083832	71.81779	68.95901	1	4	33.9957186641807	21.4943899642193	24.302489616472	24.0005326569828	26.3300169214242	20.2612120482172
chr10	3872525	3873789	26.36904	24.07324	1	3	29.7462538311581	13.9963469534451	25.4597510267802	17.8068468100195	38.6173581514222	18.760381526127
chr5	66139387	66140463	55.174	52.4891	2	4	40.3699159137146	30.4920415771484	18.516182564931	13.161582424797	45.6386959971353	18.3851738956045
chr5	66150548	66151981	82.9172	79.95072	2	4	77.5527332026623	28.4925634409419	55.5485476947931	41.8073794670024	61.4367061499898	42.3984622490471
chr5	66190377	66191338	32.5825	30.18818	2	3	31.8709862476694	22.4941290323226	27.7742738473966	17.8068468100195	33.3513547671373	18.760381526127
chr5	66214356	66215823	140.92126	137.45781	2	4	118.985015324633	87.9770379930838	109.939833979278	89.0342340500976	136.916087991406	70.1638269077151
chr5	66220661	66221048	29.29739	26.95416	2	1	9.56129587430083	13.9963469534451	16.2016597443147	11.6131609630562	14.0426756914262	14.2578899598565
chr10	3891597	3892871	293.44293	289.07178	2	4	112.610818075099	64.9830394267096	101.839004107121	103.744237936635	124.628746761408	96.4283610442929
chr5	66259589	66260337	58.95263	56.22561	2	4	22.3096903733686	8.99765161292903	24.302489616472	15.4842146174083	36.8620236899939	11.2562289156762
chr5	66319234	66320080	53.2828	50.61951	2	4	35.0580848724364	14.9960860215484	32.4033194886293	22.452111195242	35.1066892285656	15.7587204819467
chr5	66337202	66337852	36.7	34.24609	1	4	18.060225540346	12.4967383512903	19.6734439752392	14.7100038865379	26.3300169214242	13.1322670682889
chr5	66338670	66339094	39.15509	36.66747	2	1	26.5591552063912	14.4962164874968	12.7298755133901	18.5810575408899	15.7980101528545	13.5074746988115
chr5	66342053	66342813	63.04538	60.27607	1	4	40.3699159137146	28.9924329749935	47.4477178226358	38.7105365435207	49.1493649199919	30.7670257028483
chr5	66385427	66386040	24.39872	22.13778	2	2	21.247324165113	11.4969992831871	17.3589211546229	13.161582424797	28.0853513828525	14.2578899598565
chr5	66392854	66393570	60.19362	57.45411	2	4	39.307549705459	15.4959555556	42.818672181403	30.1942185039461	21.0640135371394	12.3818518072438
chr5	66428108	66428696	47.77634	45.17738	1	3	16.9978593320904	30.4920415771484	21.9879667958556	19.3552682717604	26.3300169214242	15.3835128514242
chr5	66470898	66471769	19.08539	16.92756	2	3	31.8709862476694	9.99739068103225	25.4597510267802	27.8715863113349	29.8406858442808	9.00498313254097
chr5	66476761	66477383	27.3467	25.03607	1	4	32.9333524559251	19.4949118280129	34.7178423092457	29.4200077730757	22.8193479985676	16.5091357429918
chr5	66518422	66518823	41.5724	39.05128	2	3	25.4967889981355	13.4964774193935	34.7178423092457	10.0647395013154	36.8620236899939	12.7570594377664
chr5	66559757	66560773	12.63799	10.63407	1	4	20.1849579568573	13.9963469534451	23.1452282061638	18.5810575408899	24.5746824599959	10.1306060241086
chr5	66594007	66595413	64.86328	62.07494	2	4	50.9935779962711	31.9916501793032	67.121161797875	32.5168506965574	73.7240473799878	22.887665461875
chr5	66597366	66597714	15.50423	13.42653	1	3	14.8731269155791	7.9979125448258	17.3589211546229	10.0647395013154	19.3086790757111	5.25290682731557
chr5	66602199	66603342	21.54373	19.3367	1	3	23.3720565816243	15.4959555556	28.9315352577048	25.5489541187237	45.6386959971353	18.3851738956045
chr5	66617918	66619457	163.09326	159.45734	2	4	98.8000573677753	41.4891713262838	96.0526970555798	48.7752760448361	124.628746761408	43.8992927711372
chr1	5069980	5070896	91.09641	88.05396	2	4	35.0580848724364	18.9950422939613	39.3468879504785	20.1294790026308	59.6813716885615	30.7670257028483
chr1	33738798	33739829	44.04198	41.48922	1	3	47.8064793715042	20.9945204301677	32.4033194886293	20.1294790026308	63.1920406114181	21.7620425703073
chr5	66620024	66620825	129.49818	126.12817	2	4	45.6817469549929	37.4902150538709	61.3348547463341	40.2589580052615	71.9687129185595	30.0166104418032
chr5	66651821	66652267	31.16862	28.79497	2	3	26.5591552063912	12.4967383512903	26.6170124370884	13.161582424797	42.1280270742787	9.38019076306351
chr5	66662781	66663462	43.40329	40.85858	2	3	10.6236620825565	13.4964774193935	20.8307053855474	19.3552682717604	38.6173581514222	12.3818518072438
chr5	66676005	66677504	161.0242	157.40346	2	4	147.668902947535	76.4800387098967	134.24232359575	78.1952838179118	184.310118449969	69.0382040161474
chr5	66689746	66690681	63.65575	60.88005	2	1	42.4946483302259	37.4902150538709	33.5605808989375	17.0326360791491	63.1920406114181	34.5191020080737
chr10	3939985	3941772	61.32427	58.57247	2	4	117.922649116377	66.4826480288645	79.8510373112651	51.8721189683177	143.937425837119	75.7919413655532
chr5	66720741	66721559	37.24384	34.78222	1	4	36.120451080692	18.9950422939613	38.1896265401703	27.8715863113349	36.8620236899939	22.1372502008299
chr5	66730738	66731254	66.57567	63.76925	1	3	18.060225540346	17.9953032258581	24.302489616472	20.1294790026308	22.8193479985676	33.0182714859836
chr5	66745317	66747002	85.40087	82.41099	2	4	63.7419724953389	23.4938681004258	57.8630705154095	36.3879043509095	70.2133784571312	22.887665461875
chr5	66816711	66817277	26.36904	24.07324	1	3	14.8731269155791	9.49752114698064	12.7298755133901	12.3873716939266	21.0640135371394	18.760381526127
chr5	66996791	66997796	95.01072	91.93286	2	4	41.4322821219703	19.9947813620645	47.4477178226358	24.7747433878533	63.1920406114181	21.3868349397848
chr5	67138220	67139299	63.7697	60.99204	1	4	39.307549705459	17.4954336918064	43.9759335917112	50.3236975065769	29.8406858442808	25.1389112450102
chr5	67155285	67156532	29.07033	26.72998	2	4	64.8043387035945	23.4938681004258	78.6937759009569	20.1294790026308	77.2347163028443	16.8843433735143
chr5	67215255	67215975	18.12585	15.98832	2	3	22.3096903733686	7.9979125448258	16.2016597443147	14.7100038865379	22.8193479985676	15.0083052209016
chr5	67216191	67217134	18.12585	15.98832	1	3	24.4344227898799	11.4969992831871	30.088796668013	15.4842146174083	24.5746824599959	9.00498313254097
chr5	67222423	67223433	42.17975	39.65076	2	4	31.8709862476694	19.4949118280129	26.6170124370884	17.0326360791491	49.1493649199919	9.75539839358605
chr5	67260350	67261264	130.0069	126.63254	2	4	54.180676621038	24.9934767025806	65.9639003875669	40.2589580052615	50.9046993814201	28.1405722891905
chr5	67268739	67269672	44.63846	42.07819	2	4	38.2451834972033	21.4943899642193	35.8751037195539	26.3231648495941	36.8620236899939	21.3868349397848
chr5	67306504	67307771	128.57277	125.21028	2	4	76.4903669944066	27.9926939068903	63.6493775669505	36.3879043509095	64.9473750728464	21.0116273092623
chr5	67426234	67427076	15.95166	13.86348	0	3	36.120451080692	8.49778207887741	33.5605808989375	13.161582424797	43.883361535707	13.5074746988115
chr5	67427493	67428812	168.92406	165.24512	2	4	95.6129587430083	43.4886494624903	78.6937759009569	45.6784331213544	108.830736608553	28.8909875502356
chr5	67463475	67464442	87.76739	84.75574	2	4	44.6193807467372	34.4909978495613	50.9195020535604	38.7105365435207	43.883361535707	35.6447248996413
chr5	67530267	67531363	47.33016	44.73697	1	4	41.4322821219703	28.4925634409419	39.3468879504785	32.5168506965574	66.7027095342747	37.8959706827766
chr10	3972759	3974176	143.18076	139.69902	2	4	160.417297446603	63.9833003586064	130.770539364826	104.518448667506	163.24610491283	78.0431871486884
chr5	67606902	67608944	75.36838	72.47466	2	4	57.367775245805	19.9947813620645	62.4921161566423	19.3552682717604	63.1920406114181	19.1355891566496
chr5	67633041	67634651	98.69043	95.57998	2	4	59.4925076623163	36.9903455198193	84.4800829524979	79.7437052796527	71.9687129185595	46.525746184795
chr5	67757984	67758941	24.32913	22.06915	2	3	27.6215214146468	17.4954336918064	23.1452282061638	19.3552682717604	36.8620236899939	10.5058136546311
chr10	3995243	3995706	20.2552	18.07449	1	3	14.8731269155791	4.49882580646451	9.25809128246552	10.8389502321858	26.3300169214242	10.5058136546311
chr5	67778004	67778642	23.82846	21.5776	2	1	16.9978593320904	13.9963469534451	18.516182564931	7.74210730870414	24.5746824599959	17.6347586345594
chr5	67842194	67842730	12.7082	10.70295	1	3	15.9354931238347	14.9960860215484	28.9315352577048	13.161582424797	26.3300169214242	11.2562289156762
chr5	67846580	67848233	163.98973	160.34717	2	4	110.486085658587	57.9848659499871	105.310788338045	49.5494867757065	140.426756914262	54.7803140562909
chr10	3995966	3996904	48.56007	45.95189	1	4	37.1828172889477	17.4954336918064	38.1896265401703	26.3231648495941	36.8620236899939	19.8860044176946
chr5	68219113	68222070	470.42105	465.78299	2	4	26.5591552063912	22.9939985663742	39.3468879504785	27.0973755804645	40.3726926128505	25.5141188755327
chr5	68295606	68296333	64.46761	61.68281	1	3	31.8709862476694	19.4949118280129	21.9879667958556	30.1942185039461	29.8406858442808	41.648046988002
chr5	69122919	69124900	128.00169	124.64362	2	4	11.6860282908121	11.9968688172387	16.2016597443147	17.0326360791491	15.7980101528545	20.6364196787397
chr5	69340141	69342015	90.06668	87.03408	2	4	87.1140290769631	24.9934767025806	79.8510373112651	51.8721189683177	94.7880609171272	42.7736698795696
chr5	69488131	69490117	183.65817	179.87442	2	4	60.5548738705719	46.9877362008516	82.1655601318815	64.2594906622444	89.5220575328423	67.5373734940573
chr5	69531062	69532475	102.17904	99.03781	2	4	12.7483944990678	5.99843440861935	19.6734439752392	8.51631803957456	12.287341229998	8.25456787149589
chr5	69556777	69557791	143.09795	139.61681	2	4	64.8043387035945	19.4949118280129	41.6614107710949	29.4200077730757	64.9473750728464	23.2628730923975
chr5	69591499	69592620	134.82437	131.41061	2	4	88.1763952852188	28.4925634409419	93.7381742349634	33.2910614274278	82.5007196871292	44.6497080321823
chr5	70842851	70843602	81.15642	78.20649	1	4	31.8709862476694	17.9953032258581	41.6614107710949	30.9684292348166	43.883361535707	48.4017843374077
chr5	70896472	70897023	91.09641	88.05396	1	3	36.120451080692	22.4941290323226	21.9879667958556	17.0326360791491	33.3513547671373	41.648046988002
chr5	71095756	71096693	79.65858	76.72294	2	4	42.4946483302259	12.4967383512903	37.0323651298621	19.3552682717604	42.1280270742787	22.1372502008299
chr5	71332669	71333231	47.14313	44.55185	2	3	19.1225917486017	17.4954336918064	27.7742738473966	15.4842146174083	24.5746824599959	9.00498313254097
chr5	71388591	71389661	69.41941	66.58411	2	4	11.6860282908121	4.49882580646451	19.6734439752392	7.74210730870414	21.0640135371394	8.25456787149589
chr5	71657227	71658600	74.41228	71.52851	2	4	59.4925076623163	13.9963469534451	47.4477178226358	25.5489541187237	49.1493649199919	30.0166104418032
chr5	71700674	71701601	67.2831	64.46935	2	4	39.307549705459	10.9971297491355	43.9759335917112	20.1294790026308	45.6386959971353	23.63808072292
chr5	71923356	71924128	41.5724	39.05128	1	3	25.4967889981355	13.9963469534451	27.7742738473966	24.7747433878533	15.7980101528545	15.7587204819467
chr5	72133651	72134809	46.73868	44.15278	1	3	30.8086200394138	20.9945204301677	31.2460580783211	24.7747433878533	42.1280270742787	30.7670257028483
chr5	72155299	72156473	77.34576	74.43321	2	4	55.2430428292937	34.4909978495613	53.2340248741768	31.742639965687	49.1493649199919	40.1472164659118
chr5	72167362	72168677	110.41738	107.20566	2	4	55.2430428292937	30.9919111112	68.2784232081832	46.4526438522248	64.9473750728464	45.7753309237499
chr5	72201745	72202576	33.81972	31.40729	1	4	48.8688455797598	12.4967383512903	39.3468879504785	27.0973755804645	29.8406858442808	35.6447248996413
chr5	72202798	72203853	254.91032	250.70143	2	4	80.7398318274292	39.989562724129	82.1655601318815	65.0337013931148	78.9900507642726	57.0315598394261
chr5	72258909	72259700	49.62319	47.00307	2	4	21.247324165113	12.9966078853419	30.088796668013	27.8715863113349	33.3513547671373	34.8943096385963
chr10	4053474	4054154	22.32937	20.10863	2	2	19.1225917486017	10.4972602150839	9.25809128246552	9.29052877044497	28.0853513828525	12.0066441767213
chr5	72350348	72350959	47.14313	44.55185	2	2	20.1849579568573	13.9963469534451	19.6734439752392	20.1294790026308	31.5960203057091	16.5091357429918
chr5	72464556	72465784	314.604	310.16989	2	4	92.4258601182414	110.971036559458	129.613277954517	91.3568662427089	156.224767067117	72.4150726908503
chr5	72503057	72504665	50.60549	47.9732	2	4	62.6796062870832	22.4941290323226	65.9639003875669	22.452111195242	73.7240473799878	25.1389112450102
chr5	72558679	72560263	269.04535	264.76801	2	4	90.3011277017301	59.4844745521419	112.254356799894	66.5821228548556	108.830736608553	60.7836361446515
chr5	72579852	72581514	51.63338	48.98855	2	4	29.7462538311581	11.4969992831871	18.516182564931	17.8068468100195	43.883361535707	11.2562289156762
chr5	72585996	72587737	29.53735	27.18927	2	4	40.3699159137146	17.9953032258581	38.1896265401703	24.7747433878533	57.9260372271333	28.8909875502356
chr5	72601003	72601532	84.93812	81.9522	2	2	39.307549705459	20.9945204301677	31.2460580783211	22.452111195242	24.5746824599959	34.1438943775512
chr5	72647410	72648783	66.2175	63.41513	2	4	65.8667049118502	29.4923025090451	65.9639003875669	40.2589580052615	80.7453852257009	40.1472164659118
chr5	72828062	72830143	30.83236	28.4646	2	4	45.6817469549929	24.9934767025806	52.0767634638686	29.4200077730757	77.2347163028443	26.2645341365778
chr5	72855611	72856080	26.88818	24.58351	2	2	28.6838876229025	8.49778207887741	17.3589211546229	20.1294790026308	19.3086790757111	16.8843433735143
chr5	72867848	72869198	101.77935	98.64182	2	4	82.8645642439405	31.9916501793032	60.1775933360259	48.7752760448361	77.2347163028443	32.2678562249385
chr5	72875585	72876564	81.14661	78.19749	1	4	78.6150994109179	38.4899541219742	40.5041493607867	37.9363258126503	54.4153683042767	34.5191020080737
chr10	4060869	4061939	56.03283	53.3386	2	4	55.2430428292937	22.9939985663742	60.1775933360259	32.5168506965574	68.4580439957029	28.8909875502356
chr5	72891325	72892027	132.97781	129.57925	2	4	38.2451834972033	23.9937376344774	37.0323651298621	37.1621150817799	38.6173581514222	31.5174409638934
chr5	72896743	72897463	51.06966	48.43155	1	4	29.7462538311581	25.4933462366322	24.302489616472	16.2584253482787	45.6386959971353	24.7637036144877
chr5	72902308	72903423	274.65509	270.35361	2	4	98.8000573677753	82.4784731185161	97.209958465888	89.808444780968	94.7880609171272	70.9142421687601
chr5	72913574	72915387	245.54097	241.38026	2	4	120.047381532888	53.4860401435225	137.714107826675	47.2268545830953	159.735435989974	53.2794835342007
chr10	4072142	4073390	17.32745	15.20811	1	3	20.1849579568573	13.4964774193935	32.4033194886293	20.1294790026308	38.6173581514222	12.3818518072438
chr5	72972672	72973485	21.52522	19.31847	1	3	22.3096903733686	16.9955641577548	25.4597510267802	14.7100038865379	40.3726926128505	12.3818518072438
chr5	73006788	73008821	32.7844	30.38766	2	4	61.6172400788276	29.4923025090451	68.2784232081832	37.1621150817799	52.6600338428484	33.3934791165061
chr5	73013142	73014724	35.54442	33.10694	2	4	43.5570145384816	13.4964774193935	39.3468879504785	15.4842146174083	43.883361535707	12.3818518072438
chr10	4079674	4080430	35.83349	33.39109	1	3	27.6215214146468	14.4962164874968	11.5726141030819	20.1294790026308	26.3300169214242	16.1339281124692
chr5	73071220	73071592	31.77067	29.38794	1	4	20.1849579568573	11.9968688172387	21.9879667958556	16.2584253482787	28.0853513828525	19.1355891566496
chr5	73080848	73081365	24.83355	22.56453	1	3	10.6236620825565	13.9963469534451	24.302489616472	15.4842146174083	17.5533446142828	12.3818518072438
chr5	73141227	73142162	19.49706	17.33037	2	3	21.247324165113	13.4964774193935	23.1452282061638	12.3873716939266	29.8406858442808	18.3851738956045
chr5	73152032	73152517	28.654	26.32081	2	2	20.1849579568573	11.4969992831871	17.3589211546229	14.7100038865379	24.5746824599959	10.1306060241086
chr5	73156366	73157067	12.34732	10.35243	2	1	22.3096903733686	10.9971297491355	21.9879667958556	13.9357931556675	33.3513547671373	9.38019076306351
chr5	73168179	73169027	18.12397	15.98832	1	4	15.9354931238347	6.99817347672257	27.7742738473966	10.0647395013154	24.5746824599959	14.6330975903791
chr5	73171703	73172643	35.74442	33.30306	1	3	36.120451080692	13.4964774193935	34.7178423092457	25.5489541187237	35.1066892285656	25.8893265060553
chr5	73188345	73188863	21.68734	19.4782	1	4	15.9354931238347	12.4967383512903	23.1452282061638	13.161582424797	26.3300169214242	8.62977550201843
chr5	73219079	73220072	56.62893	53.92791	2	4	50.9935779962711	39.989562724129	53.2340248741768	44.1300116596136	63.1920406114181	31.8926485944159
chr5	73229960	73231165	27.86119	25.54194	1	4	30.8086200394138	22.4941290323226	41.6614107710949	27.0973755804645	31.5960203057091	18.0099662650819
chr5	73236731	73237346	34.00378	31.58753	2	4	30.8086200394138	15.4959555556	35.8751037195539	17.0326360791491	36.8620236899939	12.3818518072438
chr5	73237713	73238439	19.39651	17.23388	2	1	7.43656345778953	9.49752114698064	13.8871369236983	8.51631803957456	26.3300169214242	6.75373734940573
chr5	73255405	73257374	256.08035	251.86533	2	4	158.292565030092	74.9804301077419	143.500414878216	106.066870129247	180.799449527113	84.7969244980941
chr5	73292224	73293416	196.5959	192.72473	2	4	78.6150994109179	52.4863010754193	86.7946057731143	56.5173833535402	107.075402147125	52.5290682731557
chr5	73316949	73317848	12.80585	10.79874	2	3	21.247324165113	14.4962164874968	18.516182564931	21.6779004643716	24.5746824599959	12.0066441767213
chr5	73337522	73339267	37.58114	35.11415	2	3	49.9312117880155	15.9958250896516	45.1331950020194	25.5489541187237	50.9046993814201	21.7620425703073
chr5	73348377	73348882	29.50312	27.15726	2	3	12.7483944990678	8.99765161292903	10.4153526927737	12.3873716939266	21.0640135371394	7.50415261045081
chr5	73359623	73360148	42.16799	39.64045	2	3	25.4967889981355	12.9966078853419	25.4597510267802	21.6779004643716	35.1066892285656	12.7570594377664
chr5	73367519	73368557	33.77872	31.36677	1	4	31.8709862476694	18.9950422939613	42.818672181403	34.0652721582982	29.8406858442808	33.0182714859836
chr5	73368747	73369275	24.88814	22.61838	1	3	19.1225917486017	6.99817347672257	10.4153526927737	14.7100038865379	17.5533446142828	15.3835128514242
chr5	73379726	73380349	56.14704	53.45173	1	4	37.1828172889477	16.4956946237032	39.3468879504785	16.2584253482787	40.3726926128505	21.7620425703073
chr5	73402859	73403704	65.07588	62.28563	2	4	49.9312117880155	25.9932157706839	34.7178423092457	31.742639965687	35.1066892285656	41.648046988002
chr5	73405896	73407032	28.47148	26.14065	2	4	44.6193807467372	19.9947813620645	35.8751037195539	13.9357931556675	43.883361535707	15.0083052209016
chr5	73419128	73420156	107.53219	104.34526	2	4	43.5570145384816	41.4891713262838	63.6493775669505	52.6463296991882	57.9260372271333	36.0199325301639
chr5	73431538	73432073	19.03583	16.87878	1	3	13.8107607073234	9.49752114698064	16.2016597443147	17.8068468100195	24.5746824599959	9.00498313254097
chr10	4105737	4106831	26.773	24.47184	2	3	49.9312117880155	37.9900845879226	26.6170124370884	34.8394828891686	63.1920406114181	30.7670257028483
chr5	73490121	73491313	226.1441	222.09001	2	4	142.357071906257	84.4779512547225	138.871369236983	96.0021306279314	189.576121834254	75.4167337350306
chr5	73492106	73492853	70.86781	68.0181	2	4	74.3656345778953	36.4904759857677	72.907468849416	39.4847472743911	89.5220575328423	38.6463859438217
chr5	73503000	73504180	19.43349	17.27029	2	2	32.9333524559251	13.4964774193935	39.3468879504785	24.7747433878533	24.5746824599959	19.5107967871721
chr5	73540125	73540599	35.0921	32.65989	1	3	20.1849579568573	9.49752114698064	27.7742738473966	17.0326360791491	28.0853513828525	12.0066441767213
chr5	73637665	73637971	25.10919	22.83643	1	3	9.56129587430083	7.49804301077419	13.8871369236983	7.74210730870414	12.287341229998	5.62811445783811
chr10	4107617	4108492	60.7792	58.03335	2	3	48.8688455797598	30.4920415771484	48.604979232944	37.1621150817799	70.2133784571312	59.6580132530839
chr5	73647165	73648015	34.17873	31.76037	2	4	41.4322821219703	13.9963469534451	46.2904564123276	26.3231648495941	64.9473750728464	10.1306060241086
chr5	73650942	73652207	26.33086	24.03756	1	4	31.8709862476694	16.9955641577548	41.6614107710949	21.6779004643716	59.6813716885615	9.75539839358605
chr5	73690207	73692473	112.55128	109.32167	2	4	81.8021980356849	40.9893017922322	85.6373443628061	76.646862356171	73.7240473799878	52.9042759036782
chr5	73853945	73855365	62.99642	60.22754	2	4	59.4925076623163	20.9945204301677	40.5041493607867	33.2910614274278	43.883361535707	22.5124578313524
chr1	33747419	33748375	13.28381	11.26435	2	1	8.49892966604518	8.49778207887741	21.9879667958556	22.452111195242	49.1493649199919	11.6314365461988
chr10	4110501	4112021	39.45721	36.9648	2	4	62.6796062870832	24.493607168529	50.9195020535604	41.8073794670024	64.9473750728464	45.4001232932274
chr5	73887304	73887858	56.4026	53.70377	2	2	39.307549705459	38.9898236560258	28.9315352577048	19.3552682717604	36.8620236899939	17.2595510040369
chr5	73892265	73893275	105.18259	102.01575	2	4	79.6774656191736	44.9882580646451	50.9195020535604	55.7431726226698	56.170702765705	32.2678562249385
chr5	73937535	73938259	46.51272	43.92913	1	3	28.6838876229025	14.9960860215484	24.302489616472	16.2584253482787	19.3086790757111	12.7570594377664
chr5	73945549	73946808	148.43089	144.90718	2	4	97.7376911595196	74.9804301077419	72.907468849416	59.6142262770219	57.9260372271333	59.6580132530839
chr5	73987297	73988049	35.0921	32.65989	2	4	2.1247324165113	2.99921720430968	16.2016597443147	8.51631803957456	7.02133784571312	3.00166104418032
chr10	4122966	4123890	19.46269	17.29905	2	2	27.6215214146468	17.9953032258581	21.9879667958556	17.8068468100195	43.883361535707	14.2578899598565
chr5	74050678	74051866	43.3728	40.82968	2	4	41.4322821219703	28.4925634409419	39.3468879504785	25.5489541187237	64.9473750728464	21.0116273092623
chr5	74065639	74066176	38.07708	35.60302	1	3	37.1828172889477	27.4928243728387	33.5605808989375	26.3231648495941	45.6386959971353	19.5107967871721
chr5	74067694	74069204	67.2021	64.38996	2	4	45.6817469549929	25.9932157706839	59.0203319257177	26.3231648495941	73.7240473799878	25.8893265060553
chr5	74076647	74077153	42.84601	40.30855	2	4	26.5591552063912	11.9968688172387	18.516182564931	18.5810575408899	28.0853513828525	9.38019076306351
chr5	74092445	74093581	144.77783	141.28317	2	4	99.8624235760309	61.9838222224	83.3228215421897	61.9368584696331	107.075402147125	73.5406955824179
chr5	74126086	74127199	172.1386	168.43639	2	4	72.240902161384	47.9874752689548	71.7502074391078	54.194751160929	86.0113886099857	46.525746184795
chr5	74161185	74162010	33.9547	31.53903	2	4	14.8731269155791	12.9966078853419	25.4597510267802	9.29052877044497	47.3940304585636	7.12894497992827
chr5	74194338	74196221	111.73954	108.51689	2	4	79.6774656191736	36.4904759857677	105.310788338045	37.1621150817799	101.80939876284	29.6414028112807
chr5	74265164	74266815	25.3417	23.06366	2	4	46.7441131632485	22.9939985663742	33.5605808989375	38.7105365435207	64.9473750728464	24.7637036144877
chr5	74531160	74532140	99.71977	96.60046	2	4	58.4301414540606	33.491258781458	45.1331950020194	30.9684292348166	68.4580439957029	26.6397417671004
chr5	74535102	74536176	151.36732	147.82085	2	4	54.180676621038	29.9921720430968	56.7058091051013	30.9684292348166	78.9900507642726	34.5191020080737
chr5	74703579	74705077	93.76245	90.69611	2	4	86.0516628687075	62.4836917564516	92.5809128246552	63.485279931374	112.34140553141	46.1505385542725
chr5	74725630	74726906	24.32913	22.06915	1	3	24.4344227898799	16.9955641577548	31.2460580783211	29.4200077730757	33.3513547671373	18.760381526127
chr10	4142608	4143876	95.21047	92.13097	1	4	72.240902161384	42.4889103943871	54.3912862844849	50.3236975065769	100.054064301412	51.7786530121106
chr5	74734034	74734556	19.44035	17.27706	1	3	11.6860282908121	11.9968688172387	17.3589211546229	14.7100038865379	19.3086790757111	12.0066441767213
chr5	74737911	74739123	66.81595	64.00731	2	4	64.8043387035945	32.9913892474064	53.2340248741768	36.3879043509095	47.3940304585636	29.6414028112807
chr5	74792087	74792737	39.17288	36.68365	1	3	23.3720565816243	11.9968688172387	18.516182564931	19.3552682717604	26.3300169214242	10.8810212851537
chr5	74796524	74796934	27.42717	25.11353	1	4	18.060225540346	11.4969992831871	26.6170124370884	17.0326360791491	17.5533446142828	13.882682329334
chr5	74813157	74813955	143.59003	140.1051	2	4	56.3054090375493	37.9900845879226	75.2219916700324	75.0984408944302	78.9900507642726	30.7670257028483
chr10	4145380	4146629	11.5706	9.59804	2	1	43.5570145384816	15.4959555556	37.0323651298621	27.0973755804645	63.1920406114181	21.0116273092623
chr5	74952782	74953723	161.92577	158.29836	1	4	59.4925076623163	48.987214337058	70.5929460287996	65.8079121239852	64.9473750728464	37.8959706827766
chr5	74973919	74975274	24.15248	21.89713	2	4	32.9333524559251	17.4954336918064	26.6170124370884	29.4200077730757	45.6386959971353	17.2595510040369
chr5	74998601	74999618	101.41715	98.28254	2	4	32.9333524559251	28.9924329749935	75.2219916700324	59.6142262770219	42.1280270742787	22.1372502008299
chr5	75012900	75013396	30.07768	27.72103	2	4	24.4344227898799	13.9963469534451	21.9879667958556	17.8068468100195	36.8620236899939	10.5058136546311
chr5	75043913	75045029	31.60666	29.22765	2	4	33.9957186641807	10.4972602150839	62.4921161566423	20.9036897335012	52.6600338428484	13.1322670682889
chr5	75066876	75067838	77.76468	74.84774	2	4	56.3054090375493	26.9929548387871	45.1331950020194	44.1300116596136	49.1493649199919	22.5124578313524
chr5	75070256	75071229	20.00234	17.82544	2	2	54.180676621038	14.4962164874968	38.1896265401703	37.1621150817799	35.1066892285656	22.5124578313524
chr5	75074938	75077266	28.74927	26.41488	2	4	49.9312117880155	21.994259498271	77.5365144906487	32.5168506965574	66.7027095342747	22.887665461875
chr5	75084691	75085804	189.56956	185.74561	2	4	92.4258601182414	80.4789949823096	112.254356799894	106.841080860117	140.426756914262	47.2761614458401
chr5	75118699	75119334	44.01943	41.4669	2	3	30.8086200394138	19.9947813620645	24.302489616472	18.5810575408899	21.0640135371394	13.1322670682889
chr5	75142968	75143457	31.16862	28.79497	1	4	24.4344227898799	10.4972602150839	27.7742738473966	17.8068468100195	21.0640135371394	10.1306060241086
chr5	75148417	75149057	19.91921	17.74606	2	3	36.120451080692	5.49856487456774	39.3468879504785	16.2584253482787	40.3726926128505	9.75539839358605
chr5	75152953	75153714	13.60265	11.57404	1	3	23.3720565816243	10.9971297491355	28.9315352577048	16.2584253482787	28.0853513828525	12.3818518072438
chr5	75155572	75155968	32.02648	29.64062	1	3	43.5570145384816	10.9971297491355	40.5041493607867	20.1294790026308	52.6600338428484	13.1322670682889
chr5	75156188	75157308	32.92024	30.52018	2	4	64.8043387035945	33.9911283155097	52.0767634638686	32.5168506965574	71.9687129185595	30.3918180723258
chr5	75368341	75369743	9.63247	7.72365	1	3	29.7462538311581	14.9960860215484	28.9315352577048	17.8068468100195	45.6386959971353	12.7570594377664
chr5	75449879	75450774	23.33159	21.08985	0	4	14.8731269155791	7.9979125448258	20.8307053855474	12.3873716939266	31.5960203057091	7.87936024097335
chr5	75481332	75481944	9.65885	7.74546	0	3	12.7483944990678	6.99817347672257	15.0443983340065	8.51631803957456	8.7766723071414	4.87769919679303
chr5	75518086	75518807	73.33422	70.46058	2	4	53.1183104127824	44.4883885305935	78.6937759009569	41.8073794670024	78.9900507642726	13.1322670682889
chr5	75537563	75538809	96.80262	93.70892	2	4	79.6774656191736	54.4857792116258	85.6373443628061	60.3884370078923	71.9687129185595	42.7736698795696
chr5	75574376	75577070	110.68332	107.46953	2	4	135.982874656723	73.9806910396387	172.43195013592	111.48634524534	217.661473217107	54.0298987952458
chr5	75599714	75600554	85.81466	82.82061	2	4	33.9957186641807	56.9851268818838	34.7178423092457	30.1942185039461	57.9260372271333	14.2578899598565
chr5	75625948	75627171	64.34718	61.56437	2	3	53.1183104127824	32.4915197133548	43.9759335917112	32.5168506965574	54.4153683042767	24.7637036144877
chr5	75835006	75835919	11.86326	9.88131	1	3	19.1225917486017	4.99869534051613	10.4153526927737	14.7100038865379	21.0640135371394	8.25456787149589
chr5	75853214	75853858	28.4671	26.13632	1	4	18.060225540346	9.49752114698064	13.8871369236983	13.9357931556675	22.8193479985676	11.6314365461988
chr5	75862505	75863058	20.43179	18.24598	1	3	11.6860282908121	7.9979125448258	15.0443983340065	4.64526438522249	21.0640135371394	8.62977550201843
chr5	75871101	75871577	24.83355	22.56453	2	3	14.8731269155791	5.49856487456774	20.8307053855474	11.6131609630562	24.5746824599959	10.1306060241086
chr5	75933499	75934584	21.38264	19.17799	2	3	27.6215214146468	16.9955641577548	33.5605808989375	18.5810575408899	49.1493649199919	15.7587204819467
chr5	75977549	75979174	122.59602	119.28236	2	4	63.7419724953389	28.9924329749935	74.0647302597242	37.1621150817799	59.6813716885615	27.0149493976229
chr5	76080552	76081752	73.75407	70.87607	2	3	31.8709862476694	31.4917806452516	39.3468879504785	26.3231648495941	56.170702765705	37.520763052254
chr5	76103405	76104360	79.51258	76.57887	2	4	57.367775245805	26.4930853047355	40.5041493607867	41.0331687361319	64.9473750728464	39.0215935743442
chr5	76139583	76141102	245.78435	241.62225	2	4	95.6129587430083	46.4878666668	87.9518671834225	50.3236975065769	108.830736608553	49.5274072289753
chr5	76183373	76185081	134.53339	131.12196	2	4	100.924789784287	34.4909978495613	91.423651414347	48.7752760448361	107.075402147125	38.2711783132991
chr5	76285657	76286302	79.47507	76.54167	2	4	61.6172400788276	38.9898236560258	48.604979232944	45.6784331213544	64.9473750728464	30.3918180723258
chr5	76288221	76288746	35.51227	33.07515	2	4	41.4322821219703	19.4949118280129	34.7178423092457	33.2910614274278	40.3726926128505	26.6397417671004
chr5	76303605	76305383	117.81741	114.54329	2	4	108.361353242076	28.4925634409419	101.839004107121	41.0331687361319	98.2987298399837	29.6414028112807
chr5	76321206	76322135	245.41795	241.25786	2	4	115.797916699866	85.4776903228257	134.24232359575	108.389502321858	131.650084607121	79.9192253013011
chr5	76330786	76331599	81.15642	78.20649	1	4	32.9333524559251	21.994259498271	19.6734439752392	25.5489541187237	21.0640135371394	35.2695172691188
chr5	76363175	76364387	17.23277	15.11498	2	3	23.3720565816243	11.9968688172387	26.6170124370884	13.161582424797	40.3726926128505	7.50415261045081
chr5	76369015	76369865	106.6327	103.45332	2	4	49.9312117880155	37.9900845879226	40.5041493607867	37.1621150817799	54.4153683042767	31.8926485944159
chr5	76495104	76495722	25.3417	23.06366	1	3	16.9978593320904	13.9963469534451	18.516182564931	19.3552682717604	28.0853513828525	13.1322670682889
chr5	76528867	76529908	212.89082	208.91629	2	4	86.0516628687075	42.4889103943871	65.9639003875669	64.2594906622444	94.7880609171272	41.648046988002
chr5	76543403	76543742	4.23928	2.57298	2	0	7.43656345778953	2.99921720430968	5.78630705154095	10.0647395013154	5.26600338428484	5.25290682731557
chr5	76588391	76589486	80.0213	77.08253	2	4	49.9312117880155	18.9950422939613	40.5041493607867	28.6457970422053	63.1920406114181	16.5091357429918
chr5	76657172	76658493	114.15902	110.9159	2	4	47.8064793715042	19.4949118280129	64.8066389772587	24.0005326569828	64.9473750728464	15.3835128514242
chr10	4203334	4204306	85.70073	82.70767	1	4	39.307549705459	26.4930853047355	30.088796668013	19.3552682717604	54.4153683042767	25.5141188755327
chr5	76779163	76779670	19.96239	17.7861	2	2	25.4967889981355	6.49830394267096	18.516182564931	13.161582424797	14.0426756914262	9.75539839358605
chr5	76799197	76799771	25.3417	23.06366	1	3	19.1225917486017	6.99817347672257	12.7298755133901	10.0647395013154	10.5320067685697	9.00498313254097
chr5	76818874	76819348	16.30822	14.21401	2	2	37.1828172889477	15.4959555556	21.9879667958556	10.0647395013154	40.3726926128505	19.5107967871721
chr5	76836736	76837575	53.30143	50.63796	1	4	37.1828172889477	29.4923025090451	35.8751037195539	31.742639965687	36.8620236899939	22.887665461875
chr10	4210250	4210911	27.93724	25.6151	2	3	21.247324165113	9.49752114698064	18.516182564931	10.8389502321858	28.0853513828525	7.87936024097335
chr5	76856734	76859028	26.32342	24.03021	2	4	82.8645642439405	33.9911283155097	79.8510373112651	53.4205404300586	105.320067685697	47.6513690763626
chr5	76868673	76869881	150.14378	146.60667	2	4	70.1161697448728	49.4870838711096	67.121161797875	69.6789657783373	77.2347163028443	43.8992927711372
chr5	76875769	76876956	53.57703	50.91085	2	4	38.2451834972033	24.9934767025806	45.1331950020194	28.6457970422053	50.9046993814201	19.1355891566496
chr5	76882420	76883028	11.86326	9.88131	2	1	9.56129587430083	3.49908673836129	13.8871369236983	6.96789657783373	19.3086790757111	5.62811445783811
chr5	76904979	76906484	184.79901	181.00734	2	4	92.4258601182414	42.9887799284387	62.4921161566423	44.904222390484	84.2560541485575	46.525746184795
chr5	76910591	76911866	39.11065	36.62354	1	4	52.0559442045267	28.9924329749935	43.9759335917112	44.1300116596136	50.9046993814201	32.643063855461
chr1	33756373	33758252	36.193	33.74646	2	4	48.8688455797598	16.9955641577548	47.4477178226358	32.5168506965574	73.7240473799878	18.0099662650819
chr5	76950679	76952308	155.02917	151.45403	2	4	134.920508448467	89.4766465952386	175.903734366845	84.3889696648751	179.044115065685	74.291110843463
chr5	76974085	76975276	99.21371	96.09848	2	4	50.9935779962711	19.9947813620645	56.7058091051013	28.6457970422053	66.7027095342747	19.1355891566496
chr5	77015653	77016723	129.72453	126.35235	2	4	55.2430428292937	28.9924329749935	50.9195020535604	28.6457970422053	52.6600338428484	22.887665461875
chr5	77061117	77062021	117.22222	113.95317	2	4	36.120451080692	28.9924329749935	37.0323651298621	31.742639965687	57.9260372271333	20.2612120482172
chr5	77085892	77086806	34.17144	31.75317	2	2	28.6838876229025	31.4917806452516	13.8871369236983	16.2584253482787	26.3300169214242	23.63808072292
chr5	77089125	77089734	34.65065	32.22518	2	2	23.3720565816243	11.4969992831871	25.4597510267802	16.2584253482787	26.3300169214242	19.1355891566496
chr5	77094596	77095649	43.14016	40.59953	2	4	30.8086200394138	11.4969992831871	38.1896265401703	23.2263219261124	31.5960203057091	11.6314365461988
chr5	77114791	77116000	24.62374	22.35971	1	4	31.8709862476694	14.4962164874968	24.302489616472	24.7747433878533	50.9046993814201	22.1372502008299
chr5	77119283	77120216	35.50119	33.0642	2	4	59.4925076623163	18.9950422939613	41.6614107710949	24.0005326569828	50.9046993814201	32.643063855461
chr5	77138080	77138520	5.87018	4.11047	2	0	8.49892966604518	3.9989562724129	9.25809128246552	7.74210730870414	8.7766723071414	7.12894497992827
chr5	77144835	77145243	11.48324	9.51243	2	1	10.6236620825565	8.99765161292903	10.4153526927737	9.29052877044497	15.7980101528545	8.25456787149589
chr5	77158066	77158723	21.86589	19.65186	2	1	14.8731269155791	10.9971297491355	15.0443983340065	17.8068468100195	21.0640135371394	15.0083052209016
chr10	4242303	4243002	58.17916	55.46135	2	4	48.8688455797598	28.9924329749935	52.0767634638686	43.3558009287432	52.6600338428484	24.0132883534426
chr5	77167377	77168095	11.1082	9.14863	2	2	11.6860282908121	5.99843440861935	16.2016597443147	7.74210730870414	22.8193479985676	6.00332208836065
chr5	77183528	77184778	35.32362	32.8887	1	4	38.2451834972033	26.4930853047355	34.7178423092457	30.1942185039461	38.6173581514222	25.8893265060553
chr5	77193864	77194259	53.31709	50.65346	2	4	23.3720565816243	12.4967383512903	24.302489616472	18.5810575408899	24.5746824599959	16.1339281124692
chr5	77210866	77211749	40.36662	37.86135	2	3	31.8709862476694	8.99765161292903	18.516182564931	11.6131609630562	35.1066892285656	13.1322670682889
chr10	4243254	4244235	157.13036	153.53917	2	4	73.3032683696397	62.9835612905032	67.121161797875	50.3236975065769	98.2987298399837	52.9042759036782
chr5	77222888	77223958	68.01887	65.19769	2	4	42.4946483302259	17.9953032258581	31.2460580783211	23.2263219261124	45.6386959971353	21.7620425703073
chr5	77250037	77250632	21.78963	19.57903	1	3	25.4967889981355	14.9960860215484	23.1452282061638	22.452111195242	29.8406858442808	17.6347586345594
chr10	4249133	4249709	98.31996	95.21257	2	4	66.9290711201058	36.4904759857677	83.3228215421897	61.1626477387627	114.096739992838	38.6463859438217
chr5	77259421	77260594	19.33753	17.1758	1	4	71.1785359531284	36.9903455198193	55.5485476947931	46.4526438522248	54.4153683042767	56.6563522089036
chr5	77264900	77265337	73.08805	70.21658	2	4	63.7419724953389	37.4902150538709	69.4356846184914	40.2589580052615	50.9046993814201	32.643063855461
chr5	77265538	77267056	22.13457	19.91665	2	2	74.3656345778953	19.4949118280129	77.5365144906487	34.0652721582982	87.766723071414	28.1405722891905
chr5	77281222	77282757	83.90436	80.92864	2	4	88.1763952852188	43.9885189965419	99.5244812865044	61.1626477387627	136.916087991406	48.7769919679303
chr5	77302966	77303758	14.36968	12.32094	1	3	23.3720565816243	8.49778207887741	16.2016597443147	11.6131609630562	19.3086790757111	14.6330975903791
chr5	77309044	77310792	346.52957	342.02188	2	4	129.608677407189	48.4873448030064	111.097095389586	71.2273872400781	149.203429221404	48.4017843374077
chr5	77349976	77350568	40.89211	38.38113	2	3	47.8064793715042	12.4967383512903	27.7742738473966	19.3552682717604	42.1280270742787	19.8860044176946
chr5	77354443	77354960	73.38908	70.51498	1	3	37.1828172889477	26.9929548387871	35.8751037195539	22.452111195242	47.3940304585636	30.7670257028483
chr5	77357419	77358877	52.66366	50.00752	2	4	75.428000786151	37.4902150538709	70.5929460287996	50.3236975065769	105.320067685697	48.0265767068852
chr5	77372491	77373120	39.47962	36.98697	1	4	32.9333524559251	23.9937376344774	23.1452282061638	20.9036897335012	29.8406858442808	19.5107967871721
chr10	4254208	4254897	15.75768	13.67566	0	3	28.6838876229025	19.9947813620645	26.6170124370884	22.452111195242	29.8406858442808	19.1355891566496
chr5	77399918	77400989	19.80535	17.63393	2	2	25.4967889981355	16.4956946237032	15.0443983340065	17.8068468100195	40.3726926128505	15.3835128514242
chr5	77407225	77408451	106.88533	103.70401	2	4	80.7398318274292	19.9947813620645	54.3912862844849	32.5168506965574	52.6600338428484	19.1355891566496
chr5	77409206	77410102	54.68748	52.00831	2	4	10.6236620825565	9.49752114698064	11.5726141030819	10.8389502321858	28.0853513828525	15.3835128514242
chr5	77459896	77460625	50.33681	47.70719	2	4	43.5570145384816	13.9963469534451	31.2460580783211	33.2910614274278	38.6173581514222	20.2612120482172
chr10	4265580	4267176	78.04956	75.13009	2	4	95.6129587430083	45.4881275986967	100.681742696813	72.0015979709485	121.118077838551	51.7786530121106
chr5	77994473	77995468	76.68878	73.78196	2	4	6.37419724953389	5.49856487456774	10.4153526927737	6.96789657783373	12.287341229998	9.38019076306351
chr5	79314198	79314993	28.4671	26.13632	1	3	6.37419724953389	2.99921720430968	9.25809128246552	5.4194751160929	14.0426756914262	7.12894497992827
chr5	79679104	79679622	108.679	105.48204	1	3	48.8688455797598	21.4943899642193	28.9315352577048	23.2263219261124	33.3513547671373	49.1521995984528
chr5	79992889	79993551	33.9547	31.53903	2	4	6.37419724953389	3.49908673836129	11.5726141030819	4.64526438522249	17.5533446142828	9.38019076306351
chr5	80108113	80108845	61.69049	58.93441	2	4	37.1828172889477	6.49830394267096	33.5605808989375	20.1294790026308	24.5746824599959	25.1389112450102
chr5	81019558	81022970	35.10024	32.66793	2	4	86.0516628687075	25.9932157706839	102.996265517429	54.9689618917994	124.628746761408	49.9026148594979
chr5	81204797	81205651	52.28569	49.6333	2	4	10.6236620825565	4.49882580646451	18.516182564931	12.3873716939266	8.7766723071414	10.1306060241086
chr5	81518967	81520412	41.30448	38.78764	2	4	37.1828172889477	28.4925634409419	39.3468879504785	34.0652721582982	61.4367061499898	49.1521995984528
chr5	81555703	81556572	266.76419	262.49741	2	4	70.1161697448728	53.9859096775741	87.9518671834225	72.0015979709485	87.766723071414	91.1754542169773
chr10	4284478	4285293	25.51981	23.23941	1	3	37.1828172889477	18.9950422939613	30.088796668013	21.6779004643716	36.8620236899939	22.1372502008299
chr5	81794293	81795175	32.83033	30.43136	2	4	33.9957186641807	9.49752114698064	31.2460580783211	18.5810575408899	26.3300169214242	20.2612120482172
chr5	82068946	82070036	135.80608	132.38406	2	4	40.3699159137146	11.9968688172387	50.9195020535604	22.452111195242	49.1493649199919	37.8959706827766
chr5	82253281	82254318	167.06857	163.4034	2	4	52.0559442045267	36.9903455198193	85.6373443628061	66.5821228548556	56.170702765705	64.9109200803995
chr10	4289029	4290537	269.24133	264.96317	2	4	147.668902947535	102.973124014632	134.24232359575	123.873716939266	133.405419068549	105.808551807356
chr5	82653679	82654339	61.00231	58.25345	2	4	21.247324165113	4.99869534051613	15.0443983340065	12.3873716939266	42.1280270742787	8.25456787149589
chr5	84377937	84379323	70.85519	68.00558	2	4	19.1225917486017	7.49804301077419	13.8871369236983	10.0647395013154	10.5320067685697	12.3818518072438
chr5	84416031	84417942	63.0742	60.30371	2	4	66.9290711201058	22.4941290323226	67.121161797875	24.7747433878533	80.7453852257009	35.2695172691188
chr5	84753631	84754442	37.99136	35.51828	1	3	8.49892966604518	5.49856487456774	8.10082987215733	6.96789657783373	5.26600338428484	4.50249156627049
chr5	85066863	85067900	58.95263	56.22561	2	4	29.7462538311581	32.4915197133548	31.2460580783211	33.2910614274278	40.3726926128505	20.6364196787397
chr5	85173360	85174687	198.70015	194.81537	2	4	40.3699159137146	36.4904759857677	60.1775933360259	62.7110692005036	64.9473750728464	57.4067674699487
chr5	85962625	85963638	109.62292	106.41795	2	3	46.7441131632485	33.491258781458	42.818672181403	48.0010653139657	38.6173581514222	60.0332208836065
chr5	86005454	86006088	28.4671	26.13632	2	2	8.49892966604518	4.99869534051613	18.516182564931	10.8389502321858	21.0640135371394	7.12894497992827
chr5	86065087	86067336	169.18188	165.50111	2	4	180.60225540346	76.9799082439483	182.847302828694	124.647927670137	251.012827984244	116.68957309251
chr5	86079990	86080684	47.14313	44.55185	2	3	23.3720565816243	38.9898236560258	19.6734439752392	10.8389502321858	35.1066892285656	11.6314365461988
chr5	86172101	86173444	243.45007	239.29999	2	4	164.666762279625	62.4836917564516	166.645643084379	78.9694945487822	179.044115065685	76.5423566265982
chr5	86406730	86408186	268.33575	264.06149	2	4	105.174254617309	78.9793863801548	102.996265517429	93.6794984353201	117.607408915695	135.449954618637
chr5	86570305	86570864	16.79266	14.68482	2	3	9.56129587430083	4.49882580646451	18.516182564931	4.64526438522249	12.287341229998	4.50249156627049
chr5	86581230	86582100	63.0742	60.30371	2	4	16.9978593320904	9.99739068103225	9.25809128246552	16.2584253482787	19.3086790757111	15.3835128514242
chr5	86684594	86685994	31.16862	28.79497	2	3	28.6838876229025	13.9963469534451	31.2460580783211	21.6779004643716	22.8193479985676	18.760381526127
chr5	86786837	86787355	57.22574	54.51802	1	4	29.7462538311581	16.9955641577548	23.1452282061638	24.7747433878533	31.5960203057091	24.0132883534426
chr5	86803721	86805372	157.07094	153.48016	2	4	76.4903669944066	45.4881275986967	104.153526927737	54.194751160929	121.118077838551	54.7803140562909
chr5	86851367	86852683	104.85213	101.68802	2	4	62.6796062870832	53.4860401435225	70.5929460287996	47.2268545830953	77.2347163028443	55.9059369478585
chr5	86857465	86858770	112.90253	109.66972	2	4	66.9290711201058	56.9851268818838	109.939833979278	92.1310769735793	119.362743377123	81.7952634539138
chr5	86899934	86900727	37.99136	35.51828	1	3	19.1225917486017	11.9968688172387	17.3589211546229	15.4842146174083	24.5746824599959	15.0083052209016
chr5	87143032	87143515	40.36662	37.86135	1	4	29.7462538311581	14.9960860215484	30.088796668013	22.452111195242	36.8620236899939	19.1355891566496
chr5	87772040	87772954	106.39374	103.2163	2	4	47.8064793715042	23.9937376344774	41.6614107710949	39.4847472743911	35.1066892285656	60.0332208836065
chr10	4332685	4334964	165.72482	162.06937	2	4	179.539889195204	115.969731899974	175.903734366845	147.100038865379	259.789500291386	115.939157831465
chr5	88005167	88006065	56.25491	53.55749	1	4	25.4967889981355	21.994259498271	25.4597510267802	26.3231648495941	22.8193479985676	23.2628730923975
chr5	88112004	88112890	118.97864	115.69491	2	4	42.4946483302259	15.9958250896516	35.8751037195539	25.5489541187237	35.1066892285656	33.3934791165061
chr5	88542634	88543365	119.04019	115.75597	2	4	28.6838876229025	20.4946508961161	27.7742738473966	28.6457970422053	31.5960203057091	25.1389112450102
chr5	88553739	88555106	189.79424	185.96875	2	4	88.1763952852188	41.4891713262838	87.9518671834225	53.4205404300586	119.362743377123	42.3984622490471
chr5	88564466	88565542	36.77143	34.31672	2	4	47.8064793715042	12.4967383512903	56.7058091051013	17.0326360791491	56.170702765705	15.7587204819467
chr10	4346480	4347345	136.99512	133.56348	2	4	62.6796062870832	35.9906064517161	78.6937759009569	37.9363258126503	73.7240473799878	36.3951401606864
chr5	88583229	88583778	49.67428	47.05364	1	3	32.9333524559251	9.49752114698064	25.4597510267802	30.1942185039461	19.3086790757111	34.5191020080737
chr5	88604534	88605184	16.3569	14.25906	1	3	20.1849579568573	9.99739068103225	11.5726141030819	16.2584253482787	14.0426756914262	10.8810212851537
chr5	88611624	88612980	68.70498	65.87684	2	4	23.3720565816243	16.4956946237032	28.9315352577048	17.8068468100195	22.8193479985676	15.3835128514242
chr5	88634068	88634644	31.06533	28.69468	2	3	25.4967889981355	25.9932157706839	15.0443983340065	13.9357931556675	28.0853513828525	18.760381526127
chr5	88675955	88676432	87.4628	84.45367	2	4	36.120451080692	14.9960860215484	38.1896265401703	29.4200077730757	61.4367061499898	17.2595510040369
chr5	88679170	88680089	62.02608	59.26696	1	4	57.367775245805	33.491258781458	69.4356846184914	52.6463296991882	56.170702765705	36.770347791209
chr5	88688606	88689913	28.92933	26.59263	1	4	35.0580848724364	23.9937376344774	48.604979232944	34.8394828891686	28.0853513828525	33.7686867470286
chr5	88720178	88721966	185.84331	182.04456	2	4	105.174254617309	38.9898236560258	128.456016544209	46.4526438522248	154.469432605689	48.0265767068852
chr5	88734781	88735358	30.07768	27.72103	1	3	10.6236620825565	14.4962164874968	18.516182564931	10.8389502321858	22.8193479985676	14.6330975903791
chr5	88764445	88765676	218.68842	214.67834	2	4	160.417297446603	63.4834308245548	175.903734366845	78.9694945487822	222.927476601392	83.6713016065265
chr5	88791328	88792258	25.12863	22.8556	2	2	33.9957186641807	15.9958250896516	39.3468879504785	17.8068468100195	38.6173581514222	17.2595510040369
chr5	88806086	88806842	27.93724	25.6151	2	3	23.3720565816243	8.99765161292903	17.3589211546229	11.6131609630562	24.5746824599959	12.0066441767213
chr5	88862264	88862723	30.07768	27.72103	2	3	24.4344227898799	7.9979125448258	24.302489616472	13.161582424797	24.5746824599959	9.38019076306351
chr5	88886171	88887071	35.46598	33.02941	2	2	45.6817469549929	4.99869534051613	34.7178423092457	10.0647395013154	49.1493649199919	11.2562289156762
chr5	88887273	88888495	21.41672	19.21158	1	3	25.4967889981355	11.4969992831871	32.4033194886293	16.2584253482787	33.3513547671373	12.0066441767213
chr10	4368623	4370353	16.14666	14.05517	1	3	46.7441131632485	18.4951727599097	54.3912862844849	26.3231648495941	63.1920406114181	37.1455554217315
chr5	89327778	89329052	134.93242	131.5175	2	4	15.9354931238347	7.9979125448258	24.302489616472	13.9357931556675	21.0640135371394	16.5091357429918
chr5	89354538	89355882	56.39495	53.69619	1	3	28.6838876229025	26.4930853047355	37.0323651298621	23.2263219261124	36.8620236899939	30.0166104418032
chr5	89455465	89455997	75.21699	72.32455	1	4	31.8709862476694	18.4951727599097	35.8751037195539	20.1294790026308	28.0853513828525	21.3868349397848
chr5	89526617	89527500	40.96801	38.45485	2	4	29.7462538311581	10.4972602150839	34.7178423092457	12.3873716939266	33.3513547671373	14.6330975903791
chr10	4372036	4372446	46.20766	43.62845	1	3	31.8709862476694	21.994259498271	33.5605808989375	30.1942185039461	28.0853513828525	40.1472164659118
chr5	89558898	89559657	229.15216	225.08104	2	4	61.6172400788276	67.9822566310193	81.0082987215733	61.9368584696331	93.0327264556989	60.7836361446515
chr5	89677089	89677780	17.45484	15.33344	1	3	16.9978593320904	9.99739068103225	17.3589211546229	10.0647395013154	22.8193479985676	10.8810212851537
chr5	89881985	89884043	58.92403	56.19828	2	4	74.3656345778953	22.9939985663742	60.1775933360259	34.0652721582982	82.5007196871292	40.1472164659118
chr10	4375194	4375817	233.82762	229.73003	2	4	74.3656345778953	64.9830394267096	83.3228215421897	75.0984408944302	105.320067685697	76.9175642571208
chr5	90223122	90224538	314.60114	310.16702	2	4	104.111888409053	76.4800387098967	113.411618210203	85.937391126616	138.671422452834	91.1754542169773
chr10	4386253	4386853	58.94132	56.21542	2	4	52.0559442045267	20.9945204301677	42.818672181403	24.0005326569828	59.6813716885615	25.5141188755327
chr5	90235021	90236288	113.82879	110.58822	2	4	42.4946483302259	32.9913892474064	46.2904564123276	34.0652721582982	47.3940304585636	44.2745004016598
chr5	90246526	90247338	59.21505	56.48558	2	4	32.9333524559251	26.9929548387871	47.4477178226358	26.3231648495941	61.4367061499898	28.8909875502356
chr5	90286674	90287211	36.24234	33.7937	2	3	22.3096903733686	3.49908673836129	27.7742738473966	16.2584253482787	24.5746824599959	10.5058136546311
chr10	4387056	4387479	61.05185	58.30256	2	4	30.8086200394138	16.4956946237032	31.2460580783211	17.0326360791491	43.883361535707	14.6330975903791
chr5	90365315	90367308	92.67856	89.62181	2	4	103.049522200798	30.9919111112	107.625311158662	47.2268545830953	136.916087991406	49.5274072289753
chr5	90382848	90383582	52.28569	49.6333	1	3	38.2451834972033	18.9950422939613	18.516182564931	26.3231648495941	21.0640135371394	25.5141188755327
chr5	90500583	90501019	37.99136	35.51828	1	3	13.8107607073234	12.4967383512903	18.516182564931	13.161582424797	17.5533446142828	13.882682329334
chr5	90507325	90507860	30.62145	28.25625	1	3	20.1849579568573	9.49752114698064	19.6734439752392	11.6131609630562	22.8193479985676	13.5074746988115
chr5	90588869	90589368	58.95263	56.22561	2	4	22.3096903733686	12.9966078853419	24.302489616472	18.5810575408899	28.0853513828525	10.5058136546311
chr5	90639939	90641390	52.28569	49.6333	2	4	39.307549705459	30.4920415771484	35.8751037195539	30.1942185039461	36.8620236899939	17.6347586345594
chr5	90660952	90662063	37.99136	35.51828	2	3	27.6215214146468	16.4956946237032	26.6170124370884	20.1294790026308	28.0853513828525	12.3818518072438
chr5	90758975	90759936	49.69258	47.07061	2	4	29.7462538311581	12.9966078853419	24.302489616472	24.0005326569828	36.8620236899939	16.1339281124692
chr5	90777205	90778221	44.01943	41.4669	1	4	29.7462538311581	20.9945204301677	49.7622406432522	43.3558009287432	50.9046993814201	25.1389112450102
chr5	90785540	90786597	53.59829	50.93082	2	4	50.9935779962711	13.9963469534451	40.5041493607867	23.2263219261124	54.4153683042767	13.1322670682889
chr5	90890721	90891659	34.52179	32.09786	2	4	37.1828172889477	13.9963469534451	34.7178423092457	17.0326360791491	50.9046993814201	14.2578899598565
chr5	90903422	90904214	18.12585	15.98832	1	3	12.7483944990678	4.99869534051613	20.8307053855474	9.29052877044497	26.3300169214242	10.5058136546311
chr5	90909731	90910411	24.83355	22.56453	2	3	8.49892966604518	1.49960860215484	15.0443983340065	6.19368584696331	12.287341229998	3.00166104418032
chr5	90922917	90925002	15.07613	13.0088	1	3	37.1828172889477	16.9955641577548	40.5041493607867	34.8394828891686	35.1066892285656	22.1372502008299
chr5	90930398	90932330	92.27714	89.22431	2	4	89.2387614934744	34.9908673836129	91.423651414347	54.9689618917994	96.5433953785554	52.9042759036782
chr5	91074212	91074950	56.25491	53.55749	2	3	38.2451834972033	13.9963469534451	27.7742738473966	11.6131609630562	26.3300169214242	17.2595510040369
chr5	91139026	91139965	44.63846	42.07819	2	4	39.307549705459	13.4964774193935	24.302489616472	16.2584253482787	28.0853513828525	13.1322670682889
chr5	91301646	91302106	16.79266	14.68482	1	3	15.9354931238347	7.49804301077419	9.25809128246552	13.161582424797	15.7980101528545	5.25290682731557
chr5	91402405	91403188	53.59829	50.93082	2	4	39.307549705459	11.4969992831871	34.7178423092457	10.8389502321858	31.5960203057091	14.6330975903791
chr5	91470009	91470996	47.77634	45.17738	2	4	25.4967889981355	17.4954336918064	31.2460580783211	11.6131609630562	28.0853513828525	12.3818518072438
chr5	91517268	91518678	136.76402	133.33415	2	4	97.7376911595196	34.4909978495613	108.78257256897	54.194751160929	117.607408915695	40.5224240964344
chr5	91686291	91687154	74.48442	71.59924	2	4	15.9354931238347	9.99739068103225	26.6170124370884	12.3873716939266	17.5533446142828	13.1322670682889
chr5	91868716	91869526	21.86403	19.65003	1	3	23.3720565816243	15.9958250896516	24.302489616472	19.3552682717604	35.1066892285656	9.75539839358605
chr5	91945488	91946056	57.54436	54.83358	2	3	41.4322821219703	19.9947813620645	27.7742738473966	30.9684292348166	33.3513547671373	30.0166104418032
chr5	91962197	91963648	130.00954	126.63515	2	4	105.174254617309	31.9916501793032	98.3672198761962	59.6142262770219	121.118077838551	49.9026148594979
chr5	91994384	91995177	80.96972	78.02211	2	4	52.0559442045267	21.4943899642193	37.0323651298621	37.1621150817799	50.9046993814201	49.5274072289753
chr5	92042173	92043314	372.36044	367.81033	2	4	133.858142240212	56.4852573478322	113.411618210203	67.356333585726	133.405419068549	83.296093976004
chr5	92082881	92084172	200.44835	196.55234	2	4	115.797916699866	55.9853878137806	120.355186672052	72.7758087018189	163.24610491283	61.9092590362192
chr5	92101340	92102129	24.0299	21.77625	2	4	38.2451834972033	24.493607168529	28.9315352577048	20.1294790026308	33.3513547671373	33.0182714859836
chr5	92106471	92107477	41.63162	39.10987	2	4	54.180676621038	25.9932157706839	41.6614107710949	48.0010653139657	43.883361535707	45.7753309237499
chr5	92112267	92113733	247.0538	242.88524	2	4	207.161410609851	120.468557706439	184.004564239002	214.456372451105	189.576121834254	168.843433735143
chr5	92117733	92118260	81.20679	78.25642	2	4	50.9935779962711	27.9926939068903	45.1331950020194	40.2589580052615	63.1920406114181	39.3968012048667
chr5	92127863	92129100	148.4565	144.93257	2	4	75.428000786151	44.4883885305935	71.7502074391078	53.4205404300586	98.2987298399837	51.0282377510655
chr5	92137400	92138626	149.33163	145.80089	2	4	74.3656345778953	42.9887799284387	93.7381742349634	47.2268545830953	101.80939876284	44.6497080321823
chr1	5082623	5083716	197.02722	193.15314	2	4	63.7419724953389	28.9924329749935	53.2340248741768	25.5489541187237	70.2133784571312	30.0166104418032
chr5	92218697	92220677	42.42988	39.89819	2	4	61.6172400788276	22.4941290323226	54.3912862844849	57.2915940844106	50.9046993814201	36.3951401606864
chr5	92228525	92229688	39.76824	37.27101	2	4	31.8709862476694	12.4967383512903	40.5041493607867	28.6457970422053	33.3513547671373	18.3851738956045
chr5	92238780	92240383	75.02202	72.13215	2	4	67.9914373283615	31.4917806452516	54.3912862844849	57.2915940844106	64.9473750728464	34.8943096385963
chr5	92248723	92249456	23.87432	21.62282	1	3	15.9354931238347	13.4964774193935	25.4597510267802	17.0326360791491	38.6173581514222	13.882682329334
chr10	4432038	4433176	141.257	137.79066	2	4	77.5527332026623	34.4909978495613	64.8066389772587	42.5815901978728	94.7880609171272	25.8893265060553
chr5	92252770	92253240	22.73955	20.51071	2	2	22.3096903733686	6.99817347672257	19.6734439752392	23.2263219261124	12.287341229998	14.2578899598565
chr5	92277558	92278724	157.26215	153.66968	2	4	60.5548738705719	22.9939985663742	53.2340248741768	37.1621150817799	73.7240473799878	28.8909875502356
chr5	92309443	92310680	102.27104	99.12907	2	4	55.2430428292937	26.4930853047355	48.604979232944	28.6457970422053	87.766723071414	20.2612120482172
chr5	92381241	92382320	72.02325	69.16265	1	4	40.3699159137146	18.9950422939613	42.818672181403	23.2263219261124	42.1280270742787	21.0116273092623
chr5	92384766	92385249	32.14121	29.75397	1	3	12.7483944990678	9.99739068103225	20.8307053855474	10.8389502321858	19.3086790757111	6.37852971888319
chr5	92392042	92393472	24.48945	22.22726	2	3	35.0580848724364	8.99765161292903	26.6170124370884	19.3552682717604	45.6386959971353	14.2578899598565
chr5	92397979	92398647	101.86114	98.72294	2	4	49.9312117880155	24.9934767025806	47.4477178226358	27.0973755804645	52.6600338428484	30.7670257028483
chr5	92416212	92416742	11.1082	9.14863	0	3	12.7483944990678	6.49830394267096	11.5726141030819	5.4194751160929	12.287341229998	6.00332208836065
chr5	92434302	92435689	168.90924	165.23039	2	4	99.8624235760309	45.9879971327484	85.6373443628061	62.7110692005036	124.628746761408	50.653030120543
chr5	92495439	92496362	19.65368	17.48458	2	3	32.9333524559251	15.4959555556	20.8307053855474	22.452111195242	31.5960203057091	19.8860044176946
chr5	92498047	92498929	113.9666	110.72495	2	4	67.9914373283615	40.4894322581806	59.0203319257177	44.1300116596136	61.4367061499898	37.8959706827766
chr5	92504795	92506688	113.14303	109.90833	2	4	100.924789784287	46.9877362008516	91.423651414347	60.3884370078923	107.075402147125	56.2811445783811
chr5	92602639	92603565	69.61815	66.78112	2	4	59.4925076623163	15.4959555556	69.4356846184914	21.6779004643716	61.4367061499898	18.3851738956045
chr5	92674517	92676205	92.87469	89.81631	2	4	103.049522200798	45.9879971327484	111.097095389586	49.5494867757065	112.34140553141	41.2728393574794
chr5	92682452	92683804	68.58302	65.75679	2	4	56.3054090375493	29.4923025090451	53.2340248741768	48.0010653139657	59.6813716885615	40.8976317269569
chr5	92698369	92699440	58.6243	55.90133	2	4	43.5570145384816	21.994259498271	43.9759335917112	49.5494867757065	63.1920406114181	35.6447248996413
chr5	92754422	92755683	47.55077	44.95528	1	4	16.9978593320904	22.9939985663742	31.2460580783211	30.9684292348166	31.5960203057091	24.0132883534426
chr5	92797986	92798642	128.23994	124.88009	2	4	43.5570145384816	37.9900845879226	45.1331950020194	35.6136936200391	59.6813716885615	25.8893265060553
chr10	4479682	4480378	16.73869	14.6345	1	4	20.1849579568573	10.4972602150839	24.302489616472	20.1294790026308	45.6386959971353	7.87936024097335
chr5	92808712	92809881	111.73543	108.51282	2	4	48.8688455797598	38.9898236560258	53.2340248741768	46.4526438522248	91.2773919942706	37.8959706827766
chr10	4482068	4482887	49.53092	46.91174	2	3	35.0580848724364	21.994259498271	33.5605808989375	20.1294790026308	38.6173581514222	13.5074746988115
chr5	92849426	92850092	36.0145	33.57001	1	4	29.7462538311581	17.4954336918064	28.9315352577048	26.3231648495941	29.8406858442808	21.0116273092623
chr5	92893470	92894005	27.35971	25.0489	1	3	36.120451080692	24.493607168529	32.4033194886293	23.2263219261124	42.1280270742787	7.50415261045081
chr5	92897518	92898797	115.38972	112.13599	2	4	78.6150994109179	38.4899541219742	75.2219916700324	43.3558009287432	114.096739992838	27.3901570281455
chr5	92904681	92906116	75.94826	73.04944	2	4	69.0538035366171	28.9924329749935	76.3792530803406	51.8721189683177	100.054064301412	37.8959706827766
chr5	92918164	92919792	17.08229	14.96968	2	1	33.9957186641807	15.4959555556	47.4477178226358	24.0005326569828	43.883361535707	21.0116273092623
chr5	92924711	92925530	169.51134	165.82799	2	4	109.423719450332	77.4797777779999	120.355186672052	85.937391126616	140.426756914262	78.0431871486884
chr5	92941254	92943110	66.51204	63.70703	2	4	75.428000786151	13.4964774193935	46.2904564123276	24.7747433878533	70.2133784571312	15.0083052209016
chr5	92954270	92954629	29.17593	26.83425	1	3	15.9354931238347	8.49778207887741	26.6170124370884	12.3873716939266	21.0640135371394	10.8810212851537
chr5	92961145	92962166	13.18399	11.1664	2	1	22.3096903733686	11.9968688172387	25.4597510267802	17.8068468100195	40.3726926128505	17.6347586345594
chr5	92970475	92970907	36.41163	33.96103	1	3	9.56129587430083	11.4969992831871	18.516182564931	13.9357931556675	19.3086790757111	11.2562289156762
chr5	92984076	92984364	16.95164	14.84119	0	3	18.060225540346	9.49752114698064	12.7298755133901	8.51631803957456	14.0426756914262	9.75539839358605
chr5	92986468	92987442	45.41246	42.84278	2	4	48.8688455797598	33.9911283155097	54.3912862844849	43.3558009287432	56.170702765705	31.5174409638934
chr5	92988670	92989205	35.22539	32.79162	1	3	25.4967889981355	14.9960860215484	30.088796668013	23.2263219261124	29.8406858442808	19.5107967871721
chr5	92997472	92997840	7.64387	5.80411	2	1	5.31183104127824	2.99921720430968	3.47178423092457	8.51631803957456	14.0426756914262	4.87769919679303
chr5	93004756	93006396	58.31658	55.5965	2	4	64.8043387035945	32.9913892474064	62.4921161566423	49.5494867757065	77.2347163028443	55.1555216868134
chr5	93018539	93020241	46.31974	43.73935	2	4	46.7441131632485	38.9898236560258	34.7178423092457	36.3879043509095	61.4367061499898	30.0166104418032
chr5	93026290	93027874	32.65203	30.2569	2	4	72.240902161384	26.4930853047355	48.604979232944	49.5494867757065	59.6813716885615	39.3968012048667
chr10	4492869	4493687	84.07651	81.09933	1	4	33.9957186641807	42.9887799284387	25.4597510267802	20.9036897335012	57.9260372271333	27.0149493976229
chr5	93043801	93045782	86.22131	83.22386	2	4	88.1763952852188	30.4920415771484	81.0082987215733	44.904222390484	115.852074454267	35.2695172691188
chr5	93092578	93094600	224.91017	220.86313	2	4	133.858142240212	48.4873448030064	119.197925261744	67.356333585726	163.24610491283	50.2778224900204
chr5	93100954	93101887	23.40135	21.15864	2	4	27.6215214146468	12.4967383512903	25.4597510267802	25.5489541187237	35.1066892285656	27.3901570281455
chr5	93126103	93127417	57.25513	54.54713	1	4	65.8667049118502	39.989562724129	68.2784232081832	54.194751160929	82.5007196871292	38.6463859438217
chr5	93180242	93180861	13.91826	11.88073	2	0	14.8731269155791	9.99739068103225	16.2016597443147	11.6131609630562	21.0640135371394	10.1306060241086
chr5	93205931	93207226	218.00134	213.99532	2	4	81.8021980356849	53.4860401435225	86.7946057731143	58.0658048152811	89.5220575328423	50.653030120543
chr5	93266812	93268719	226.52998	222.47353	2	4	210.348509234618	114.969992831871	214.093360907015	161.035832021046	268.566172598527	115.563950200942
chr5	93748597	93749358	27.41093	25.09751	1	3	9.56129587430083	3.49908673836129	15.0443983340065	7.74210730870414	5.26600338428484	7.50415261045081
chr5	94194991	94195593	26.88818	24.58351	2	2	4.24946483302259	2.49934767025806	6.94356846184914	3.87105365435207	8.7766723071414	1.8760381526127
chr5	95720324	95721704	829.24689	824.46606	2	4	6.37419724953389	7.49804301077419	6.94356846184914	9.29052877044497	8.7766723071414	12.3818518072438
chr5	96039443	96039965	29.00048	26.66101	1	3	18.060225540346	9.49752114698064	17.3589211546229	19.3552682717604	14.0426756914262	20.6364196787397
chr5	96119622	96120163	118.64595	115.3649	2	4	10.6236620825565	3.9989562724129	18.516182564931	9.29052877044497	19.3086790757111	9.00498313254097
chr5	96162238	96163324	86.05111	83.0551	2	4	58.4301414540606	18.9950422939613	43.9759335917112	23.2263219261124	56.170702765705	24.3884959839651
chr5	96209508	96210926	110.41623	107.20452	2	4	58.4301414540606	33.9911283155097	53.2340248741768	34.8394828891686	70.2133784571312	41.648046988002
chr5	96373330	96375073	90.98134	87.94048	2	4	66.9290711201058	25.9932157706839	74.0647302597242	44.1300116596136	89.5220575328423	37.520763052254
chr5	96557813	96558559	50.98375	48.34651	2	4	18.060225540346	11.4969992831871	30.088796668013	19.3552682717604	29.8406858442808	26.2645341365778
chr5	96769058	96769565	19.49706	17.33037	1	3	16.9978593320904	6.99817347672257	10.4153526927737	9.29052877044497	19.3086790757111	6.37852971888319
chr5	96792517	96793788	75.95178	73.05221	1	4	62.6796062870832	23.4938681004258	69.4356846184914	29.4200077730757	63.1920406114181	30.0166104418032
chr5	96964428	96965195	45.44246	42.87247	1	4	20.1849579568573	9.99739068103225	42.818672181403	27.0973755804645	35.1066892285656	22.887665461875
chr5	96972549	96973163	18.3432	16.20219	1	3	28.6838876229025	9.99739068103225	21.9879667958556	23.2263219261124	15.7980101528545	17.2595510040369
chr5	96980148	96980830	28.4671	26.13632	2	3	21.247324165113	13.9963469534451	30.088796668013	27.8715863113349	31.5960203057091	13.1322670682889
chr5	96996488	96997523	52.4607	49.80658	2	4	36.120451080692	13.9963469534451	47.4477178226358	24.0005326569828	47.3940304585636	16.5091357429918
chr5	96997797	96998493	24.50617	22.24375	2	4	25.4967889981355	8.49778207887741	26.6170124370884	14.7100038865379	17.5533446142828	5.25290682731557
chr5	97004361	97004869	17.23277	15.11498	1	3	8.49892966604518	2.49934767025806	11.5726141030819	6.96789657783373	14.0426756914262	3.7520763052254
chr5	97087013	97088077	49.6421	47.02179	2	4	41.4322821219703	16.4956946237032	35.8751037195539	31.742639965687	35.1066892285656	14.6330975903791
chr5	97089893	97090722	43.93301	41.38266	2	4	37.1828172889477	17.4954336918064	27.7742738473966	26.3231648495941	35.1066892285656	29.2661951807582
chr1	33813390	33815468	69.9169	67.07722	2	4	92.4258601182414	34.4909978495613	72.907468849416	50.3236975065769	124.628746761408	50.2778224900204
chr10	4711888	4712882	47.77634	45.17738	2	4	27.6215214146468	14.9960860215484	35.8751037195539	16.2584253482787	43.883361535707	11.6314365461988
chr5	97110999	97112165	170.51366	166.82318	2	4	107.29898703382	39.989562724129	100.681742696813	58.0658048152811	152.71409814426	51.0282377510655
chr5	97128327	97129004	56.92552	54.22064	2	4	30.8086200394138	9.99739068103225	31.2460580783211	17.0326360791491	26.3300169214242	18.3851738956045
chr5	97203283	97204044	143.56792	140.08318	2	4	63.7419724953389	40.9893017922322	69.4356846184914	75.0984408944302	70.2133784571312	52.5290682731557
chr5	97218515	97219184	51.01505	48.37749	2	4	30.8086200394138	20.4946508961161	47.4477178226358	37.1621150817799	54.4153683042767	21.3868349397848
chr5	97226287	97227014	182.03023	178.25766	2	4	76.4903669944066	55.485518279729	74.0647302597242	72.7758087018189	105.320067685697	46.9009538153175
chr5	97391489	97392743	126.59473	123.24842	2	4	49.9312117880155	29.4923025090451	83.3228215421897	57.2915940844106	80.7453852257009	53.6546911647233
chr10	4837496	4837997	20.43179	18.24598	1	3	9.56129587430083	1.49960860215484	3.47178423092457	6.96789657783373	12.287341229998	2.25124578313524
chr5	97560325	97560567	8.62686	6.74951	2	0	5.31183104127824	3.49908673836129	10.4153526927737	4.64526438522249	7.02133784571312	4.50249156627049
chr5	97838999	97839822	66.57567	63.76925	1	4	50.9935779962711	24.9934767025806	41.6614107710949	37.9363258126503	31.5960203057091	30.3918180723258
chr5	97935172	97935965	79.65858	76.72294	2	4	42.4946483302259	10.4972602150839	43.9759335917112	22.452111195242	42.1280270742787	18.760381526127
chr5	98030144	98031547	62.38113	59.61782	2	4	38.2451834972033	12.9966078853419	59.0203319257177	23.2263219261124	42.1280270742787	27.765364658668
chr5	98043242	98043699	23.82846	21.5776	1	3	13.8107607073234	3.49908673836129	5.78630705154095	10.0647395013154	8.7766723071414	7.12894497992827
chr5	98166902	98167855	155.00574	151.43077	2	4	89.2387614934744	40.4894322581806	81.0082987215733	53.4205404300586	86.0113886099857	45.0249156627048
chr5	98168434	98169700	14.23357	12.19032	2	2	56.3054090375493	14.9960860215484	64.8066389772587	47.2268545830953	61.4367061499898	21.3868349397848
chr5	98185122	98186687	80.64566	77.70085	2	4	63.7419724953389	16.9955641577548	67.121161797875	29.4200077730757	87.766723071414	27.765364658668
chr5	98253795	98254934	43.03312	40.49365	2	4	37.1828172889477	13.4964774193935	30.088796668013	17.8068468100195	33.3513547671373	13.5074746988115
chr5	98255741	98256320	55.12155	52.43716	2	4	54.180676621038	19.9947813620645	23.1452282061638	24.0005326569828	36.8620236899939	25.8893265060553
chr5	98329010	98329814	197.64784	193.77002	2	4	49.9312117880155	20.4946508961161	34.7178423092457	24.0005326569828	61.4367061499898	26.2645341365778
chr5	98854446	98855922	61.69049	58.93441	2	4	48.8688455797598	14.9960860215484	34.7178423092457	19.3552682717604	47.3940304585636	21.3868349397848
chr5	98918494	98919042	16.01432	13.92507	2	0	14.8731269155791	7.49804301077419	12.7298755133901	9.29052877044497	17.5533446142828	17.2595510040369
chr5	98921670	98922182	44.47329	41.91599	2	4	26.5591552063912	26.4930853047355	26.6170124370884	20.9036897335012	28.0853513828525	15.7587204819467
chr5	99036000	99037986	29.00048	26.66101	2	4	75.428000786151	11.9968688172387	48.604979232944	24.0005326569828	56.170702765705	20.2612120482172
chr5	99202259	99203097	38.58058	36.09941	1	3	23.3720565816243	13.9963469534451	17.3589211546229	12.3873716939266	24.5746824599959	13.5074746988115
chr10	5161511	5162555	28.4671	26.13632	1	3	16.9978593320904	12.4967383512903	26.6170124370884	18.5810575408899	26.3300169214242	12.7570594377664
chr5	99251690	99253492	142.50645	139.03018	2	4	83.9269304521962	28.9924329749935	84.4800829524979	51.8721189683177	100.054064301412	33.7686867470286
chr5	99578605	99578979	20.43179	18.24598	1	3	19.1225917486017	8.49778207887741	16.2016597443147	6.19368584696331	22.8193479985676	8.62977550201843
chr5	99613299	99614323	48.41233	45.80567	2	4	40.3699159137146	18.9950422939613	35.8751037195539	34.8394828891686	33.3513547671373	21.3868349397848
chr10	5194320	5195146	78.91287	75.98444	2	4	32.9333524559251	13.4964774193935	25.4597510267802	20.1294790026308	42.1280270742787	17.2595510040369
chr5	99648853	99649993	18.5285	16.38457	1	4	26.5591552063912	10.4972602150839	21.9879667958556	19.3552682717604	19.3086790757111	10.5058136546311
chr5	99728022	99729830	88.47076	85.45261	2	4	84.9892966604518	24.9934767025806	79.8510373112651	44.904222390484	70.2133784571312	21.3868349397848
chr5	99737862	99738656	21.86403	19.65003	1	4	32.9333524559251	12.9966078853419	33.5605808989375	14.7100038865379	22.8193479985676	15.3835128514242
chr5	99906011	99907123	306.39557	301.98431	2	4	71.1785359531284	51.9864315413677	60.1775933360259	39.4847472743911	84.2560541485575	49.9026148594979
chr1	33836192	33839656	21.78587	19.57532	2	3	81.8021980356849	34.4909978495613	60.1775933360259	38.7105365435207	82.5007196871292	37.520763052254
chr5	99941259	99942294	37.34159	34.87886	1	3	28.6838876229025	13.4964774193935	30.088796668013	31.742639965687	29.8406858442808	15.7587204819467
chr5	99959237	99960356	40.71969	38.21059	2	4	27.6215214146468	31.4917806452516	48.604979232944	34.8394828891686	22.8193479985676	25.8893265060553
chr5	99977568	99978451	33.01349	30.61233	2	3	53.1183104127824	14.4962164874968	52.0767634638686	29.4200077730757	54.4153683042767	25.5141188755327
chr5	99978647	99979642	108.94603	105.74699	2	4	83.9269304521962	29.9921720430968	65.9639003875669	32.5168506965574	94.7880609171272	35.2695172691188
chr5	100038550	100040398	108.63612	105.43996	2	4	158.292565030092	52.4863010754193	145.814937698832	73.5500194326893	182.554783988541	61.9092590362192
chr5	100043530	100044423	66.35183	63.54826	2	4	64.8043387035945	45.4881275986967	75.2219916700324	54.9689618917994	71.9687129185595	37.1455554217315
chr5	100078981	100079663	20.31413	18.13253	1	4	16.9978593320904	9.99739068103225	27.7742738473966	14.7100038865379	29.8406858442808	9.38019076306351
chr5	100091605	100092277	15.07613	13.0088	2	1	18.060225540346	6.49830394267096	17.3589211546229	12.3873716939266	14.0426756914262	7.12894497992827
chr5	100119204	100119794	20.02674	17.84946	2	3	29.7462538311581	14.9960860215484	33.5605808989375	19.3552682717604	28.0853513828525	15.3835128514242
chr5	100120563	100121383	22.44728	20.2226	1	4	26.5591552063912	10.4972602150839	19.6734439752392	23.2263219261124	36.8620236899939	15.7587204819467
chr5	100158672	100159726	15.49859	13.42098	2	2	28.6838876229025	4.99869534051613	32.4033194886293	10.8389502321858	21.0640135371394	7.12894497992827
chr5	100213912	100214511	24.95552	22.68484	2	4	32.9333524559251	13.4964774193935	37.0323651298621	22.452111195242	36.8620236899939	15.0083052209016
chr5	100217330	100218384	23.55575	21.31089	1	4	40.3699159137146	16.4956946237032	33.5605808989375	27.8715863113349	45.6386959971353	14.2578899598565
chr5	100267906	100268940	42.79005	40.25319	1	4	43.5570145384816	20.4946508961161	28.9315352577048	19.3552682717604	40.3726926128505	24.3884959839651
chr5	100316772	100318328	22.81719	20.58724	2	4	45.6817469549929	21.4943899642193	28.9315352577048	24.0005326569828	56.170702765705	18.760381526127
chr5	100322001	100322482	60.45252	57.70969	2	1	26.5591552063912	15.4959555556	28.9315352577048	20.9036897335012	38.6173581514222	20.6364196787397
chr5	100334713	100335154	44.90884	42.34571	1	3	30.8086200394138	20.9945204301677	23.1452282061638	25.5489541187237	33.3513547671373	24.0132883534426
chr5	100342054	100343779	48.02682	45.42527	1	4	52.0559442045267	64.483169892658	83.3228215421897	69.6789657783373	91.2773919942706	27.3901570281455
chr5	100373702	100374330	45.997	43.41997	2	2	25.4967889981355	11.9968688172387	26.6170124370884	18.5810575408899	33.3513547671373	16.8843433735143
chr5	100415777	100416781	119.80512	116.5144	2	4	67.9914373283615	22.4941290323226	68.2784232081832	38.7105365435207	91.2773919942706	28.5157799197131
chr5	100429084	100430269	230.76024	226.6796	2	4	129.608677407189	62.4836917564516	134.24232359575	92.1310769735793	147.448094759976	75.7919413655532
chr5	100466714	100467760	103.18819	100.03832	2	4	60.5548738705719	42.9887799284387	38.1896265401703	42.5815901978728	52.6600338428484	37.8959706827766
chr5	100476106	100476934	47.14313	44.55185	2	4	20.1849579568573	8.49778207887741	19.6734439752392	14.7100038865379	19.3086790757111	15.7587204819467
chr5	100498171	100499044	32.93407	30.53385	2	4	48.8688455797598	17.4954336918064	56.7058091051013	18.5810575408899	47.3940304585636	17.6347586345594
chr5	100499680	100500232	25.16093	22.88745	2	4	16.9978593320904	8.99765161292903	26.6170124370884	13.9357931556675	29.8406858442808	9.75539839358605
chr5	100500753	100501175	59.13089	56.4022	1	4	28.6838876229025	18.4951727599097	33.5605808989375	21.6779004643716	29.8406858442808	25.1389112450102
chr5	100517599	100519075	292.74725	288.37839	2	4	124.296846365911	67.4823870969677	130.770539364826	76.646862356171	122.87341229998	61.9092590362192
chr5	100572109	100572610	54.40115	51.72477	1	4	24.4344227898799	13.9963469534451	26.6170124370884	17.8068468100195	26.3300169214242	15.7587204819467
chr10	5549822	5551120	162.2191	158.5896	2	4	80.7398318274292	46.4878666668	50.9195020535604	34.8394828891686	98.2987298399837	33.3934791165061
chr5	100663750	100664453	41.60903	39.08751	2	2	24.4344227898799	11.9968688172387	26.6170124370884	16.2584253482787	22.8193479985676	17.2595510040369
chr5	100673584	100674492	44.71161	42.15057	2	4	45.6817469549929	15.4959555556	35.8751037195539	21.6779004643716	42.1280270742787	21.3868349397848
chr5	100679866	100680882	63.62611	60.85068	2	4	33.9957186641807	26.4930853047355	52.0767634638686	41.0331687361319	63.1920406114181	22.5124578313524
chr10	5560606	5561089	47.12647	44.53655	1	3	24.4344227898799	28.4925634409419	23.1452282061638	23.2263219261124	31.5960203057091	13.5074746988115
chr5	100718816	100720179	27.57097	25.25546	2	4	44.6193807467372	13.9963469534451	30.088796668013	17.0326360791491	52.6600338428484	12.3818518072438
chr5	100765270	100766931	48.59401	45.98548	2	4	66.9290711201058	35.4907369176645	52.0767634638686	38.7105365435207	77.2347163028443	32.2678562249385
chr5	100798000	100799175	154.74953	151.17639	2	4	64.8043387035945	28.4925634409419	55.5485476947931	30.1942185039461	70.2133784571312	26.6397417671004
chr10	5563472	5564748	36.26373	33.81485	2	4	28.6838876229025	20.4946508961161	27.7742738473966	17.0326360791491	45.6386959971353	16.8843433735143
chr5	100819672	100821382	151.81873	148.26851	2	4	71.1785359531284	35.4907369176645	69.4356846184914	40.2589580052615	84.2560541485575	42.0232546185245
chr5	100845349	100846906	60.3166	57.57505	2	4	47.8064793715042	21.4943899642193	39.3468879504785	26.3231648495941	61.4367061499898	25.8893265060553
chr5	100884754	100885331	31.71917	29.33706	1	3	18.060225540346	10.4972602150839	19.6734439752392	9.29052877044497	22.8193479985676	10.1306060241086
chr5	100919129	100919508	36.87564	34.41825	1	3	20.1849579568573	10.4972602150839	12.7298755133901	13.161582424797	12.287341229998	12.0066441767213
chr5	101020766	101021286	31.16862	28.79497	1	3	23.3720565816243	12.9966078853419	18.516182564931	13.161582424797	29.8406858442808	14.2578899598565
chr5	101312078	101312854	40.96801	38.45485	1	3	11.6860282908121	4.49882580646451	8.10082987215733	6.96789657783373	17.5533446142828	7.50415261045081
chr5	101431314	101431833	21.38264	19.17799	1	3	20.1849579568573	12.4967383512903	30.088796668013	20.1294790026308	24.5746824599959	12.0066441767213
chr5	101518953	101519611	30.62145	28.25625	1	3	27.6215214146468	10.4972602150839	24.302489616472	17.8068468100195	29.8406858442808	10.1306060241086
chr5	101537634	101538478	68.70498	65.87684	2	4	33.9957186641807	25.4933462366322	30.088796668013	30.9684292348166	35.1066892285656	15.3835128514242
chr5	101647855	101648722	41.5724	39.05128	2	3	28.6838876229025	10.9971297491355	25.4597510267802	14.7100038865379	45.6386959971353	13.5074746988115
chr5	101658726	101659949	35.22745	32.79365	2	4	37.1828172889477	8.99765161292903	34.7178423092457	20.1294790026308	33.3513547671373	11.2562289156762
chr5	101664129	101665786	136.757	133.32719	2	4	108.361353242076	46.4878666668	108.78257256897	55.7431726226698	121.118077838551	45.0249156627048
chr5	101688367	101688991	61.00231	58.25345	2	3	36.120451080692	19.4949118280129	26.6170124370884	15.4842146174083	49.1493649199919	21.0116273092623
chr5	101703586	101704721	21.56907	19.36167	1	4	28.6838876229025	14.9960860215484	20.8307053855474	20.9036897335012	31.5960203057091	13.1322670682889
chr5	101713170	101714597	104.91889	101.75422	2	4	131.7334098237	91.4761247314451	104.153526927737	83.6147589340047	187.820787372826	58.1571827309938
chr5	101720372	101721426	27.93724	25.6151	2	4	31.8709862476694	14.9960860215484	27.7742738473966	18.5810575408899	28.0853513828525	12.3818518072438
chr5	101764504	101765099	97.69657	94.5948	2	4	42.4946483302259	20.9945204301677	34.7178423092457	24.0005326569828	45.6386959971353	12.3818518072438
chr10	5772833	5774019	140.2019	136.74393	2	4	60.5548738705719	53.4860401435225	38.1896265401703	39.4847472743911	73.7240473799878	31.5174409638934
chr5	101826329	101827936	49.30362	46.68674	1	4	70.1161697448728	31.4917806452516	55.5485476947931	38.7105365435207	63.1920406114181	36.770347791209
chr5	101846990	101848669	84.4705	81.4892	2	4	65.8667049118502	49.9869534051613	75.2219916700324	54.9689618917994	96.5433953785554	39.0215935743442
chr5	101854566	101855079	36.49646	34.04489	1	3	32.9333524559251	17.9953032258581	20.8307053855474	11.6131609630562	28.0853513828525	15.3835128514242
chr5	101861457	101863119	19.98369	17.80707	2	2	57.367775245805	26.4930853047355	38.1896265401703	20.9036897335012	78.9900507642726	24.7637036144877
chr5	101888067	101888669	17.17532	15.06119	2	1	25.4967889981355	8.49778207887741	24.302489616472	14.7100038865379	17.5533446142828	15.3835128514242
chr5	101893687	101894572	34.10598	31.68848	1	3	24.4344227898799	9.49752114698064	26.6170124370884	20.1294790026308	43.883361535707	24.0132883534426
chr5	101936987	101938144	37.40523	34.94026	2	3	29.7462538311581	16.4956946237032	30.088796668013	15.4842146174083	28.0853513828525	16.1339281124692
chr5	101995269	101996068	35.32517	32.89023	1	3	20.1849579568573	14.9960860215484	24.302489616472	24.7747433878533	28.0853513828525	14.6330975903791
chr5	102006109	102006898	43.88292	41.33311	2	3	21.247324165113	19.9947813620645	23.1452282061638	20.1294790026308	33.3513547671373	25.1389112450102
chr5	102013751	102014557	49.35807	46.74062	1	4	46.7441131632485	15.4959555556	46.2904564123276	28.6457970422053	43.883361535707	23.63808072292
chr5	102023493	102024746	25.85354	23.56659	1	3	40.3699159137146	23.4938681004258	30.088796668013	19.3552682717604	40.3726926128505	22.5124578313524
chr5	102052598	102053283	41.20794	38.69217	2	4	29.7462538311581	23.4938681004258	15.0443983340065	27.0973755804645	50.9046993814201	21.0116273092623
chr5	102054781	102056390	49.97843	47.35357	2	4	48.8688455797598	46.4878666668	60.1775933360259	42.5815901978728	66.7027095342747	40.5224240964344
chr5	102063102	102063898	20.48738	18.30074	0	3	22.3096903733686	10.4972602150839	23.1452282061638	19.3552682717604	35.1066892285656	9.00498313254097
chr5	102069698	102070903	89.05993	86.03629	2	4	52.0559442045267	18.9950422939613	70.5929460287996	30.1942185039461	59.6813716885615	24.0132883534426
chr10	5804755	5806628	252.55122	248.35443	2	4	179.539889195204	105.972341218942	194.419916931776	111.48634524534	222.927476601392	100.180437349518
chr5	102101558	102102343	37.04564	34.58625	1	4	26.5591552063912	9.99739068103225	26.6170124370884	24.7747433878533	36.8620236899939	26.2645341365778
chr5	102112818	102113733	14.24483	12.19831	2	1	13.8107607073234	7.49804301077419	10.4153526927737	11.6131609630562	21.0640135371394	15.0083052209016
chr5	102149411	102150106	56.1229	53.42782	1	4	26.5591552063912	14.9960860215484	20.8307053855474	23.2263219261124	31.5960203057091	15.7587204819467
chr10	5823230	5825126	330.92172	326.44629	2	4	190.163551277761	126.466992115058	218.722406548248	131.61582424797	215.906138755679	144.079730120656
chr5	102213093	102213756	50.98375	48.34651	2	4	26.5591552063912	15.4959555556	20.8307053855474	17.8068468100195	33.3513547671373	15.0083052209016
chr5	102388217	102388940	37.40523	34.94026	1	4	14.8731269155791	8.49778207887741	13.8871369236983	9.29052877044497	14.0426756914262	6.00332208836065
chr5	102481100	102482244	56.13963	53.44439	2	4	40.3699159137146	10.9971297491355	40.5041493607867	22.452111195242	38.6173581514222	17.2595510040369
chr5	102605397	102605906	44.01943	41.4669	2	2	7.43656345778953	2.49934767025806	9.25809128246552	3.87105365435207	12.287341229998	4.50249156627049
chr5	102845064	102845571	24.32913	22.06915	1	3	30.8086200394138	9.49752114698064	19.6734439752392	9.29052877044497	15.7980101528545	9.75539839358605
chr5	102874603	102875259	39.17288	36.68365	1	3	15.9354931238347	10.4972602150839	13.8871369236983	13.161582424797	22.8193479985676	12.3818518072438
chr5	102905455	102906034	53.59829	50.93082	1	4	33.9957186641807	26.9929548387871	34.7178423092457	25.5489541187237	66.7027095342747	15.0083052209016
chr10	5857625	5858540	35.76101	33.31945	2	4	31.8709862476694	17.9953032258581	40.5041493607867	24.0005326569828	29.8406858442808	23.63808072292
chr5	103132722	103133298	63.0742	60.30371	2	3	18.060225540346	15.9958250896516	25.4597510267802	18.5810575408899	22.8193479985676	25.5141188755327
chr5	103143950	103144686	48.41233	45.80567	2	3	5.31183104127824	1.49960860215484	16.2016597443147	6.19368584696331	21.0640135371394	5.25290682731557
chr5	103160923	103162273	34.59565	32.17084	1	3	21.247324165113	16.9955641577548	38.1896265401703	30.9684292348166	42.1280270742787	31.8926485944159
chr5	103191166	103192248	46.51272	43.92913	1	4	37.1828172889477	16.4956946237032	21.9879667958556	29.4200077730757	33.3513547671373	29.6414028112807
chr5	103210940	103211394	36.24234	33.7937	2	1	33.9957186641807	10.9971297491355	23.1452282061638	13.9357931556675	17.5533446142828	25.8893265060553
chr5	103418123	103419834	47.47766	44.88293	1	4	59.4925076623163	42.4889103943871	50.9195020535604	30.1942185039461	49.1493649199919	31.5174409638934
chr5	103424655	103426041	219.26257	215.24934	2	4	128.546311198933	35.9906064517161	149.286721929757	68.9047550474668	152.71409814426	53.2794835342007
chr5	103587010	103588273	44.8349	42.27258	2	4	49.9312117880155	20.4946508961161	32.4033194886293	30.1942185039461	36.8620236899939	17.6347586345594
chr5	103616887	103617830	76.92891	74.02003	2	4	52.0559442045267	18.4951727599097	30.088796668013	24.7747433878533	59.6813716885615	19.8860044176946
chr5	103654053	103654701	32.12627	29.7392	1	3	36.120451080692	20.4946508961161	19.6734439752392	18.5810575408899	31.5960203057091	18.760381526127
chr5	103655367	103656242	164.56963	160.92296	2	4	89.2387614934744	21.4943899642193	89.1091285937306	46.4526438522248	107.075402147125	42.7736698795696
chr5	103665046	103665440	6.48108	4.69256	2	0	5.31183104127824	5.99843440861935	6.94356846184914	4.64526438522249	14.0426756914262	5.62811445783811
chr5	103691829	103693902	85.98364	82.98819	2	4	91.3634939099857	44.9882580646451	85.6373443628061	48.0010653139657	94.7880609171272	50.2778224900204
chr5	103705395	103706423	34.48647	32.06451	1	3	43.5570145384816	31.9916501793032	52.0767634638686	25.5489541187237	54.4153683042767	40.1472164659118
chr5	103709125	103709634	74.27725	71.39468	1	4	50.9935779962711	28.4925634409419	46.2904564123276	33.2910614274278	63.1920406114181	27.765364658668
chr10	5920955	5921435	28.68836	26.35473	2	3	12.7483944990678	10.9971297491355	17.3589211546229	11.6131609630562	22.8193479985676	4.87769919679303
chr5	103724141	103725686	156.39973	152.81372	2	4	138.107607073234	87.9770379930838	144.657676288524	135.486877902322	166.756773835687	85.5473397591392
chr5	103735314	103736150	61.85105	59.09353	2	4	44.6193807467372	27.9926939068903	55.5485476947931	44.904222390484	75.4793818414161	30.7670257028483
chr5	103753604	103754659	72.18841	69.32635	2	4	43.5570145384816	18.9950422939613	50.9195020535604	24.7747433878533	52.6600338428484	16.5091357429918
chr5	103760153	103761130	46.33021	43.74969	2	4	39.307549705459	17.4954336918064	28.9315352577048	17.8068468100195	43.883361535707	18.760381526127
chr10	5921817	5923339	62.69423	59.92807	2	4	50.9935779962711	24.9934767025806	63.6493775669505	18.5810575408899	71.9687129185595	25.8893265060553
chr5	103778359	103778847	18.36386	16.22251	1	4	26.5591552063912	8.99765161292903	21.9879667958556	13.9357931556675	22.8193479985676	8.62977550201843
chr5	103812811	103813729	69.37002	66.53597	2	4	72.240902161384	31.9916501793032	55.5485476947931	37.1621150817799	91.2773919942706	36.770347791209
chr5	103817641	103818174	48.5182	45.91047	2	2	33.9957186641807	22.4941290323226	20.8307053855474	17.0326360791491	50.9046993814201	18.0099662650819
chr5	103828187	103828963	38.58058	36.09941	1	4	26.5591552063912	12.4967383512903	25.4597510267802	19.3552682717604	22.8193479985676	16.8843433735143
chr5	103838549	103839289	6.85048	5.04642	2	1	19.1225917486017	7.9979125448258	12.7298755133901	11.6131609630562	31.5960203057091	6.75373734940573
chr5	103855575	103856710	39.16004	36.67237	2	4	41.4322821219703	26.9929548387871	42.818672181403	34.0652721582982	54.4153683042767	22.887665461875
chr1	33892492	33893503	43.90129	41.35129	1	4	15.9354931238347	11.9968688172387	20.8307053855474	15.4842146174083	15.7980101528545	14.6330975903791
chr5	103901728	103903142	31.25201	28.87734	2	4	44.6193807467372	13.9963469534451	39.3468879504785	16.2584253482787	59.6813716885615	14.6330975903791
chr5	103910597	103911742	61.15745	58.40717	2	4	58.4301414540606	20.9945204301677	54.3912862844849	40.2589580052615	59.6813716885615	19.1355891566496
chr5	103916404	103916978	15.47145	13.39724	2	1	9.56129587430083	12.4967383512903	24.302489616472	11.6131609630562	17.5533446142828	9.75539839358605
chr5	103923176	103923772	18.95237	16.79915	2	3	9.56129587430083	5.49856487456774	15.0443983340065	10.0647395013154	26.3300169214242	7.12894497992827
chr5	103927529	103928067	39.40409	36.91228	2	3	30.8086200394138	15.4959555556	26.6170124370884	28.6457970422053	42.1280270742787	22.887665461875
chr5	103931683	103932536	118.90516	115.62199	2	4	53.1183104127824	40.4894322581806	40.5041493607867	37.1621150817799	56.170702765705	41.2728393574794
chr5	104002553	104003662	29.03935	26.69938	2	4	54.180676621038	19.9947813620645	48.604979232944	27.8715863113349	50.9046993814201	24.0132883534426
chr5	104021769	104022887	236.76318	232.64885	2	4	105.174254617309	73.480821505587	102.996265517429	95.2279198970609	87.766723071414	74.291110843463
chr5	104024958	104025560	17.95089	15.81881	1	3	18.060225540346	12.4967383512903	24.302489616472	15.4842146174083	26.3300169214242	13.5074746988115
chr5	104046019	104047564	167.42661	163.75856	2	4	86.0516628687075	45.9879971327484	77.5365144906487	48.7752760448361	98.2987298399837	46.9009538153175
chr5	104074344	104074866	51.63338	48.98855	1	3	23.3720565816243	11.9968688172387	17.3589211546229	10.8389502321858	22.8193479985676	13.1322670682889
chr5	104108182	104110026	51.91111	49.26353	2	3	63.7419724953389	40.4894322581806	63.6493775669505	52.6463296991882	86.0113886099857	48.7769919679303
chr10	6035771	6036323	32.83033	30.43136	1	3	10.6236620825565	9.99739068103225	24.302489616472	20.9036897335012	14.0426756914262	14.2578899598565
chr5	104339840	104340512	53.63477	50.96695	1	4	31.8709862476694	16.4956946237032	26.6170124370884	30.9684292348166	35.1066892285656	22.5124578313524
chr5	104432844	104433278	57.47459	54.76447	1	4	32.9333524559251	15.4959555556	34.7178423092457	35.6136936200391	29.8406858442808	33.7686867470286
chr5	104433964	104435339	121.87167	118.56397	2	4	104.111888409053	69.9817347672257	113.411618210203	93.6794984353201	159.735435989974	77.6679795181659
chr5	104442476	104443711	178.12639	174.38145	2	4	96.675324951264	82.9783426525677	123.826970902976	113.03476670708	115.852074454267	81.4200558233913
chr5	104448234	104449171	16.1288	14.03761	2	2	40.3699159137146	22.4941290323226	32.4033194886293	27.8715863113349	49.1493649199919	22.887665461875
chr5	104458783	104460659	80.35821	77.41655	2	4	91.3634939099857	35.4907369176645	104.153526927737	59.6142262770219	86.0113886099857	52.9042759036782
chr5	104465403	104467438	24.88438	22.61467	2	4	78.6150994109179	39.989562724129	81.0082987215733	57.2915940844106	89.5220575328423	45.7753309237499
chr5	104507866	104508952	41.34409	38.82682	2	4	35.0580848724364	22.9939985663742	55.5485476947931	27.8715863113349	49.1493649199919	21.0116273092623
chr5	104570707	104572508	218.02232	214.01619	2	4	78.6150994109179	54.9856487456774	60.1775933360259	75.8726516253006	78.9900507642726	56.6563522089036
chr5	104609087	104609715	75.95178	73.05221	2	4	24.4344227898799	25.4933462366322	20.8307053855474	18.5810575408899	33.3513547671373	13.5074746988115
chr10	6164169	6165076	109.72524	106.51949	2	4	56.3054090375493	42.9887799284387	57.8630705154095	47.2268545830953	70.2133784571312	52.9042759036782
chr5	104774766	104775220	22.83853	20.60599	1	3	12.7483944990678	2.99921720430968	11.5726141030819	6.19368584696331	12.287341229998	2.62645341365778
chr5	104893405	104894352	126.28546	122.94154	1	4	9.56129587430083	4.99869534051613	5.78630705154095	6.96789657783373	12.287341229998	6.75373734940573
chr10	6349155	6350088	57.59869	54.88638	2	4	31.8709862476694	13.9963469534451	20.8307053855474	13.161582424797	36.8620236899939	16.5091357429918
chr5	105093474	105093951	26.88818	24.58351	1	3	5.31183104127824	2.99921720430968	8.10082987215733	6.19368584696331	8.7766723071414	7.50415261045081
chr5	105140161	105141556	26.22518	23.93329	1	3	40.3699159137146	17.9953032258581	31.2460580783211	40.2589580052615	31.5960203057091	29.2661951807582
chr5	105181336	105183448	72.64208	69.77525	2	4	44.6193807467372	35.4907369176645	57.8630705154095	46.4526438522248	89.5220575328423	34.1438943775512
chr5	105414552	105415707	77.41116	74.49805	2	4	36.120451080692	14.9960860215484	38.1896265401703	20.1294790026308	28.0853513828525	14.2578899598565
chr5	105415933	105416580	29.89404	27.54149	0	3	28.6838876229025	5.99843440861935	24.302489616472	6.96789657783373	12.287341229998	4.12728393574794
chr5	105442708	105443842	25.85354	23.56659	1	4	35.0580848724364	17.9953032258581	34.7178423092457	27.0973755804645	28.0853513828525	13.1322670682889
chr5	105479680	105481064	20.43179	18.24598	2	4	28.6838876229025	7.49804301077419	24.302489616472	11.6131609630562	31.5960203057091	10.1306060241086
chr5	105498470	105499347	16.31728	14.22291	2	3	41.4322821219703	17.9953032258581	42.818672181403	30.9684292348166	45.6386959971353	12.3818518072438
chr5	105518777	105520166	42.27983	39.74974	2	4	58.4301414540606	13.9963469534451	57.8630705154095	24.0005326569828	89.5220575328423	16.1339281124692
chr5	105544925	105545778	150.17284	146.63548	2	4	66.9290711201058	39.989562724129	40.5041493607867	44.904222390484	66.7027095342747	33.0182714859836
chr5	105636560	105637444	42.52255	39.98986	1	4	32.9333524559251	24.9934767025806	18.516182564931	20.9036897335012	40.3726926128505	25.8893265060553
chr1	33903221	33904246	40.08428	37.5835	1	4	27.6215214146468	21.4943899642193	30.088796668013	24.0005326569828	33.3513547671373	19.1355891566496
chr10	6788580	6789147	48.41233	45.80567	2	4	36.120451080692	17.9953032258581	33.5605808989375	24.0005326569828	31.5960203057091	18.760381526127
chr5	105654409	105655635	64.26615	61.48406	2	4	38.2451834972033	16.4956946237032	59.0203319257177	27.0973755804645	57.9260372271333	25.5141188755327
chr5	105699492	105701119	66.19966	63.39747	2	4	109.423719450332	36.9903455198193	102.996265517429	43.3558009287432	117.607408915695	35.2695172691188
chr10	6820488	6821434	44.63846	42.07819	2	4	41.4322821219703	14.9960860215484	37.0323651298621	30.1942185039461	43.883361535707	25.5141188755327
chr5	105731602	105732805	21.38264	19.17799	2	3	32.9333524559251	10.9971297491355	45.1331950020194	16.2584253482787	50.9046993814201	13.5074746988115
chr5	105792463	105793806	38.9318	36.44666	2	4	55.2430428292937	15.9958250896516	50.9195020535604	34.0652721582982	70.2133784571312	18.0099662650819
chr5	105866055	105866841	19.9536	17.77992	2	2	27.6215214146468	7.49804301077419	12.7298755133901	20.1294790026308	42.1280270742787	9.38019076306351
chr5	105875448	105877561	84.82763	81.84333	2	4	87.1140290769631	28.4925634409419	99.5244812865044	41.0331687361319	78.9900507642726	30.7670257028483
chr5	106032004	106032824	27.93724	25.6151	2	3	21.247324165113	10.9971297491355	40.5041493607867	20.1294790026308	36.8620236899939	11.2562289156762
chr5	106083763	106084308	17.23277	15.11498	0	4	19.1225917486017	12.9966078853419	25.4597510267802	13.161582424797	26.3300169214242	7.12894497992827
chr5	106274629	106275149	43.40329	40.85858	2	3	26.5591552063912	11.9968688172387	25.4597510267802	16.2584253482787	19.3086790757111	17.2595510040369
chr5	106417244	106417764	45.26037	42.6923	1	4	31.8709862476694	8.99765161292903	27.7742738473966	17.0326360791491	14.0426756914262	16.1339281124692
chr5	106447974	106449025	27.28242	24.97262	2	4	35.0580848724364	11.4969992831871	45.1331950020194	24.7747433878533	40.3726926128505	12.0066441767213
chr5	106453248	106454278	23.30378	21.06467	1	3	27.6215214146468	10.4972602150839	41.6614107710949	14.7100038865379	24.5746824599959	11.6314365461988
chr5	106458294	106459583	63.80952	61.0315	2	4	47.8064793715042	14.4962164874968	55.5485476947931	30.9684292348166	43.883361535707	20.2612120482172
chr5	106463748	106464314	37.53329	35.06684	2	4	29.7462538311581	7.49804301077419	25.4597510267802	17.0326360791491	22.8193479985676	9.75539839358605
chr5	106469356	106471013	25.66737	23.38496	2	4	44.6193807467372	24.493607168529	54.3912862844849	26.3231648495941	47.3940304585636	15.7587204819467
chr5	106560675	106561768	22.83853	20.60599	2	4	29.7462538311581	8.49778207887741	27.7742738473966	13.9357931556675	29.8406858442808	7.12894497992827
chr5	106574050	106575555	90.06033	87.02779	2	4	67.9914373283615	25.9932157706839	61.3348547463341	44.1300116596136	73.7240473799878	19.8860044176946
chr5	106695360	106697316	113.3469	110.11055	2	4	113.673184283354	31.4917806452516	98.3672198761962	52.6463296991882	94.7880609171272	47.6513690763626
chr5	106709270	106710093	31.16862	28.79497	1	3	39.307549705459	12.4967383512903	23.1452282061638	20.9036897335012	29.8406858442808	14.6330975903791
chr5	106756786	106758416	57.50262	54.79222	2	4	63.7419724953389	36.4904759857677	67.121161797875	49.5494867757065	80.7453852257009	39.7720088353893
chr5	106773133	106773624	55.49381	52.80579	1	4	30.8086200394138	16.9955641577548	30.088796668013	28.6457970422053	28.0853513828525	14.2578899598565
chr5	106790766	106791500	40.36662	37.86135	2	3	21.247324165113	14.9960860215484	26.6170124370884	20.1294790026308	33.3513547671373	16.1339281124692
chr5	106801959	106803330	92.62685	89.57113	2	4	44.6193807467372	26.9929548387871	48.604979232944	48.7752760448361	70.2133784571312	33.7686867470286
chr10	7124873	7125657	90.59563	87.55799	2	3	32.9333524559251	24.493607168529	33.5605808989375	34.8394828891686	42.1280270742787	27.0149493976229
chr5	106925495	106927038	52.28569	49.6333	2	4	59.4925076623163	19.4949118280129	40.5041493607867	22.452111195242	54.4153683042767	13.882682329334
chr5	106963671	106965259	166.60562	162.94374	2	4	56.3054090375493	32.4915197133548	59.0203319257177	43.3558009287432	70.2133784571312	27.3901570281455
chr5	107109525	107110291	37.40523	34.94026	1	4	16.9978593320904	13.4964774193935	26.6170124370884	17.8068468100195	29.8406858442808	15.0083052209016
chr1	33906979	33907698	51.68392	49.03859	2	4	40.3699159137146	13.4964774193935	28.9315352577048	17.0326360791491	57.9260372271333	15.0083052209016
chr5	107288319	107289727	61.80517	59.04807	2	4	45.6817469549929	16.9955641577548	42.818672181403	30.1942185039461	56.170702765705	19.5107967871721
chr10	7187968	7188612	16.79266	14.68482	1	3	15.9354931238347	11.9968688172387	20.8307053855474	9.29052877044497	15.7980101528545	8.25456787149589
chr5	107330718	107331448	26.88818	24.58351	1	4	15.9354931238347	14.9960860215484	25.4597510267802	11.6131609630562	14.0426756914262	14.6330975903791
chr5	107359056	107360240	74.77458	71.88687	2	4	42.4946483302259	24.493607168529	47.4477178226358	25.5489541187237	61.4367061499898	20.6364196787397
chr5	107403086	107404246	53.59829	50.93082	2	4	38.2451834972033	12.4967383512903	30.088796668013	22.452111195242	47.3940304585636	13.5074746988115
chr5	107436923	107438690	131.40782	128.02234	2	4	60.5548738705719	34.4909978495613	65.9639003875669	42.5815901978728	100.054064301412	38.2711783132991
chr5	107534419	107535272	36.24234	33.7937	2	3	25.4967889981355	11.4969992831871	21.9879667958556	14.7100038865379	42.1280270742787	10.1306060241086
chr5	107597263	107598223	158.32045	154.72002	2	4	74.3656345778953	30.9919111112	85.6373443628061	44.904222390484	63.1920406114181	41.2728393574794
chr5	107687952	107688883	87.23216	84.22495	2	4	19.1225917486017	11.4969992831871	25.4597510267802	10.8389502321858	26.3300169214242	11.2562289156762
chr5	107720864	107722024	13.7609	11.72938	2	1	38.2451834972033	11.9968688172387	27.7742738473966	12.3873716939266	33.3513547671373	15.0083052209016
chr5	107723372	107724979	14.29635	12.24892	1	3	48.8688455797598	15.4959555556	47.4477178226358	23.2263219261124	68.4580439957029	16.1339281124692
chr10	7210976	7212654	158.01266	154.41476	2	4	114.73555049161	42.9887799284387	119.197925261744	59.6142262770219	121.118077838551	39.3968012048667
chr5	107725178	107727119	19.24883	17.08847	2	4	52.0559442045267	11.9968688172387	63.6493775669505	24.7747433878533	73.7240473799878	24.3884959839651
chr5	107830017	107831232	35.66563	33.22517	2	4	36.120451080692	15.4959555556	42.818672181403	18.5810575408899	35.1066892285656	16.5091357429918
chr5	107868375	107869547	221.5181	217.49115	2	4	114.73555049161	40.4894322581806	131.927800775134	47.2268545830953	135.160753529978	42.7736698795696
chr5	107899310	107901371	137.0274	133.59554	2	4	93.488226326497	51.4865620073161	90.2663900040388	78.9694945487822	91.2773919942706	61.9092590362192
chr10	7390329	7393871	41.05122	38.53715	2	4	95.6129587430083	40.9893017922322	90.2663900040388	57.2915940844106	131.650084607121	39.7720088353893
chr5	107921322	107921965	33.44585	31.03785	1	3	21.247324165113	13.4964774193935	23.1452282061638	21.6779004643716	31.5960203057091	12.7570594377664
chr5	107960815	107961517	27.41093	25.09751	2	2	23.3720565816243	12.9966078853419	20.8307053855474	17.8068468100195	21.0640135371394	13.1322670682889
chr5	107986217	107988097	79.3463	76.41402	2	4	114.73555049161	34.4909978495613	98.3672198761962	48.7752760448361	142.182091375691	47.2761614458401
chr5	108000871	108002495	27.74547	25.4277	1	4	53.1183104127824	17.9953032258581	35.8751037195539	26.3231648495941	45.6386959971353	22.5124578313524
chr5	108035238	108036289	24.58352	22.32004	1	4	26.5591552063912	23.4938681004258	21.9879667958556	35.6136936200391	24.5746824599959	19.8860044176946
chr5	108044101	108045237	13.15639	11.13933	1	3	26.5591552063912	10.4972602150839	26.6170124370884	17.0326360791491	36.8620236899939	11.6314365461988
chr5	108052082	108052853	124.66749	121.33688	2	4	75.428000786151	27.4928243728387	56.7058091051013	48.7752760448361	80.7453852257009	47.2761614458401
chr5	108060135	108060905	143.49069	140.00655	2	4	56.3054090375493	44.4883885305935	33.5605808989375	60.3884370078923	64.9473750728464	54.7803140562909
chr5	108065226	108066250	122.77282	119.45779	2	4	77.5527332026623	39.989562724129	75.2219916700324	67.356333585726	68.4580439957029	36.3951401606864
chr5	108076200	108078091	162.20949	158.58006	2	4	169.978593320904	147.461512545226	166.645643084379	170.326360791491	210.640135371394	113.68791204833
chr5	108097055	108098519	106.04178	102.86761	2	4	69.0538035366171	50.9866924732645	70.5929460287996	55.7431726226698	98.2987298399837	34.1438943775512
chr5	108120357	108120911	107.07819	103.89487	2	4	29.7462538311581	20.4946508961161	39.3468879504785	28.6457970422053	47.3940304585636	22.5124578313524
chr5	108131764	108133501	318.90131	314.45538	2	4	174.228058153926	88.4769075271354	167.802904494688	123.099506208396	219.416807678535	103.182098393699
chr5	108262491	108263340	56.25491	53.55749	2	4	28.6838876229025	10.9971297491355	23.1452282061638	18.5810575408899	56.170702765705	16.1339281124692
chr5	108268414	108269967	156.03804	152.45505	2	4	91.3634939099857	28.9924329749935	77.5365144906487	39.4847472743911	78.9900507642726	31.5174409638934
chr5	108312241	108313677	117.54629	114.27473	2	4	72.240902161384	27.9926939068903	49.7622406432522	28.6457970422053	75.4793818414161	34.1438943775512
chr5	108330507	108331728	20.90522	18.70995	2	2	23.3720565816243	19.4949118280129	28.9315352577048	24.0005326569828	43.883361535707	17.6347586345594
chr5	108366433	108367663	49.01121	46.39844	2	4	65.8667049118502	9.99739068103225	48.604979232944	15.4842146174083	66.7027095342747	8.62977550201843
chr5	108368744	108369716	24.53192	22.26914	2	4	29.7462538311581	13.9963469534451	16.2016597443147	21.6779004643716	56.170702765705	18.0099662650819
chr5	108433973	108435033	125.62704	122.28856	2	4	66.9290711201058	31.4917806452516	49.7622406432522	38.7105365435207	64.9473750728464	35.6447248996413
chr5	108448092	108449473	74.26559	71.38312	2	4	53.1183104127824	29.4923025090451	55.5485476947931	27.8715863113349	63.1920406114181	31.5174409638934
chr5	108460680	108462005	191.56567	187.72784	2	4	103.049522200798	58.4847354840387	115.726141030819	74.3242301635598	131.650084607121	51.7786530121106
chr10	7469851	7470845	57.68793	54.97478	2	4	30.8086200394138	20.9945204301677	26.6170124370884	27.0973755804645	28.0853513828525	21.3868349397848
chr5	108485174	108485829	19.96239	17.7861	1	4	16.9978593320904	6.99817347672257	18.516182564931	11.6131609630562	17.5533446142828	10.1306060241086
chr5	108518294	108519362	42.56267	40.02956	2	4	44.6193807467372	40.4894322581806	63.6493775669505	40.2589580052615	70.2133784571312	19.8860044176946
chr5	108549287	108550753	92.97219	89.91298	2	4	58.4301414540606	27.9926939068903	87.9518671834225	37.9363258126503	78.9900507642726	22.5124578313524
chr5	108628802	108630351	173.11432	169.40506	2	4	93.488226326497	38.9898236560258	79.8510373112651	49.5494867757065	105.320067685697	51.403445381588
chr10	7472621	7474125	24.51856	22.25597	2	3	35.0580848724364	21.4943899642193	40.5041493607867	21.6779004643716	63.1920406114181	23.63808072292
chr5	108659839	108661269	127.49665	124.14294	2	4	80.7398318274292	25.9932157706839	75.2219916700324	43.3558009287432	94.7880609171272	31.5174409638934
chr5	108668583	108669769	95.07644	91.99803	2	4	65.8667049118502	30.9919111112	65.9639003875669	41.8073794670024	73.7240473799878	51.403445381588
chr5	108677302	108678310	41.12515	38.61027	2	3	43.5570145384816	9.99739068103225	38.1896265401703	24.7747433878533	47.3940304585636	14.6330975903791
chr5	108692010	108692577	19.5018	17.33504	1	3	32.9333524559251	14.4962164874968	21.9879667958556	14.7100038865379	36.8620236899939	9.38019076306351
chr5	108693860	108694261	47.75038	45.15288	2	3	48.8688455797598	16.4956946237032	33.5605808989375	20.9036897335012	61.4367061499898	14.6330975903791
chr5	108743658	108744260	50.33681	47.70719	1	3	23.3720565816243	13.9963469534451	13.8871369236983	16.2584253482787	21.0640135371394	12.0066441767213
chr5	108774346	108775470	68.70498	65.87684	2	4	42.4946483302259	18.9950422939613	32.4033194886293	22.452111195242	29.8406858442808	21.3868349397848
chr5	108835877	108836584	35.66563	33.22517	1	3	13.8107607073234	11.9968688172387	26.6170124370884	18.5810575408899	26.3300169214242	15.7587204819467
chr10	7491625	7492950	57.94307	55.22745	2	4	44.6193807467372	20.4946508961161	26.6170124370884	23.2263219261124	33.3513547671373	19.1355891566496
chr5	109096284	109097056	146.94843	143.43674	2	4	50.9935779962711	43.9885189965419	50.9195020535604	44.1300116596136	66.7027095342747	67.9125811245798
chr5	109466514	109467672	115.67482	112.41888	2	4	48.8688455797598	40.4894322581806	60.1775933360259	39.4847472743911	49.1493649199919	52.5290682731557
chr5	109556344	109558670	81.50892	78.55592	2	4	295.33780589507	246.435680287445	343.706638861532	251.618487532885	368.620236899939	198.109628915901
chr5	109682545	109683522	130.58044	127.20174	2	4	65.8667049118502	45.4881275986967	69.4356846184914	58.8400155461515	50.9046993814201	36.770347791209
chr5	109690371	109691752	222.53714	218.5041	2	4	105.174254617309	51.4865620073161	87.9518671834225	78.9694945487822	89.5220575328423	64.5357124498769
chr5	109743349	109744444	31.16862	28.79497	1	4	22.3096903733686	14.4962164874968	43.9759335917112	30.1942185039461	29.8406858442808	9.38019076306351
chr5	109750781	109752465	225.07605	221.02814	2	4	63.7419724953389	38.4899541219742	69.4356846184914	51.8721189683177	66.7027095342747	37.1455554217315
chr5	109795868	109796933	168.6743	164.99709	2	4	49.9312117880155	31.4917806452516	59.0203319257177	56.5173833535402	68.4580439957029	39.7720088353893
chr5	109801272	109801934	118.82052	115.53803	1	4	31.8709862476694	24.9934767025806	30.088796668013	26.3231648495941	35.1066892285656	33.3934791165061
chr5	109842056	109843135	191.15575	187.32069	2	4	66.9290711201058	58.4847354840387	108.78257256897	105.292659398376	105.320067685697	52.9042759036782
chr5	109844734	109845371	95.14238	92.06345	2	4	67.9914373283615	36.4904759857677	78.6937759009569	52.6463296991882	80.7453852257009	49.9026148594979
chr10	7582163	7582941	13.43198	11.40652	0	4	24.4344227898799	10.4972602150839	17.3589211546229	17.0326360791491	33.3513547671373	8.62977550201843
chr5	109866113	109867839	223.28467	219.24728	2	4	116.860282908121	64.483169892658	127.298755133901	85.1631803957456	117.607408915695	71.2894497992827
chr5	109922561	109924414	128.32176	124.96125	2	4	62.6796062870832	32.4915197133548	69.4356846184914	53.4205404300586	100.054064301412	29.6414028112807
chr5	109980630	109981358	73.02596	70.15502	2	3	24.4344227898799	23.9937376344774	20.8307053855474	17.0326360791491	50.9046993814201	22.1372502008299
chr5	109995533	109997572	162.06825	158.43977	2	4	76.4903669944066	46.4878666668	94.8954356452716	61.1626477387627	107.075402147125	45.4001232932274
chr5	110057522	110058750	242.23177	238.08786	2	4	75.428000786151	45.4881275986967	65.9639003875669	57.2915940844106	71.9687129185595	48.4017843374077
chr10	7589294	7590748	194.58466	190.72676	2	4	81.8021980356849	28.4925634409419	83.3228215421897	48.7752760448361	89.5220575328423	31.1422333333709
chr5	110085893	110086862	126.66018	123.31335	2	4	77.5527332026623	35.9906064517161	67.121161797875	48.7752760448361	73.7240473799878	42.3984622490471
chr5	110094179	110095030	201.48882	197.58611	2	4	94.5505925347527	41.4891713262838	65.9639003875669	63.485279931374	87.766723071414	54.7803140562909
chr5	110098875	110099414	49.3283	46.71117	1	4	74.3656345778953	25.9932157706839	49.7622406432522	41.0331687361319	47.3940304585636	45.7753309237499
chr5	110099719	110100379	15.94222	13.8542	2	2	35.0580848724364	10.9971297491355	25.4597510267802	34.0652721582982	47.3940304585636	20.6364196787397
chr5	110107495	110108567	126.41813	123.07319	2	4	112.610818075099	65.4829089607612	107.625311158662	82.8405482031343	133.405419068549	77.2927718876433
chr5	110110027	110110528	147.81636	144.29767	2	4	50.9935779962711	38.9898236560258	59.0203319257177	48.0010653139657	33.3513547671373	43.8992927711372
chr5	110121718	110123051	67.55693	64.74072	2	4	44.6193807467372	32.9913892474064	45.1331950020194	33.2910614274278	57.9260372271333	34.8943096385963
chr5	110135366	110136308	186.13271	182.33205	2	4	75.428000786151	38.9898236560258	72.907468849416	52.6463296991882	100.054064301412	41.2728393574794
chr5	110176133	110177293	65.33551	62.542	2	4	48.8688455797598	22.9939985663742	57.8630705154095	34.8394828891686	68.4580439957029	26.2645341365778
chr5	110227336	110228241	99.25864	96.14305	2	4	82.8645642439405	54.4857792116258	65.9639003875669	70.4531765092077	94.7880609171272	51.403445381588
chr5	110230430	110231692	83.27704	80.30747	2	4	64.8043387035945	21.994259498271	61.3348547463341	26.3231648495941	89.5220575328423	28.1405722891905
chr5	110269124	110270327	57.65287	54.94005	2	4	48.8688455797598	15.9958250896516	55.5485476947931	27.0973755804645	45.6386959971353	24.7637036144877
chr10	7600273	7601137	46.61215	44.02754	2	4	20.1849579568573	18.4951727599097	24.302489616472	22.452111195242	19.3086790757111	12.3818518072438
chr5	110285367	110286970	132.4232	129.02899	2	4	88.1763952852188	42.9887799284387	115.726141030819	47.2268545830953	143.937425837119	43.5240851406147
chr5	110342277	110343579	57.92292	55.20748	2	4	60.5548738705719	23.4938681004258	76.3792530803406	38.7105365435207	82.5007196871292	21.3868349397848
chr5	110354017	110355154	25.85896	23.57194	0	4	43.5570145384816	19.9947813620645	50.9195020535604	30.1942185039461	77.2347163028443	24.3884959839651
chr5	110357581	110358111	46.62198	44.03728	1	3	22.3096903733686	17.4954336918064	27.7742738473966	19.3552682717604	26.3300169214242	16.1339281124692
chr5	110362951	110364441	89.71824	86.6885	2	4	80.7398318274292	36.4904759857677	83.3228215421897	45.6784331213544	100.054064301412	43.8992927711372
chr5	110376746	110377962	38.36811	35.89077	1	4	41.4322821219703	16.9955641577548	40.5041493607867	31.742639965687	84.2560541485575	26.6397417671004
chr5	110378165	110378846	80.7704	77.82452	2	4	46.7441131632485	34.9908673836129	60.1775933360259	36.3879043509095	73.7240473799878	24.3884959839651
chr5	110386168	110387618	68.72969	65.90133	2	4	49.9312117880155	18.4951727599097	41.6614107710949	24.0005326569828	66.7027095342747	19.1355891566496
chr5	110406113	110406949	47.5049	44.90987	1	4	45.6817469549929	21.994259498271	54.3912862844849	30.1942185039461	64.9473750728464	20.2612120482172
chr10	7611873	7612814	114.38337	111.13849	2	4	43.5570145384816	35.9906064517161	47.4477178226358	44.904222390484	52.6600338428484	27.765364658668
chr5	110416753	110417590	17.52502	15.40249	1	3	35.0580848724364	14.4962164874968	28.9315352577048	20.9036897335012	35.1066892285656	14.6330975903791
chr5	110428997	110429480	41.33258	38.81544	1	3	22.3096903733686	13.4964774193935	21.9879667958556	26.3231648495941	38.6173581514222	15.3835128514242
chr5	110437600	110438598	105.34582	102.17771	2	4	53.1183104127824	45.9879971327484	79.8510373112651	54.194751160929	57.9260372271333	44.6497080321823
chr5	110448318	110449466	181.13452	177.36829	2	4	149.793635364046	111.970775627561	136.556846416366	101.421605744024	170.267442758543	91.1754542169773
chr5	110469431	110470029	206.45715	202.52251	2	4	63.7419724953389	85.9775598568773	76.3792530803406	85.937391126616	107.075402147125	65.6613353414446
chr5	110471314	110471738	41.51662	38.99746	2	2	44.6193807467372	30.4920415771484	47.4477178226358	30.9684292348166	59.6813716885615	22.5124578313524
chr5	110480657	110482011	32.43278	30.04026	2	4	36.120451080692	18.9950422939613	34.7178423092457	26.3231648495941	45.6386959971353	13.882682329334
chr5	110486563	110487152	23.26828	21.02967	1	3	24.4344227898799	15.4959555556	26.6170124370884	13.161582424797	40.3726926128505	14.2578899598565
chr5	110493728	110494263	35.74704	33.30565	1	3	25.4967889981355	13.4964774193935	34.7178423092457	19.3552682717604	36.8620236899939	13.5074746988115
chr5	110518116	110518853	31.16862	28.79497	1	4	29.7462538311581	14.9960860215484	28.9315352577048	23.2263219261124	40.3726926128505	15.0083052209016
chr5	110543532	110545074	53.6329	50.9651	2	4	66.9290711201058	20.9945204301677	98.3672198761962	36.3879043509095	71.9687129185595	23.63808072292
chr5	110548630	110550004	14.73819	12.67982	0	3	43.5570145384816	24.493607168529	49.7622406432522	42.5815901978728	35.1066892285656	16.1339281124692
chr10	7620620	7621821	14.6918	12.63425	1	3	36.120451080692	19.4949118280129	26.6170124370884	22.452111195242	36.8620236899939	15.0083052209016
chr5	110620498	110621273	20.89358	18.70089	1	3	16.9978593320904	8.99765161292903	17.3589211546229	13.9357931556675	33.3513547671373	8.25456787149589
chr5	110652909	110653870	113.58081	110.34264	2	4	38.2451834972033	18.4951727599097	45.1331950020194	21.6779004643716	45.6386959971353	13.882682329334
chr5	110769877	110771314	314.93124	310.49619	2	4	171.040959529159	77.9796473120516	163.173858853455	100.647395013154	203.618797525681	85.5473397591392
chr5	110780053	110781128	73.00938	70.13931	2	4	49.9312117880155	31.9916501793032	59.0203319257177	49.5494867757065	80.7453852257009	22.1372502008299
chr5	110788487	110789394	33.56074	31.15139	2	3	40.3699159137146	14.9960860215484	47.4477178226358	30.1942185039461	64.9473750728464	20.2612120482172
chr5	110806308	110806993	21.88329	19.66902	1	3	66.9290711201058	46.9877362008516	82.1655601318815	60.3884370078923	71.9687129185595	33.3934791165061
chr5	110808169	110808955	46.23655	43.65704	2	4	76.4903669944066	44.4883885305935	78.6937759009569	49.5494867757065	89.5220575328423	30.0166104418032
chr5	110809958	110810601	96.115	93.02748	2	4	83.9269304521962	55.485518279729	89.1091285937306	36.3879043509095	107.075402147125	38.2711783132991
chr10	7645845	7646450	46.70406	44.11852	1	4	28.6838876229025	17.9953032258581	39.3468879504785	33.2910614274278	29.8406858442808	25.5141188755327
chr5	110839235	110841025	282.78802	278.45416	2	4	166.791494696137	111.47090609351	177.060995777153	124.647927670137	207.129466448537	85.1721321286167
chr5	110877636	110878909	43.27145	40.72941	2	4	53.1183104127824	41.4891713262838	48.604979232944	44.904222390484	64.9473750728464	28.1405722891905
chr5	110879300	110880497	50.63107	47.99852	2	4	59.4925076623163	20.9945204301677	56.7058091051013	20.9036897335012	63.1920406114181	18.760381526127
chr5	110978428	110979545	44.20053	41.64612	2	4	45.6817469549929	12.9966078853419	34.7178423092457	19.3552682717604	66.7027095342747	13.5074746988115
chr5	111043890	111044627	32.27309	29.88254	1	3	21.247324165113	16.9955641577548	16.2016597443147	24.0005326569828	35.1066892285656	7.87936024097335
chr10	7662550	7663800	133.11288	129.71332	2	4	75.428000786151	29.4923025090451	76.3792530803406	52.6463296991882	94.7880609171272	37.520763052254
chr5	111127201	111128631	78.06379	75.14419	2	4	48.8688455797598	43.9885189965419	60.1775933360259	37.9363258126503	75.4793818414161	37.1455554217315
chr5	111170353	111170895	50.98375	48.34651	2	4	27.6215214146468	10.9971297491355	31.2460580783211	19.3552682717604	38.6173581514222	13.5074746988115
chr10	7667217	7667956	97.74829	94.64611	2	4	33.9957186641807	26.9929548387871	45.1331950020194	20.1294790026308	50.9046993814201	27.3901570281455
chr5	111195559	111196230	16.79266	14.68482	0	3	19.1225917486017	14.4962164874968	12.7298755133901	14.7100038865379	24.5746824599959	7.50415261045081
chr5	111207834	111209015	36.91729	34.45941	2	4	43.5570145384816	20.9945204301677	57.8630705154095	34.8394828891686	42.1280270742787	25.1389112450102
chr5	111217335	111218025	13.104	11.08793	1	3	14.8731269155791	8.49778207887741	23.1452282061638	8.51631803957456	19.3086790757111	4.87769919679303
chr5	111222979	111223907	22.9017	20.66827	1	4	9.56129587430083	10.4972602150839	13.8871369236983	16.2584253482787	31.5960203057091	9.00498313254097
chr5	111228290	111229797	14.23578	12.19248	1	3	29.7462538311581	9.99739068103225	28.9315352577048	27.8715863113349	36.8620236899939	10.5058136546311
chr5	111239096	111239924	40.29162	37.78857	2	4	37.1828172889477	30.9919111112	40.5041493607867	34.8394828891686	42.1280270742787	19.1355891566496
chr5	111269250	111270430	30.81934	28.45172	2	4	25.4967889981355	11.9968688172387	26.6170124370884	12.3873716939266	36.8620236899939	11.6314365461988
chr10	7673415	7674047	31.84213	29.45853	2	2	18.060225540346	14.4962164874968	15.0443983340065	13.9357931556675	31.5960203057091	17.2595510040369
chr5	111329733	111331235	84.70807	81.72477	2	4	81.8021980356849	28.9924329749935	70.5929460287996	39.4847472743911	68.4580439957029	36.770347791209
chr10	7680428	7682074	50.16155	47.53482	2	4	73.3032683696397	28.4925634409419	67.121161797875	28.6457970422053	75.4793818414161	22.5124578313524
chr5	111395972	111396871	19.77764	17.60664	1	3	25.4967889981355	15.9958250896516	25.4597510267802	17.0326360791491	22.8193479985676	12.3818518072438
chr5	111416473	111417445	77.33043	74.41801	2	4	58.4301414540606	25.9932157706839	42.818672181403	33.2910614274278	70.2133784571312	23.2628730923975
chr5	111417660	111418872	20.24568	18.06511	2	3	35.0580848724364	3.9989562724129	35.8751037195539	13.9357931556675	59.6813716885615	8.62977550201843
chr5	111419830	111420691	32.05089	29.66471	2	4	35.0580848724364	6.99817347672257	33.5605808989375	8.51631803957456	33.3513547671373	3.7520763052254
chr5	111438272	111438947	37.39507	34.93172	2	4	43.5570145384816	23.9937376344774	37.0323651298621	24.0005326569828	29.8406858442808	18.760381526127
chr5	111465725	111466912	33.39087	30.98352	2	3	32.9333524559251	14.9960860215484	25.4597510267802	17.0326360791491	28.0853513828525	18.0099662650819
chr5	111509014	111510811	35.21233	32.7787	2	4	59.4925076623163	29.4923025090451	64.8066389772587	36.3879043509095	73.7240473799878	27.0149493976229
chr5	111573136	111574723	46.62839	44.04362	2	4	47.8064793715042	25.9932157706839	38.1896265401703	27.0973755804645	50.9046993814201	18.760381526127
chr5	111578333	111579564	16.9629	14.85227	2	2	21.247324165113	20.9945204301677	25.4597510267802	16.2584253482787	26.3300169214242	15.3835128514242
chr10	7714878	7715658	33.9547	31.53903	2	4	31.8709862476694	16.4956946237032	10.4153526927737	13.161582424797	40.3726926128505	12.7570594377664
chr5	111631221	111632778	43.98747	41.43654	2	4	61.6172400788276	23.9937376344774	50.9195020535604	36.3879043509095	70.2133784571312	28.5157799197131
chr5	111672548	111672889	10.01345	8.08831	2	0	8.49892966604518	2.99921720430968	8.10082987215733	3.87105365435207	10.5320067685697	3.37686867470286
chr5	111754715	111755981	69.27646	66.44324	2	4	58.4301414540606	43.9885189965419	45.1331950020194	41.8073794670024	47.3940304585636	27.0149493976229
chr5	111760505	111761339	14.80017	12.7407	2	2	22.3096903733686	17.4954336918064	23.1452282061638	17.0326360791491	29.8406858442808	15.3835128514242
chr10	7725570	7726588	249.82143	245.63872	2	4	78.6150994109179	57.4849964159354	62.4921161566423	63.485279931374	107.075402147125	42.3984622490471
chr5	111770076	111770867	20.03977	17.86228	2	2	28.6838876229025	15.4959555556	32.4033194886293	18.5810575408899	38.6173581514222	8.62977550201843
chr5	111772690	111773648	22.10982	19.89225	1	4	36.120451080692	14.9960860215484	42.818672181403	22.452111195242	36.8620236899939	12.0066441767213
chr5	111810040	111810845	24.47085	22.20892	1	3	35.0580848724364	16.9955641577548	26.6170124370884	10.8389502321858	24.5746824599959	11.6314365461988
chr5	111815053	111815539	25.3417	23.06366	2	1	15.9354931238347	7.49804301077419	9.25809128246552	8.51631803957456	19.3086790757111	8.62977550201843
chr5	111835792	111837566	33.36459	30.95923	2	4	63.7419724953389	29.4923025090451	42.818672181403	24.0005326569828	52.6600338428484	27.0149493976229
chr5	111893804	111894455	38.74167	36.25868	1	4	52.0559442045267	21.4943899642193	40.5041493607867	24.7747433878533	52.6600338428484	16.8843433735143
chr10	7780318	7781693	113.91065	110.66945	2	4	58.4301414540606	29.4923025090451	35.8751037195539	32.5168506965574	57.9260372271333	25.8893265060553
chr5	112001660	112002636	24.83355	22.56453	2	3	33.9957186641807	26.9929548387871	18.516182564931	15.4842146174083	45.6386959971353	13.1322670682889
chr5	112053452	112054329	24.83355	22.56453	1	3	36.120451080692	18.9950422939613	21.9879667958556	14.7100038865379	26.3300169214242	16.8843433735143
chr5	112077123	112078295	67.2831	64.46935	2	3	47.8064793715042	23.4938681004258	33.5605808989375	20.1294790026308	40.3726926128505	19.1355891566496
chr5	112122516	112123037	30.7309	28.36436	1	3	16.9978593320904	18.4951727599097	23.1452282061638	18.5810575408899	15.7980101528545	15.0083052209016
chr5	112126691	112127567	78.42565	75.50217	2	4	83.9269304521962	41.4891713262838	60.1775933360259	20.1294790026308	61.4367061499898	24.0132883534426
chr5	112153443	112154247	75.48532	72.59058	1	4	41.4322821219703	13.9963469534451	19.6734439752392	19.3552682717604	31.5960203057091	16.8843433735143
chr10	7792104	7793488	140.40694	136.94743	2	4	59.4925076623163	27.4928243728387	49.7622406432522	44.1300116596136	54.4153683042767	30.0166104418032
chr5	112179678	112180188	35.65646	33.21766	1	3	22.3096903733686	6.49830394267096	15.0443983340065	17.0326360791491	29.8406858442808	8.62977550201843
chr5	112182733	112183273	35.0153	32.58553	2	2	24.4344227898799	21.4943899642193	15.0443983340065	13.9357931556675	15.7980101528545	10.1306060241086
chr5	112206432	112207530	30.9898	28.62009	2	4	40.3699159137146	19.4949118280129	33.5605808989375	30.9684292348166	36.8620236899939	20.2612120482172
chr5	112214495	112216053	33.56571	31.1563	2	4	100.924789784287	46.4878666668	71.7502074391078	45.6784331213544	91.2773919942706	50.653030120543
chr10	7809763	7810399	34.52179	32.09786	2	2	22.3096903733686	7.49804301077419	13.8871369236983	17.8068468100195	26.3300169214242	12.0066441767213
chr5	112227228	112229326	25.14061	22.86741	2	4	46.7441131632485	17.4954336918064	46.2904564123276	24.7747433878533	68.4580439957029	21.7620425703073
chr5	112240512	112241147	44.3768	41.82053	1	4	30.8086200394138	13.4964774193935	18.516182564931	20.9036897335012	36.8620236899939	20.2612120482172
chr5	112247150	112248233	27.68959	25.37254	2	3	37.1828172889477	14.4962164874968	35.8751037195539	25.5489541187237	36.8620236899939	18.0099662650819
chr5	112265476	112266444	51.00928	48.37179	2	4	46.7441131632485	22.4941290323226	45.1331950020194	24.0005326569828	47.3940304585636	17.6347586345594
chr5	112275947	112277277	220.64027	216.61858	2	4	117.922649116377	53.4860401435225	102.996265517429	61.9368584696331	124.628746761408	60.0332208836065
chr5	112288086	112288819	14.2753	12.22824	1	3	20.1849579568573	10.4972602150839	23.1452282061638	10.0647395013154	17.5533446142828	10.1306060241086
chr5	112295020	112295955	55.97312	53.27945	2	4	52.0559442045267	23.4938681004258	47.4477178226358	35.6136936200391	52.6600338428484	26.6397417671004
chr5	112307430	112308578	26.30181	24.0089	2	4	27.6215214146468	7.9979125448258	15.0443983340065	13.161582424797	50.9046993814201	10.8810212851537
chr5	112319265	112320302	42.42716	39.89549	2	4	52.0559442045267	41.4891713262838	48.604979232944	29.4200077730757	66.7027095342747	30.3918180723258
chr5	112325142	112325714	24.6001	22.3364	1	3	20.1849579568573	6.99817347672257	12.7298755133901	11.6131609630562	28.0853513828525	9.38019076306351
chr10	7831924	7832820	25.30295	23.02752	2	3	32.9333524559251	10.4972602150839	23.1452282061638	24.0005326569828	21.0640135371394	10.1306060241086
chr5	112325929	112326612	89.32111	86.29533	2	4	36.120451080692	26.4930853047355	31.2460580783211	20.1294790026308	40.3726926128505	17.2595510040369
chr5	112342421	112343828	33.10117	30.69897	2	4	38.2451834972033	14.9960860215484	28.9315352577048	21.6779004643716	59.6813716885615	17.2595510040369
chr5	112355670	112356582	37.40523	34.94026	1	3	24.4344227898799	8.99765161292903	19.6734439752392	13.161582424797	22.8193479985676	12.3818518072438
chr5	112390962	112391876	22.71568	20.48718	1	4	47.8064793715042	14.9960860215484	24.302489616472	23.2263219261124	38.6173581514222	15.7587204819467
chr5	112394975	112395495	33.9036	31.49016	2	4	24.4344227898799	8.99765161292903	19.6734439752392	13.161582424797	43.883361535707	7.12894497992827
chr5	112428907	112429636	18.29626	16.15601	2	1	30.8086200394138	14.4962164874968	19.6734439752392	12.3873716939266	42.1280270742787	9.75539839358605
chr5	112448160	112449793	28.4671	26.13632	1	4	48.8688455797598	22.4941290323226	49.7622406432522	27.0973755804645	43.883361535707	20.6364196787397
chr5	112469205	112469529	14.6582	12.60124	2	1	20.1849579568573	10.9971297491355	6.94356846184914	4.64526438522249	28.0853513828525	5.25290682731557
chr5	112493289	112493978	48.41233	45.80567	1	4	26.5591552063912	19.9947813620645	19.6734439752392	20.1294790026308	28.0853513828525	16.5091357429918
chr5	112509895	112510622	56.92552	54.22064	2	3	18.060225540346	41.9890408603355	13.8871369236983	21.6779004643716	36.8620236899939	20.2612120482172
chr5	112520943	112521681	30.06452	27.70981	0	3	24.4344227898799	22.9939985663742	30.088796668013	20.9036897335012	57.9260372271333	7.87936024097335
chr5	112523216	112523958	17.36343	15.24351	2	1	32.9333524559251	20.9945204301677	23.1452282061638	17.0326360791491	36.8620236899939	18.0099662650819
chr5	112551674	112553211	62.19028	59.42965	2	4	67.9914373283615	48.987214337058	92.5809128246552	47.2268545830953	122.87341229998	37.8959706827766
chr5	112576408	112577852	11.92367	9.94054	1	3	39.307549705459	10.4972602150839	27.7742738473966	14.7100038865379	33.3513547671373	10.1306060241086
chr5	112585820	112586593	25.85354	23.56659	2	2	28.6838876229025	17.9953032258581	11.5726141030819	15.4842146174083	19.3086790757111	16.8843433735143
chr10	7866923	7868159	33.92264	31.50898	2	4	42.4946483302259	10.4972602150839	28.9315352577048	20.9036897335012	47.3940304585636	11.2562289156762
chr5	112640552	112641294	35.34563	32.91045	2	4	36.120451080692	27.9926939068903	27.7742738473966	19.3552682717604	38.6173581514222	12.7570594377664
chr5	112646680	112647438	18.0339	15.90047	1	3	36.120451080692	12.9966078853419	23.1452282061638	17.8068468100195	35.1066892285656	21.0116273092623
chr5	112660764	112661698	80.61295	77.66845	2	4	58.4301414540606	43.4886494624903	38.1896265401703	33.2910614274278	45.6386959971353	20.6364196787397
chr5	112671883	112672644	27.93724	25.6151	2	2	33.9957186641807	24.493607168529	27.7742738473966	16.2584253482787	24.5746824599959	18.760381526127
chr5	112718513	112719063	51.63338	48.98855	1	4	23.3720565816243	14.4962164874968	23.1452282061638	19.3552682717604	33.3513547671373	10.5058136546311
chr5	112791936	112792909	16.79266	14.68482	1	3	27.6215214146468	18.4951727599097	23.1452282061638	15.4842146174083	31.5960203057091	18.760381526127
chr5	112821107	112821915	19.49706	17.33037	1	3	16.9978593320904	7.49804301077419	20.8307053855474	6.96789657783373	10.5320067685697	10.8810212851537
chr5	112824337	112824833	26.19047	23.89903	2	2	18.060225540346	9.99739068103225	23.1452282061638	14.7100038865379	26.3300169214242	9.38019076306351
chr5	112848267	112849532	147.1956	143.68201	2	4	76.4903669944066	40.9893017922322	60.1775933360259	42.5815901978728	68.4580439957029	28.1405722891905
chr5	112876809	112877690	22.34933	20.12602	1	3	20.1849579568573	9.99739068103225	25.4597510267802	13.161582424797	15.7980101528545	15.0083052209016
chr5	112999507	113000069	22.83853	20.60599	1	3	25.4967889981355	11.9968688172387	19.6734439752392	10.8389502321858	28.0853513828525	8.25456787149589
chr5	113014615	113016105	34.1745	31.75619	2	4	54.180676621038	29.4923025090451	61.3348547463341	25.5489541187237	56.170702765705	24.7637036144877
chr5	113054228	113054591	25.85354	23.56659	0	4	13.8107607073234	7.9979125448258	21.9879667958556	7.74210730870414	21.0640135371394	5.25290682731557
chr5	113090341	113091775	48.43836	45.83144	2	4	43.5570145384816	16.4956946237032	43.9759335917112	34.8394828891686	54.4153683042767	22.887665461875
chr5	113099412	113100366	63.5228	60.74831	2	3	40.3699159137146	15.4959555556	32.4033194886293	27.0973755804645	36.8620236899939	21.0116273092623
chr5	113114403	113115185	24.57409	22.31074	2	2	31.8709862476694	13.9963469534451	19.6734439752392	17.8068468100195	36.8620236899939	10.5058136546311
chr5	113115836	113116333	35.59872	33.16059	1	3	31.8709862476694	11.9968688172387	23.1452282061638	16.2584253482787	24.5746824599959	13.5074746988115
chr5	113118628	113119164	25.46359	23.18394	1	4	19.1225917486017	15.9958250896516	32.4033194886293	14.7100038865379	29.8406858442808	12.7570594377664
chr5	113137390	113139150	26.8524	24.55019	2	3	49.9312117880155	15.9958250896516	41.6614107710949	20.1294790026308	57.9260372271333	16.1339281124692
chr5	113152578	113153724	33.26426	30.86009	1	4	36.120451080692	12.9966078853419	42.818672181403	17.0326360791491	31.5960203057091	12.0066441767213
chr5	113164408	113165675	137.02464	133.59279	2	4	98.8000573677753	88.4769075271354	144.657676288524	86.7116018574864	150.958763682832	72.0398650603278
chr10	7925403	7925962	25.85354	23.56659	1	3	21.247324165113	6.99817347672257	24.302489616472	24.7747433878533	31.5960203057091	11.6314365461988
chr5	113174694	113175935	63.62984	60.85438	2	4	62.6796062870832	47.4876057349032	59.0203319257177	50.3236975065769	80.7453852257009	33.0182714859836
chr5	113180003	113180861	72.71024	69.8428	2	4	67.9914373283615	31.4917806452516	59.0203319257177	33.2910614274278	59.6813716885615	28.5157799197131
chr5	113208742	113210141	35.47886	33.04213	2	4	69.0538035366171	26.4930853047355	59.0203319257177	30.9684292348166	68.4580439957029	22.5124578313524
chr5	113220446	113221101	21.6569	19.44821	2	3	23.3720565816243	2.99921720430968	18.516182564931	13.161582424797	26.3300169214242	6.37852971888319
chr5	113226338	113227386	94.96967	91.89269	2	4	104.111888409053	71.4813433693806	100.681742696813	64.2594906622444	96.5433953785554	41.648046988002
chr5	113265419	113266198	23.18133	20.94396	1	3	23.3720565816243	11.4969992831871	26.6170124370884	17.8068468100195	43.883361535707	10.5058136546311
chr5	113270763	113271861	12.52372	10.52542	1	3	39.307549705459	10.4972602150839	27.7742738473966	25.5489541187237	29.8406858442808	12.3818518072438
chr5	113275755	113276399	54.21781	51.54427	1	3	45.6817469549929	18.4951727599097	31.2460580783211	20.9036897335012	36.8620236899939	22.887665461875
chr5	113280344	113281083	44.13464	41.58092	2	3	42.4946483302259	29.9921720430968	46.2904564123276	27.8715863113349	24.5746824599959	12.3818518072438
chr5	113301423	113302427	65.09049	62.3001	2	4	44.6193807467372	27.9926939068903	41.6614107710949	21.6779004643716	38.6173581514222	17.6347586345594
chr5	113310032	113311082	64.34355	61.56077	2	4	53.1183104127824	23.4938681004258	46.2904564123276	22.452111195242	52.6600338428484	19.1355891566496
chr5	113314001	113314695	69.06258	66.23124	2	4	27.6215214146468	26.9929548387871	42.818672181403	32.5168506965574	31.5960203057091	22.5124578313524
chr5	113323768	113325146	139.3475	135.89644	2	4	115.797916699866	71.4813433693806	100.681742696813	70.4531765092077	136.916087991406	54.0298987952458
chr5	113329690	113330765	99.9696	96.84772	2	4	90.3011277017301	72.9809519715354	67.121161797875	66.5821228548556	115.852074454267	55.9059369478585
chr5	113334539	113335743	18.99004	16.83623	1	4	53.1183104127824	29.9921720430968	62.4921161566423	34.0652721582982	89.5220575328423	25.5141188755327
chr10	7956216	7956950	50.41864	47.7882	2	4	64.8043387035945	15.4959555556	47.4477178226358	20.1294790026308	77.2347163028443	19.8860044176946
chr5	113344468	113345123	35.01335	32.5836	1	4	38.2451834972033	19.9947813620645	26.6170124370884	36.3879043509095	29.8406858442808	30.7670257028483
chr5	113345340	113347444	68.74428	65.91579	2	4	98.8000573677753	64.9830394267096	122.669709492668	78.1952838179118	98.2987298399837	60.408428514129
chr5	113358803	113359190	39.92776	37.42872	2	3	33.9957186641807	20.4946508961161	20.8307053855474	24.7747433878533	45.6386959971353	13.1322670682889
chr5	113365872	113366418	34.70735	32.2812	2	3	27.6215214146468	13.4964774193935	27.7742738473966	13.161582424797	33.3513547671373	15.0083052209016
chr5	113373167	113374014	48.03733	45.43567	1	4	40.3699159137146	17.9953032258581	38.1896265401703	24.0005326569828	35.1066892285656	15.0083052209016
chr5	113375576	113376118	27.20727	24.89843	2	3	21.247324165113	16.4956946237032	13.8871369236983	11.6131609630562	21.0640135371394	13.1322670682889
chr5	113420022	113421035	84.75709	81.77336	2	4	64.8043387035945	27.9926939068903	52.0767634638686	74.3242301635598	54.4153683042767	33.3934791165061
chr5	113446672	113448215	14.47313	12.42253	1	4	23.3720565816243	19.4949118280129	25.4597510267802	21.6779004643716	52.6600338428484	16.1339281124692
chr5	113461644	113462632	16.79266	14.68482	1	3	33.9957186641807	7.49804301077419	18.516182564931	18.5810575408899	24.5746824599959	12.3818518072438
chr5	113467594	113468224	73.87081	70.99178	2	4	37.1828172889477	29.4923025090451	35.8751037195539	30.1942185039461	38.6173581514222	27.765364658668
chr5	113490356	113491247	36.25215	33.80341	2	4	40.3699159137146	10.4972602150839	27.7742738473966	16.2584253482787	29.8406858442808	12.7570594377664
chr10	8113928	8115511	91.02756	87.98632	2	4	76.4903669944066	55.485518279729	71.7502074391078	45.6784331213544	107.075402147125	49.9026148594979
chr5	113516707	113517503	14.85791	12.79741	1	3	27.6215214146468	11.9968688172387	18.516182564931	13.161582424797	21.0640135371394	7.12894497992827
chr5	113550430	113551594	31.3101	28.93471	2	3	49.9312117880155	27.9926939068903	40.5041493607867	25.5489541187237	70.2133784571312	25.1389112450102
chr5	113553405	113553868	31.77234	29.38958	2	2	16.9978593320904	11.4969992831871	23.1452282061638	12.3873716939266	19.3086790757111	9.00498313254097
chr5	113577424	113577928	9.89361	7.97502	2	0	12.7483944990678	8.49778207887741	17.3589211546229	6.19368584696331	21.0640135371394	5.62811445783811
chr5	113580198	113581340	59.32873	56.59819	2	4	74.3656345778953	57.4849964159354	69.4356846184914	53.4205404300586	71.9687129185595	25.8893265060553
chr5	113585854	113586751	73.92278	71.04329	2	4	73.3032683696397	40.9893017922322	92.5809128246552	61.1626477387627	71.9687129185595	43.8992927711372
chr5	113596212	113597635	59.65829	56.92374	2	4	108.361353242076	57.4849964159354	84.4800829524979	118.454241823173	112.34140553141	48.0265767068852
chr10	8132576	8134222	19.96239	17.7861	0	4	26.5591552063912	21.994259498271	39.3468879504785	24.7747433878533	45.6386959971353	17.2595510040369
chr5	113607199	113608854	22.96634	20.732	1	4	50.9935779962711	23.4938681004258	41.6614107710949	34.8394828891686	64.9473750728464	18.0099662650819
chr5	113620027	113621808	24.0715	21.81727	2	3	58.4301414540606	30.9919111112	49.7622406432522	46.4526438522248	73.7240473799878	30.3918180723258
chr5	113630839	113631762	21.45628	19.25056	1	3	20.1849579568573	12.9966078853419	20.8307053855474	15.4842146174083	36.8620236899939	15.0083052209016
chr5	113643283	113643783	66.74579	63.93779	1	3	32.9333524559251	17.4954336918064	23.1452282061638	26.3231648495941	38.6173581514222	18.3851738956045
chr5	113652144	113652786	13.62845	11.59938	0	3	22.3096903733686	10.4972602150839	24.302489616472	19.3552682717604	43.883361535707	7.50415261045081
chr5	113664219	113665325	95.47762	92.39589	2	4	54.180676621038	61.4839526883483	55.5485476947931	34.8394828891686	66.7027095342747	28.1405722891905
chr10	8171461	8172246	32.27309	29.88254	1	3	30.8086200394138	17.4954336918064	27.7742738473966	17.8068468100195	33.3513547671373	14.2578899598565
chr5	113700151	113700929	59.65178	56.91729	1	3	40.3699159137146	25.4933462366322	31.2460580783211	24.0005326569828	42.1280270742787	20.6364196787397
chr5	113716585	113717152	51.3842	48.74299	1	4	45.6817469549929	22.4941290323226	39.3468879504785	27.0973755804645	36.8620236899939	18.3851738956045
chr5	113723462	113724956	67.05449	64.24368	2	4	89.2387614934744	45.9879971327484	68.2784232081832	55.7431726226698	91.2773919942706	37.520763052254
chr5	113735292	113736069	93.07139	90.01134	2	4	77.5527332026623	36.4904759857677	59.0203319257177	42.5815901978728	77.2347163028443	28.5157799197131
chr5	113771069	113772159	108.84846	105.65019	2	4	62.6796062870832	14.9960860215484	55.5485476947931	26.3231648495941	42.1280270742787	16.5091357429918
chr5	113772445	113773022	24.60822	22.34441	2	3	44.6193807467372	16.9955641577548	45.1331950020194	15.4842146174083	42.1280270742787	10.1306060241086
chr5	113783748	113784566	18.57806	16.43141	1	3	14.8731269155791	8.99765161292903	23.1452282061638	20.1294790026308	17.5533446142828	12.0066441767213
chr5	113800140	113800955	49.83831	47.21486	2	4	45.6817469549929	20.4946508961161	30.088796668013	20.1294790026308	43.883361535707	13.1322670682889
chr5	113813538	113814549	28.86049	26.52468	1	3	74.3656345778953	29.9921720430968	34.7178423092457	24.0005326569828	50.9046993814201	20.6364196787397
chr5	113815632	113816226	48.94069	46.32863	2	4	42.4946483302259	21.4943899642193	19.6734439752392	20.9036897335012	29.8406858442808	13.882682329334
chr5	113818331	113819301	20.52476	18.33756	1	4	25.4967889981355	14.9960860215484	32.4033194886293	23.2263219261124	57.9260372271333	13.882682329334
chr5	113842586	113843566	21.79743	19.58671	1	4	59.4925076623163	27.9926939068903	41.6614107710949	34.8394828891686	54.4153683042767	14.2578899598565
chr10	8195989	8196753	60.3166	57.57505	1	3	35.0580848724364	20.4946508961161	26.6170124370884	27.8715863113349	45.6386959971353	20.6364196787397
chr5	113844247	113845335	62.09939	59.33957	2	4	71.1785359531284	36.9903455198193	37.0323651298621	34.8394828891686	94.7880609171272	23.2628730923975
chr5	113854406	113855263	28.3426	26.01527	2	4	40.3699159137146	24.493607168529	26.6170124370884	17.0326360791491	40.3726926128505	15.7587204819467
chr5	113872575	113873931	72.81544	69.94709	2	4	114.73555049161	78.4795168461032	83.3228215421897	71.2273872400781	131.650084607121	49.1521995984528
chr5	113888058	113889412	13.41563	11.39369	2	2	41.4322821219703	24.9934767025806	17.3589211546229	14.7100038865379	52.6600338428484	18.760381526127
chr5	113907912	113909589	178.12338	174.37846	2	4	207.161410609851	97.9744286741161	131.927800775134	76.646862356171	228.193479985676	76.9175642571208
chr5	113929720	113930451	30.37897	28.01856	2	3	26.5591552063912	21.4943899642193	23.1452282061638	17.0326360791491	36.8620236899939	10.5058136546311
chr10	8240225	8240706	21.86403	19.65003	1	3	14.8731269155791	9.99739068103225	9.25809128246552	7.74210730870414	19.3086790757111	5.25290682731557
chr5	113942138	113943363	138.91272	135.46552	2	4	117.922649116377	55.9853878137806	63.6493775669505	42.5815901978728	107.075402147125	49.1521995984528
chr5	113954442	113954956	24.76368	22.49776	2	1	39.307549705459	17.9953032258581	24.302489616472	17.0326360791491	45.6386959971353	11.2562289156762
chr5	113972472	113973504	79.75712	76.82062	2	4	97.7376911595196	61.9838222224	52.0767634638686	38.7105365435207	100.054064301412	24.0132883534426
chr5	113992928	113994699	110.85662	107.64146	2	4	113.673184283354	34.4909978495613	59.0203319257177	34.0652721582982	138.671422452834	24.3884959839651
chr1	33944831	33946066	99.29208	96.17622	2	4	103.049522200798	57.9848659499871	63.6493775669505	64.2594906622444	129.894750145693	46.1505385542725
chr10	8257230	8258221	14.24483	12.19831	2	3	25.4967889981355	9.99739068103225	18.516182564931	19.3552682717604	33.3513547671373	10.8810212851537
chr5	114029564	114030192	13.27853	11.25916	2	1	32.9333524559251	11.9968688172387	11.5726141030819	10.8389502321858	19.3086790757111	12.0066441767213
chr5	114041358	114041948	32.55221	30.15826	2	2	35.0580848724364	18.4951727599097	21.9879667958556	17.8068468100195	26.3300169214242	11.6314365461988
chr10	8263061	8263793	23.33159	21.08985	1	3	23.3720565816243	4.49882580646451	18.516182564931	6.96789657783373	24.5746824599959	6.00332208836065
chr5	114051938	114052968	42.3882	39.85696	1	4	54.180676621038	27.4928243728387	18.516182564931	17.8068468100195	63.1920406114181	20.6364196787397
chr5	114091013	114091909	160.12933	156.51527	2	4	61.6172400788276	44.9882580646451	49.7622406432522	41.0331687361319	73.7240473799878	21.7620425703073
chr5	114099623	114100986	68.73116	65.90279	2	4	87.1140290769631	27.4928243728387	33.5605808989375	18.5810575408899	73.7240473799878	21.0116273092623
chr5	114127446	114128374	69.23268	66.39985	2	4	131.7334098237	54.4857792116258	76.3792530803406	52.6463296991882	117.607408915695	45.0249156627048
chr5	114130139	114131559	278.65369	274.33621	2	4	194.413016110784	69.4818652331741	129.613277954517	63.485279931374	186.065452911398	47.2761614458401
chr5	114151914	114153875	44.60421	42.04552	2	4	124.296846365911	58.4847354840387	82.1655601318815	58.0658048152811	126.384081222836	46.9009538153175
chr5	114174686	114176517	228.12144	224.05614	2	4	197.600114735551	134.964774193935	124.984232313285	103.744237936635	222.927476601392	84.4217168675716
chr10	8319488	8320459	39.17288	36.68365	2	4	13.8107607073234	7.49804301077419	9.25809128246552	10.0647395013154	22.8193479985676	7.50415261045081
chr5	114199842	114200905	10.69379	8.75023	2	2	27.6215214146468	9.99739068103225	21.9879667958556	15.4842146174083	22.8193479985676	12.0066441767213
chr10	8323131	8323922	31.16862	28.79497	2	4	28.6838876229025	11.4969992831871	31.2460580783211	19.3552682717604	24.5746824599959	13.1322670682889
chr5	114228388	114230016	16.42441	14.32547	2	3	44.6193807467372	21.994259498271	32.4033194886293	13.161582424797	56.170702765705	17.6347586345594
chr5	114238389	114239714	33.78645	31.3744	2	2	76.4903669944066	32.4915197133548	32.4033194886293	26.3231648495941	66.7027095342747	23.2628730923975
chr5	114247983	114249204	45.78642	43.21283	1	4	79.6774656191736	21.4943899642193	40.5041493607867	27.0973755804645	75.4793818414161	16.8843433735143
chr5	114273417	114274772	68.02919	65.20792	2	4	109.423719450332	48.987214337058	67.121161797875	40.2589580052615	82.5007196871292	23.2628730923975
chr5	114288905	114289425	22.23209	20.01274	2	3	27.6215214146468	11.9968688172387	15.0443983340065	10.0647395013154	28.0853513828525	7.12894497992827
chr5	114296551	114297635	24.39914	22.13819	2	3	41.4322821219703	16.4956946237032	6.94356846184914	13.161582424797	40.3726926128505	13.5074746988115
chr5	114308744	114309772	28.76449	26.42991	1	3	40.3699159137146	20.9945204301677	19.6734439752392	16.2584253482787	42.1280270742787	12.3818518072438
chr5	114314703	114315543	98.7373	95.62645	2	4	73.3032683696397	34.4909978495613	37.0323651298621	25.5489541187237	75.4793818414161	27.765364658668
chr5	114323005	114324033	28.24945	25.92332	2	4	45.6817469549929	24.493607168529	24.302489616472	20.9036897335012	40.3726926128505	13.882682329334
chr10	8364014	8364794	103.29251	100.14184	1	4	48.8688455797598	17.4954336918064	52.0767634638686	52.6463296991882	52.6600338428484	40.5224240964344
chr5	114345125	114345985	43.65327	41.1059	2	4	48.8688455797598	26.4930853047355	28.9315352577048	18.5810575408899	59.6813716885615	16.8843433735143
chr5	114351235	114352287	33.34742	30.94226	2	3	36.120451080692	15.4959555556	20.8307053855474	17.0326360791491	57.9260372271333	16.1339281124692
chr5	114356641	114357629	115.52039	112.2657	2	4	93.488226326497	46.4878666668	43.9759335917112	38.7105365435207	94.7880609171272	39.3968012048667
chr5	114371975	114373573	18.8936	16.7413	1	3	46.7441131632485	21.4943899642193	20.8307053855474	24.7747433878533	68.4580439957029	23.2628730923975
chr5	114379874	114381397	72.02552	69.16491	2	4	94.5505925347527	33.491258781458	56.7058091051013	34.0652721582982	73.7240473799878	22.1372502008299
chr5	114392857	114393803	13.06884	11.05342	2	2	26.5591552063912	12.4967383512903	16.2016597443147	7.74210730870414	29.8406858442808	8.62977550201843
chr5	114427795	114428803	6.13262	4.35957	2	1	28.6838876229025	8.49778207887741	10.4153526927737	9.29052877044497	36.8620236899939	7.12894497992827
chr5	114442461	114443023	27.53169	25.21668	2	3	31.8709862476694	18.9950422939613	12.7298755133901	13.161582424797	38.6173581514222	16.1339281124692
chr5	114443609	114444538	372.92972	368.37891	2	4	145.544170531024	127.966600717213	92.5809128246552	89.808444780968	152.71409814426	73.9159032129405
chr5	114462502	114462936	24.46305	22.20123	1	3	26.5591552063912	21.994259498271	9.25809128246552	18.5810575408899	31.5960203057091	10.8810212851537
chr5	114465533	114466630	24.82219	22.55545	2	3	60.5548738705719	23.9937376344774	32.4033194886293	27.0973755804645	56.170702765705	22.1372502008299
chr5	114484595	114486247	72.91425	70.04504	2	4	82.8645642439405	50.9866924732645	50.9195020535604	39.4847472743911	100.054064301412	55.530729317336
chr5	114517694	114518402	26.10002	23.80977	2	3	56.3054090375493	21.4943899642193	26.6170124370884	24.7747433878533	29.8406858442808	9.38019076306351
chr10	8517722	8519589	120.2276	116.93354	2	4	104.111888409053	20.9945204301677	92.5809128246552	40.2589580052615	135.160753529978	24.0132883534426
chr5	114541372	114542576	71.91892	69.05928	2	4	71.1785359531284	47.9874752689548	47.4477178226358	41.8073794670024	68.4580439957029	39.7720088353893
chr5	114548700	114549450	15.41011	13.33699	2	3	31.8709862476694	16.4956946237032	13.8871369236983	18.5810575408899	38.6173581514222	13.882682329334
chr5	114565090	114565670	33.66236	31.2518	1	4	65.8667049118502	28.4925634409419	28.9315352577048	28.6457970422053	64.9473750728464	21.3868349397848
chr10	8528560	8529661	55.58686	52.89693	1	4	36.120451080692	20.4946508961161	46.2904564123276	35.6136936200391	36.8620236899939	21.3868349397848
chr5	114566908	114568386	127.09912	123.74886	2	4	184.851720236483	69.9817347672257	91.423651414347	63.485279931374	212.395469832822	45.0249156627048
chr5	114571132	114571891	46.73384	44.14799	2	4	89.2387614934744	50.4868229392129	55.5485476947931	30.9684292348166	73.7240473799878	20.2612120482172
chr5	114596305	114597639	19.95427	17.78058	1	4	47.8064793715042	23.9937376344774	24.302489616472	26.3231648495941	40.3726926128505	19.5107967871721
chr5	114610863	114612471	44.11869	41.56514	2	4	96.675324951264	30.4920415771484	49.7622406432522	30.9684292348166	96.5433953785554	21.7620425703073
chr10	8538094	8539754	31.16862	28.79497	2	4	28.6838876229025	20.9945204301677	50.9195020535604	33.2910614274278	52.6600338428484	27.0149493976229
chr5	114620021	114620709	67.29511	64.48125	2	4	48.8688455797598	26.4930853047355	32.4033194886293	29.4200077730757	50.9046993814201	29.2661951807582
chr5	114625243	114626047	31.3459	28.97009	0	3	46.7441131632485	18.4951727599097	23.1452282061638	23.2263219261124	26.3300169214242	13.1322670682889
chr5	114636058	114636637	28.67142	26.33801	1	3	18.060225540346	14.4962164874968	21.9879667958556	10.8389502321858	31.5960203057091	13.882682329334
chr5	114639228	114639969	105.70792	102.53643	2	4	71.1785359531284	33.9911283155097	46.2904564123276	29.4200077730757	103.564733224269	33.0182714859836
chr5	114647095	114648389	127.24292	123.89116	2	4	74.3656345778953	43.4886494624903	31.2460580783211	30.1942185039461	78.9900507642726	31.1422333333709
chr5	114657502	114658829	28.93852	26.60171	2	4	58.4301414540606	14.9960860215484	23.1452282061638	17.0326360791491	50.9046993814201	14.2578899598565
chr5	114664754	114665236	18.42266	16.28041	2	2	23.3720565816243	22.9939985663742	18.516182564931	11.6131609630562	47.3940304585636	13.882682329334
chr5	114667269	114668222	149.90739	146.37239	2	4	94.5505925347527	64.9830394267096	49.7622406432522	46.4526438522248	84.2560541485575	35.2695172691188
chr5	114672965	114675796	21.73894	19.52907	2	4	126.421578782422	53.4860401435225	78.6937759009569	49.5494867757065	129.894750145693	37.520763052254
chr10	8548721	8549731	100.54005	97.41356	2	4	26.5591552063912	9.99739068103225	38.1896265401703	27.8715863113349	43.883361535707	12.3818518072438
chr5	114690626	114691581	76.20567	73.30389	2	4	125.359212574166	32.9913892474064	74.0647302597242	26.3231648495941	103.564733224269	31.5174409638934
chr5	114696555	114697362	49.92744	47.30309	1	3	46.7441131632485	39.4896931900774	33.5605808989375	30.9684292348166	61.4367061499898	19.8860044176946
chr5	114699686	114700410	37.90173	35.43113	1	3	29.7462538311581	17.9953032258581	17.3589211546229	8.51631803957456	33.3513547671373	12.7570594377664
chr5	114707137	114708325	48.65759	46.04844	2	4	61.6172400788276	29.9921720430968	46.2904564123276	34.8394828891686	82.5007196871292	25.8893265060553
chr10	8551512	8553080	85.20004	82.21185	2	4	62.6796062870832	54.4857792116258	69.4356846184914	44.1300116596136	98.2987298399837	31.1422333333709
chr5	114751508	114752563	30.56044	28.19776	1	4	52.0559442045267	48.4873448030064	28.9315352577048	14.7100038865379	35.1066892285656	12.3818518072438
chr10	8559573	8560079	23.33159	21.08985	2	2	23.3720565816243	19.4949118280129	11.5726141030819	12.3873716939266	31.5960203057091	14.2578899598565
chr5	114772937	114773636	83.91127	80.93549	2	4	82.8645642439405	20.4946508961161	49.7622406432522	19.3552682717604	91.2773919942706	21.3868349397848
chr5	114774027	114774947	68.99016	66.15947	2	4	89.2387614934744	32.9913892474064	53.2340248741768	30.1942185039461	77.2347163028443	19.5107967871721
chr5	114785733	114787928	27.05972	24.75278	2	3	57.367775245805	53.9859096775741	37.0323651298621	36.3879043509095	78.9900507642726	16.1339281124692
chr5	114794432	114795444	11.46042	9.49364	2	2	42.4946483302259	21.4943899642193	31.2460580783211	27.0973755804645	33.3513547671373	8.62977550201843
chr5	114800623	114802419	62.74311	59.97651	2	4	95.6129587430083	58.9846050180903	68.2784232081832	51.0979082374473	89.5220575328423	49.5274072289753
chr5	114812806	114814513	115.90825	112.65049	2	4	86.0516628687075	44.9882580646451	40.5041493607867	36.3879043509095	80.7453852257009	43.8992927711372
chr10	8580225	8581201	27.93724	25.6151	1	3	33.9957186641807	16.4956946237032	24.302489616472	12.3873716939266	29.8406858442808	16.5091357429918
chr5	114818069	114818726	12.10139	10.11477	2	1	27.6215214146468	10.4972602150839	11.5726141030819	10.8389502321858	42.1280270742787	7.12894497992827
chr5	114822913	114823595	24.8912	22.6214	2	3	46.7441131632485	17.4954336918064	23.1452282061638	13.161582424797	56.170702765705	16.8843433735143
chr5	114823944	114824757	27.84589	25.52683	2	3	53.1183104127824	23.4938681004258	27.7742738473966	20.1294790026308	45.6386959971353	24.3884959839651
chr5	114825955	114826744	70.205	67.36193	2	4	74.3656345778953	32.9913892474064	59.0203319257177	37.1621150817799	84.2560541485575	28.8909875502356
chr5	114845452	114847631	16.47438	14.37461	0	3	54.180676621038	32.9913892474064	34.7178423092457	27.8715863113349	63.1920406114181	17.2595510040369
chr5	114858547	114859745	56.12929	53.43415	1	4	55.2430428292937	29.9921720430968	30.088796668013	34.8394828891686	56.170702765705	24.7637036144877
chr5	114902372	114902876	26.98683	24.68087	1	3	25.4967889981355	14.9960860215484	11.5726141030819	14.7100038865379	24.5746824599959	13.5074746988115
chr5	114908589	114909170	35.91336	33.47005	1	4	42.4946483302259	20.9945204301677	21.9879667958556	20.9036897335012	26.3300169214242	17.6347586345594
chr1	33963386	33964172	14.98804	12.92522	0	3	41.4322821219703	20.4946508961161	28.9315352577048	17.0326360791491	50.9046993814201	14.6330975903791
chr5	114935742	114936401	19.5784	17.41044	1	3	26.5591552063912	13.9963469534451	18.516182564931	14.7100038865379	33.3513547671373	18.0099662650819
chr5	114941902	114942833	100.01825	96.896	2	4	63.7419724953389	44.9882580646451	48.604979232944	38.7105365435207	78.9900507642726	22.887665461875
chr5	114978789	114980548	55.86662	53.17399	2	4	121.109747741144	65.4829089607612	68.2784232081832	64.2594906622444	110.586071069982	43.1488775100921
chr5	114991477	114992312	15.49859	13.42098	1	3	21.247324165113	10.9971297491355	20.8307053855474	15.4842146174083	10.5320067685697	11.2562289156762
chr5	114996459	114996842	18.98276	16.82906	2	1	26.5591552063912	10.4972602150839	8.10082987215733	6.96789657783373	21.0640135371394	8.25456787149589
chr5	115004303	115005119	24.71787	22.45256	1	3	38.2451834972033	9.99739068103225	21.9879667958556	13.161582424797	17.5533446142828	9.38019076306351
chr5	115009341	115011116	71.43829	68.58357	2	4	88.1763952852188	34.4909978495613	56.7058091051013	35.6136936200391	107.075402147125	22.887665461875
chr5	115011555	115012015	12.89384	10.88502	2	3	22.3096903733686	5.99843440861935	19.6734439752392	6.19368584696331	33.3513547671373	7.12894497992827
chr5	115049507	115051300	21.81746	19.60645	1	4	80.7398318274292	30.9919111112	48.604979232944	30.9684292348166	70.2133784571312	42.0232546185245
chr10	8762258	8762641	15.92553	13.83778	1	3	15.9354931238347	7.9979125448258	16.2016597443147	13.161582424797	26.3300169214242	12.0066441767213
chr5	115076339	115077054	43.7177	41.16966	2	3	41.4322821219703	17.9953032258581	26.6170124370884	21.6779004643716	35.1066892285656	14.2578899598565
chr5	115111875	115113847	12.30931	10.31516	1	3	75.428000786151	28.4925634409419	38.1896265401703	38.7105365435207	68.4580439957029	24.0132883534426
chr5	115118563	115119688	137.76135	134.32349	2	4	65.8667049118502	33.9911283155097	38.1896265401703	24.0005326569828	64.9473750728464	24.0132883534426
chr5	115124884	115125779	31.19026	28.81634	2	3	50.9935779962711	23.9937376344774	30.088796668013	22.452111195242	64.9473750728464	18.3851738956045
chr5	115134309	115135265	95.90437	92.81863	2	4	81.8021980356849	20.4946508961161	49.7622406432522	23.2263219261124	91.2773919942706	16.8843433735143
chr5	115144261	115145838	14.96081	12.89849	2	4	64.8043387035945	43.9885189965419	46.2904564123276	34.8394828891686	63.1920406114181	34.8943096385963
chr5	115152351	115152675	17.31267	15.19357	0	3	16.9978593320904	16.4956946237032	10.4153526927737	6.96789657783373	21.0640135371394	9.00498313254097
chr5	115157466	115159111	257.33057	253.10916	2	4	253.9055237731	111.970775627561	162.016597443147	89.808444780968	222.927476601392	81.7952634539138
chr5	115163457	115163901	28.23596	25.91001	2	3	58.4301414540606	23.9937376344774	42.818672181403	20.9036897335012	75.4793818414161	13.1322670682889
chr5	115165853	115166661	101.03385	97.90282	2	4	95.6129587430083	69.4818652331741	62.4921161566423	48.0010653139657	91.2773919942706	39.7720088353893
chr5	115186847	115188071	141.60912	138.14011	2	4	115.797916699866	56.9851268818838	84.4800829524979	62.7110692005036	142.182091375691	40.1472164659118
chr5	115193023	115193770	56.68389	53.98235	2	4	47.8064793715042	24.9934767025806	21.9879667958556	24.0005326569828	71.9687129185595	15.0083052209016
chr5	115194171	115195240	34.15399	31.73593	2	4	62.6796062870832	31.4917806452516	42.818672181403	22.452111195242	75.4793818414161	11.2562289156762
chr5	115203088	115204483	52.3799	49.72659	2	4	88.1763952852188	48.987214337058	34.7178423092457	30.1942185039461	57.9260372271333	22.887665461875
chr5	115208362	115209458	34.86502	32.43702	2	4	45.6817469549929	31.4917806452516	16.2016597443147	25.5489541187237	45.6386959971353	10.5058136546311
chr5	115214920	115216103	19.57104	17.4032	2	2	76.4903669944066	19.4949118280129	28.9315352577048	27.8715863113349	43.883361535707	21.7620425703073
chr5	115230907	115231687	38.50887	36.02993	2	4	69.0538035366171	23.4938681004258	30.088796668013	32.5168506965574	57.9260372271333	15.7587204819467
chr10	8801027	8801882	85.81962	82.82552	2	4	58.4301414540606	25.4933462366322	47.4477178226358	31.742639965687	49.1493649199919	29.2661951807582
chr5	115235314	115236462	52.82212	50.16442	2	4	89.2387614934744	39.4896931900774	54.3912862844849	36.3879043509095	87.766723071414	29.6414028112807
chr5	115237688	115238664	63.06192	60.29247	2	4	66.9290711201058	34.4909978495613	41.6614107710949	31.742639965687	82.5007196871292	20.2612120482172
chr5	115262576	115263415	13.73045	11.6995	1	3	21.247324165113	19.9947813620645	10.4153526927737	13.161582424797	33.3513547671373	10.8810212851537
chr5	115271833	115273613	113.03486	109.80103	2	4	128.546311198933	94.9752114698064	82.1655601318815	61.9368584696331	187.820787372826	41.2728393574794
chr5	115279414	115280431	78.26241	75.34035	2	4	53.1183104127824	30.9919111112	34.7178423092457	24.7747433878533	70.2133784571312	23.2628730923975
chr5	115300375	115301845	312.47455	308.04663	2	4	180.60225540346	98.4742982081677	130.770539364826	79.7437052796527	182.554783988541	67.9125811245798
chr5	115316914	115318307	85.962	82.96674	2	4	133.858142240212	54.4857792116258	55.5485476947931	61.1626477387627	89.5220575328423	58.9075979920388
chr5	115326125	115327531	108.91628	105.71749	2	4	86.0516628687075	45.9879971327484	56.7058091051013	27.8715863113349	100.054064301412	24.0132883534426
chr5	115340477	115341678	68.06019	65.23864	2	4	81.8021980356849	26.9929548387871	37.0323651298621	17.8068468100195	75.4793818414161	16.1339281124692
chr1	33964387	33965058	56.11088	53.41591	2	4	43.5570145384816	27.9926939068903	33.5605808989375	42.5815901978728	36.8620236899939	21.0116273092623
chr5	115348383	115349377	171.94881	168.2482	2	4	93.488226326497	45.4881275986967	53.2340248741768	43.3558009287432	100.054064301412	38.6463859438217
chr5	115358830	115359560	67.57798	64.76157	2	4	71.1785359531284	21.994259498271	40.5041493607867	25.5489541187237	61.4367061499898	25.1389112450102
chr5	115374002	115374359	42.81929	40.28211	1	3	55.2430428292937	22.9939985663742	26.6170124370884	15.4842146174083	38.6173581514222	7.87936024097335
chr10	8831858	8833108	27.0729	24.76579	1	4	42.4946483302259	19.4949118280129	47.4477178226358	34.0652721582982	42.1280270742787	18.760381526127
chr5	115397936	115398905	24.20828	21.95214	1	4	41.4322821219703	20.4946508961161	34.7178423092457	14.7100038865379	38.6173581514222	8.25456787149589
chr5	115403366	115405197	170.78619	167.09381	2	4	175.290424362182	112.470645161613	122.669709492668	89.0342340500976	191.331456295683	47.6513690763626
chr5	115414347	115415532	14.74889	12.69033	2	2	38.2451834972033	23.4938681004258	17.3589211546229	20.1294790026308	35.1066892285656	19.5107967871721
chr5	115428591	115429516	16.10574	14.01496	0	3	27.6215214146468	8.99765161292903	25.4597510267802	10.0647395013154	38.6173581514222	6.37852971888319
chr5	115435680	115437024	72.76183	69.89394	2	4	111.548451866843	47.4876057349032	84.4800829524979	51.8721189683177	107.075402147125	25.5141188755327
chr5	115441189	115442041	54.8701	52.18915	1	3	53.1183104127824	37.9900845879226	43.9759335917112	30.9684292348166	61.4367061499898	19.5107967871721
chr5	115444204	115444980	62.59379	59.82855	2	4	44.6193807467372	37.4902150538709	45.1331950020194	35.6136936200391	82.5007196871292	19.8860044176946
chr5	115464352	115465360	154.68524	151.11255	2	4	161.479663654858	92.4758637995483	104.153526927737	99.098973551413	110.586071069982	87.7985855422745
chr5	115475368	115475958	26.90731	24.60239	2	3	59.4925076623163	30.4920415771484	35.8751037195539	19.3552682717604	47.3940304585636	19.1355891566496
chr5	115476151	115476641	75.59541	72.69975	2	4	63.7419724953389	37.4902150538709	40.5041493607867	24.0005326569828	56.170702765705	31.5174409638934
chr10	8843769	8844995	12.24819	10.25522	1	3	12.7483944990678	17.4954336918064	24.302489616472	14.7100038865379	21.0640135371394	9.75539839358605
chr5	115484092	115484828	137.32846	133.8943	2	3	105.174254617309	75.4802996417935	56.7058091051013	58.8400155461515	100.054064301412	45.7753309237499
chr5	115488861	115490910	174.27704	170.55956	2	4	214.597974067641	161.457859498671	187.476348469927	130.8416135171	273.832175982812	112.18708152624
chr5	115491865	115492296	19.78769	17.61655	1	3	69.0538035366171	28.9924329749935	26.6170124370884	22.452111195242	47.3940304585636	18.760381526127
chr5	115498422	115499312	82.98603	80.01897	2	3	61.6172400788276	25.4933462366322	37.0323651298621	34.8394828891686	57.9260372271333	22.887665461875
chr5	115506308	115507112	68.62712	65.8005	2	4	52.0559442045267	24.493607168529	27.7742738473966	26.3231648495941	66.7027095342747	19.5107967871721
chr10	8851248	8852690	15.92553	13.83778	1	3	40.3699159137146	12.4967383512903	24.302489616472	26.3231648495941	24.5746824599959	16.1339281124692
chr5	115516257	115517185	50.60875	47.97643	2	4	74.3656345778953	39.4896931900774	40.5041493607867	32.5168506965574	68.4580439957029	21.7620425703073
chr5	115531449	115532442	26.0301	23.74078	1	3	46.7441131632485	21.994259498271	30.088796668013	27.8715863113349	38.6173581514222	12.7570594377664
chr5	115538474	115538952	71.60083	68.74392	1	4	45.6817469549929	22.4941290323226	26.6170124370884	28.6457970422053	50.9046993814201	19.8860044176946
chr5	115556156	115556515	31.44884	29.07176	1	3	33.9957186641807	18.9950422939613	20.8307053855474	15.4842146174083	42.1280270742787	17.6347586345594
chr5	115559054	115559916	176.63628	172.90195	2	4	144.481804322768	76.9799082439483	76.3792530803406	54.194751160929	136.916087991406	52.9042759036782
chr5	115564810	115565246	30.61652	28.25315	2	2	31.8709862476694	6.49830394267096	19.6734439752392	10.0647395013154	33.3513547671373	9.00498313254097
chr5	115580791	115582486	73.02168	70.15152	2	4	97.7376911595196	38.4899541219742	50.9195020535604	33.2910614274278	107.075402147125	31.1422333333709
chr5	115618953	115619951	13.82954	11.79675	0	3	47.8064793715042	20.4946508961161	25.4597510267802	14.7100038865379	66.7027095342747	9.75539839358605
chr5	115630646	115632051	77.05521	74.14525	2	4	74.3656345778953	31.4917806452516	48.604979232944	29.4200077730757	94.7880609171272	19.8860044176946
chr5	115632433	115633077	20.95491	18.75894	2	2	36.120451080692	13.9963469534451	20.8307053855474	17.0326360791491	36.8620236899939	12.7570594377664
chr5	115652551	115653520	305.50577	301.09698	2	4	147.668902947535	75.4802996417935	114.568879620511	69.6789657783373	138.671422452834	66.4117506024896
chr10	8880671	8881751	44.53013	41.97223	2	4	60.5548738705719	28.4925634409419	57.8630705154095	35.6136936200391	77.2347163028443	36.770347791209
chr5	115703885	115705067	6.37011	4.59008	2	1	36.120451080692	11.9968688172387	16.2016597443147	7.74210730870414	21.0640135371394	10.5058136546311
chr5	115730749	115731552	77.51368	74.59897	2	4	53.1183104127824	14.9960860215484	31.2460580783211	12.3873716939266	59.6813716885615	15.7587204819467
chr5	115732396	115733285	204.75618	200.83218	2	4	134.920508448467	81.9786035844645	63.6493775669505	53.4205404300586	140.426756914262	45.7753309237499
chr10	8885975	8886709	100.50648	97.38024	2	4	63.7419724953389	46.4878666668	85.6373443628061	41.0331687361319	91.2773919942706	34.8943096385963
chr5	115751627	115752326	46.34793	43.76723	2	2	42.4946483302259	33.491258781458	13.8871369236983	15.4842146174083	31.5960203057091	14.6330975903791
chr5	115757507	115758040	17.23277	15.11498	2	2	28.6838876229025	13.9963469534451	12.7298755133901	4.64526438522249	31.5960203057091	10.1306060241086
chr10	8889320	8889892	151.97234	148.42094	2	4	72.240902161384	64.483169892658	77.5365144906487	75.0984408944302	68.4580439957029	49.9026148594979
chr5	115844420	115845913	259.8027	255.56935	2	4	175.290424362182	101.473515412477	116.883402441127	98.3247628205426	182.554783988541	67.5373734940573
chr5	115853722	115854672	21.6866	19.47747	1	3	53.1183104127824	29.4923025090451	31.2460580783211	22.452111195242	50.9046993814201	16.8843433735143
chr5	115907086	115907879	18.84343	16.69192	1	3	28.6838876229025	12.4967383512903	10.4153526927737	13.9357931556675	28.0853513828525	11.2562289156762
chr5	115928691	115929369	21.85861	19.64701	1	3	29.7462538311581	15.4959555556	18.516182564931	13.161582424797	36.8620236899939	9.00498313254097
chr5	115955986	115956936	38.02017	35.54676	2	3	26.5591552063912	19.9947813620645	19.6734439752392	16.2584253482787	35.1066892285656	15.3835128514242
chr5	115978987	115980078	39.03363	36.54737	2	3	56.3054090375493	26.9929548387871	40.5041493607867	19.3552682717604	63.1920406114181	24.7637036144877
chr5	116007704	116008179	60.90276	58.15577	2	2	42.4946483302259	36.4904759857677	19.6734439752392	17.8068468100195	47.3940304585636	15.3835128514242
chr5	116013764	116015075	15.67078	13.59025	1	4	44.6193807467372	14.4962164874968	35.8751037195539	21.6779004643716	57.9260372271333	12.0066441767213
chr5	116024045	116025193	187.72758	183.91603	2	4	149.793635364046	65.4829089607612	92.5809128246552	68.9047550474668	156.224767067117	42.0232546185245
chr10	9085544	9086065	53.59829	50.93082	1	4	37.1828172889477	26.4930853047355	37.0323651298621	32.5168506965574	31.5960203057091	20.2612120482172
chr5	116052644	116053456	42.02086	39.49488	2	4	56.3054090375493	34.4909978495613	35.8751037195539	28.6457970422053	49.1493649199919	25.1389112450102
chr5	116053987	116054755	23.47809	21.23431	2	3	29.7462538311581	21.994259498271	19.6734439752392	10.0647395013154	40.3726926128505	9.38019076306351
chr5	116082101	116083682	27.88262	25.56309	2	3	63.7419724953389	18.4951727599097	33.5605808989375	19.3552682717604	61.4367061499898	13.5074746988115
chr5	116116265	116117141	47.575	44.97926	2	3	52.0559442045267	34.4909978495613	28.9315352577048	17.0326360791491	28.0853513828525	18.0099662650819
chr5	116123208	116124443	96.87663	93.78233	2	4	59.4925076623163	37.9900845879226	32.4033194886293	34.8394828891686	68.4580439957029	22.5124578313524
chr10	9090729	9091442	59.63337	56.89906	1	4	29.7462538311581	17.9953032258581	27.7742738473966	30.1942185039461	29.8406858442808	18.0099662650819
chr5	116143924	116145179	31.90279	29.51845	1	3	48.8688455797598	21.994259498271	38.1896265401703	18.5810575408899	49.1493649199919	19.1355891566496
chr5	116192726	116193425	71.40039	68.546	1	3	44.6193807467372	37.4902150538709	19.6734439752392	22.452111195242	38.6173581514222	26.2645341365778
chr5	116223912	116224952	22.46542	20.24047	1	3	73.3032683696397	35.4907369176645	18.516182564931	21.6779004643716	47.3940304585636	22.887665461875
chr5	116231720	116233061	63.02148	60.25238	2	3	70.1161697448728	44.9882580646451	31.2460580783211	36.3879043509095	66.7027095342747	25.5141188755327
chr5	116253527	116254391	36.93223	34.47418	2	4	36.120451080692	27.4928243728387	26.6170124370884	20.9036897335012	45.6386959971353	11.6314365461988
chr10	9252508	9253201	21.38264	19.17799	1	3	15.9354931238347	11.9968688172387	25.4597510267802	23.2263219261124	15.7980101528545	16.5091357429918
chr5	116288137	116290401	55.82595	53.13374	2	4	140.232339489746	75.9801691758451	92.5809128246552	79.7437052796527	128.139415684264	52.5290682731557
chr5	116304893	116305804	34.05609	31.63923	2	3	61.6172400788276	42.4889103943871	33.5605808989375	20.9036897335012	59.6813716885615	21.3868349397848
chr5	116309026	116309719	26.9068	24.60189	2	4	37.1828172889477	12.9966078853419	12.7298755133901	13.9357931556675	33.3513547671373	9.00498313254097
chr1	5102914	5103936	27.41093	25.09751	2	3	15.9354931238347	8.99765161292903	23.1452282061638	14.7100038865379	29.8406858442808	13.1322670682889
chr10	9331473	9332236	72.30011	69.43626	2	4	45.6817469549929	17.9953032258581	43.9759335917112	32.5168506965574	33.3513547671373	21.3868349397848
chr5	116380552	116381974	24.5856	22.32209	1	3	52.0559442045267	30.4920415771484	46.2904564123276	27.8715863113349	49.1493649199919	11.2562289156762
chr5	116382637	116383332	37.92647	35.45558	1	4	44.6193807467372	35.9906064517161	30.088796668013	31.742639965687	77.2347163028443	22.1372502008299
chr5	116389677	116390444	18.37454	16.23302	2	2	20.1849579568573	15.4959555556	21.9879667958556	13.161582424797	36.8620236899939	9.75539839358605
chr5	116395003	116396806	20.87792	18.68546	1	3	69.0538035366171	38.9898236560258	34.7178423092457	54.194751160929	77.2347163028443	21.0116273092623
chr5	116407568	116409954	42.87589	40.33811	2	4	142.357071906257	96.9746896060128	92.5809128246552	87.4858125883568	172.022777219971	54.0298987952458
chr5	116420813	116421148	29.17932	26.8376	1	3	31.8709862476694	16.4956946237032	12.7298755133901	10.8389502321858	22.8193479985676	6.00332208836065
chr5	116422100	116423355	40.62433	38.11626	2	3	79.6774656191736	37.4902150538709	53.2340248741768	20.9036897335012	68.4580439957029	18.0099662650819
chr5	116432720	116433654	59.87734	57.14075	2	3	90.3011277017301	52.4863010754193	54.3912862844849	32.5168506965574	70.2133784571312	24.0132883534426
chr5	116438104	116438988	72.02468	69.16408	2	4	59.4925076623163	39.989562724129	48.604979232944	38.7105365435207	57.9260372271333	31.1422333333709
chr5	116440319	116440760	16.25518	14.16186	0	3	21.247324165113	16.4956946237032	9.25809128246552	20.1294790026308	28.0853513828525	7.87936024097335
chr5	116444353	116444855	29.22237	26.88011	2	3	46.7441131632485	13.9963469534451	24.302489616472	11.6131609630562	33.3513547671373	11.2562289156762
chr5	116453328	116453756	42.09783	39.57104	2	3	59.4925076623163	22.4941290323226	18.516182564931	20.1294790026308	47.3940304585636	18.760381526127
chr5	116456659	116457294	49.79962	47.17657	2	4	33.9957186641807	27.9926939068903	37.0323651298621	17.0326360791491	35.1066892285656	15.0083052209016
chr10	9625288	9625938	99.77237	96.65211	2	4	35.0580848724364	27.9926939068903	42.818672181403	32.5168506965574	31.5960203057091	25.8893265060553
chr5	116475767	116476419	38.6679	36.18571	2	2	30.8086200394138	13.4964774193935	18.516182564931	8.51631803957456	42.1280270742787	11.2562289156762
chr5	116489672	116490106	22.57559	20.34906	1	3	29.7462538311581	14.4962164874968	19.6734439752392	10.0647395013154	26.3300169214242	8.25456787149589
chr5	116496923	116498016	35.09937	32.66708	2	4	60.5548738705719	40.4894322581806	33.5605808989375	18.5810575408899	68.4580439957029	25.5141188755327
chr5	116518012	116518496	14.6582	12.60124	1	3	16.9978593320904	12.4967383512903	18.516182564931	8.51631803957456	28.0853513828525	8.25456787149589
chr10	9674388	9675998	30.31503	27.95541	2	4	40.3699159137146	14.4962164874968	46.2904564123276	27.0973755804645	73.7240473799878	12.0066441767213
chr5	116591261	116593516	141.39072	137.9234	2	4	185.914086444738	81.9786035844645	124.984232313285	79.7437052796527	193.086790757111	57.4067674699487
chr5	116714181	116714699	28.4671	26.13632	2	2	15.9354931238347	8.49778207887741	18.516182564931	9.29052877044497	22.8193479985676	6.00332208836065
chr5	116782088	116782980	22.79878	20.56909	2	3	37.1828172889477	13.9963469534451	20.8307053855474	17.8068468100195	52.6600338428484	7.87936024097335
chr5	116789392	116791237	131.25661	127.87226	2	4	127.483944990678	113.970253763768	97.209958465888	84.3889696648751	135.160753529978	61.1588437751741
chr5	116797027	116798161	28.33969	26.0124	2	1	46.7441131632485	21.4943899642193	28.9315352577048	20.9036897335012	52.6600338428484	17.2595510040369
chr10	9676892	9677508	40.15209	37.65057	1	3	28.6838876229025	13.9963469534451	27.7742738473966	24.7747433878533	24.5746824599959	13.882682329334
chr5	116821825	116822850	17.67718	15.54951	1	3	20.1849579568573	12.4967383512903	21.9879667958556	17.8068468100195	38.6173581514222	10.1306060241086
chr5	116829512	116830217	90.06485	87.03226	2	4	61.6172400788276	30.9919111112	39.3468879504785	24.7747433878533	54.4153683042767	19.1355891566496
chr5	116886064	116887276	31.65327	29.27369	2	4	49.9312117880155	20.9945204301677	38.1896265401703	27.0973755804645	49.1493649199919	19.1355891566496
chr10	9786488	9787275	34.52179	32.09786	1	3	29.7462538311581	25.9932157706839	26.6170124370884	26.3231648495941	36.8620236899939	17.2595510040369
chr5	116960094	116961399	26.74083	24.44009	2	2	44.6193807467372	10.9971297491355	27.7742738473966	19.3552682717604	29.8406858442808	19.1355891566496
chr5	117005497	117006356	16.3569	14.25906	2	2	35.0580848724364	16.9955641577548	15.0443983340065	10.0647395013154	21.0640135371394	7.50415261045081
chr5	117069502	117070160	40.36653	37.86135	2	2	45.6817469549929	17.4954336918064	12.7298755133901	12.3873716939266	35.1066892285656	15.3835128514242
chr5	117087728	117088184	19.87438	17.70192	2	1	23.3720565816243	11.4969992831871	13.8871369236983	10.8389502321858	14.0426756914262	10.1306060241086
chr5	117115950	117116528	114.50548	111.25923	2	4	72.240902161384	31.9916501793032	53.2340248741768	31.742639965687	47.3940304585636	21.3868349397848
chr5	117119664	117120416	77.25858	74.34682	2	4	97.7376911595196	41.4891713262838	40.5041493607867	28.6457970422053	82.5007196871292	27.0149493976229
chr5	117125409	117126100	23.90826	21.6563	1	3	76.4903669944066	33.9911283155097	40.5041493607867	18.5810575408899	70.2133784571312	14.6330975903791
chr5	117143674	117145345	35.92767	33.48418	2	4	53.1183104127824	27.4928243728387	31.2460580783211	24.7747433878533	50.9046993814201	22.5124578313524
chr5	117240778	117241304	21.77205	19.5617	2	2	12.7483944990678	3.49908673836129	8.10082987215733	3.09684292348166	26.3300169214242	10.5058136546311
chr5	117264860	117265345	26.00156	23.71263	1	3	28.6838876229025	13.9963469534451	15.0443983340065	13.161582424797	33.3513547671373	15.0083052209016
chr10	9900278	9902245	91.33874	88.29432	2	4	95.6129587430083	55.485518279729	97.209958465888	53.4205404300586	119.362743377123	47.6513690763626
chr5	117282344	117282739	15.90345	13.81892	0	3	25.4967889981355	11.9968688172387	28.9315352577048	10.0647395013154	29.8406858442808	9.75539839358605
chr5	117286981	117288206	158.78667	155.18292	2	4	81.8021980356849	50.4868229392129	82.1655601318815	37.9363258126503	87.766723071414	29.6414028112807
chr5	117292562	117292854	75.44851	72.55408	1	4	67.9914373283615	51.9864315413677	46.2904564123276	33.2910614274278	78.9900507642726	28.8909875502356
chr5	117293165	117294390	10.8308	8.88066	2	1	46.7441131632485	19.9947813620645	26.6170124370884	17.8068468100195	52.6600338428484	17.2595510040369
chr5	117303439	117304640	39.16822	36.68046	2	4	95.6129587430083	43.4886494624903	54.3912862844849	40.2589580052615	93.0327264556989	40.5224240964344
chr5	117307563	117308270	84.42754	81.44663	2	4	67.9914373283615	43.9885189965419	42.818672181403	33.2910614274278	68.4580439957029	37.1455554217315
chr5	117314499	117315254	77.90221	74.98405	2	4	98.8000573677753	33.491258781458	64.8066389772587	43.3558009287432	89.5220575328423	36.0199325301639
chr5	117318694	117319705	54.02059	51.34902	2	4	60.5548738705719	18.4951727599097	43.9759335917112	24.7747433878533	80.7453852257009	13.882682329334
chr5	117346165	117348746	14.69426	12.63667	2	2	120.047381532888	87.4771684590322	46.2904564123276	32.5168506965574	112.34140553141	47.6513690763626
chr5	117356370	117356886	25.95381	23.66553	2	2	55.2430428292937	24.493607168529	35.8751037195539	24.0005326569828	43.883361535707	21.7620425703073
chr5	117357492	117358166	23.96057	21.70788	2	2	31.8709862476694	13.9963469534451	23.1452282061638	15.4842146174083	49.1493649199919	10.1306060241086
chr5	117360079	117361167	21.55429	19.34711	1	3	89.2387614934744	55.485518279729	45.1331950020194	39.4847472743911	93.0327264556989	45.0249156627048
chr5	117388042	117389506	115.80442	112.54746	2	4	138.107607073234	68.9819956991225	94.8954356452716	55.7431726226698	133.405419068549	50.2778224900204
chr5	117395848	117397004	84.99607	82.00964	2	4	130.671043615445	50.4868229392129	76.3792530803406	66.5821228548556	112.34140553141	42.0232546185245
chr5	117402670	117404362	50.85462	48.21981	2	4	106.236620825565	59.4844745521419	53.2340248741768	63.485279931374	87.766723071414	59.6580132530839
chr5	117404804	117405475	10.36533	8.43256	2	3	31.8709862476694	19.4949118280129	16.2016597443147	11.6131609630562	21.0640135371394	13.1322670682889
chr5	117413344	117414364	55.7516	53.0601	2	4	82.8645642439405	20.9945204301677	52.0767634638686	11.6131609630562	80.7453852257009	16.8843433735143
chr5	117440382	117441553	23.1364	20.89965	2	4	55.2430428292937	24.493607168529	24.302489616472	25.5489541187237	56.170702765705	13.1322670682889
chr5	117447394	117447984	24.26027	22.00342	2	1	31.8709862476694	14.9960860215484	18.516182564931	10.8389502321858	31.5960203057091	12.3818518072438
chr5	117457839	117458478	13.92539	11.88773	2	0	26.5591552063912	8.49778207887741	11.5726141030819	13.161582424797	28.0853513828525	10.8810212851537
chr10	10321189	10321589	33.9547	31.53903	2	3	16.9978593320904	9.49752114698064	16.2016597443147	11.6131609630562	19.3086790757111	11.6314365461988
chr5	117481587	117482624	31.22543	28.85109	2	4	41.4322821219703	12.9966078853419	17.3589211546229	17.8068468100195	45.6386959971353	21.0116273092623
chr5	117496606	117497394	68.98905	66.15837	2	3	60.5548738705719	30.9919111112	42.818672181403	34.0652721582982	87.766723071414	21.3868349397848
chr5	117500431	117501098	17.00163	14.89038	0	3	36.120451080692	18.4951727599097	20.8307053855474	9.29052877044497	33.3513547671373	7.50415261045081
chr5	117614464	117614764	35.2575	32.82334	0	3	33.9957186641807	13.4964774193935	10.4153526927737	10.0647395013154	17.5533446142828	11.6314365461988
chr5	117823533	117824749	31.52296	29.14497	2	3	49.9312117880155	24.493607168529	21.9879667958556	17.0326360791491	49.1493649199919	26.2645341365778
chr10	10557471	10558663	104.60264	101.44051	2	4	49.9312117880155	18.4951727599097	50.9195020535604	25.5489541187237	35.1066892285656	19.1355891566496
chr5	117836938	117837518	30.05708	27.70247	1	3	18.060225540346	13.9963469534451	25.4597510267802	10.8389502321858	22.8193479985676	13.1322670682889
chr5	117841660	117842607	26.58167	24.28303	1	3	30.8086200394138	10.4972602150839	19.6734439752392	16.2584253482787	35.1066892285656	14.6330975903791
chr5	117901062	117901605	34.71744	32.29118	1	3	49.9312117880155	18.9950422939613	25.4597510267802	13.9357931556675	35.1066892285656	23.2628730923975
chr10	10667051	10667821	67.2831	64.46935	2	4	6.37419724953389	4.99869534051613	10.4153526927737	6.19368584696331	14.0426756914262	7.12894497992827
chr5	117938092	117938854	76.78753	73.87987	2	4	69.0538035366171	21.4943899642193	30.088796668013	19.3552682717604	50.9046993814201	17.2595510040369
chr5	117949057	117949978	34.75762	32.3309	2	4	50.9935779962711	27.4928243728387	23.1452282061638	11.6131609630562	45.6386959971353	18.760381526127
chr10	10689063	10689950	15.92553	13.83778	2	1	20.1849579568573	7.9979125448258	13.8871369236983	6.96789657783373	31.5960203057091	7.87936024097335
chr5	117976118	117977485	128.44106	125.07961	2	4	79.6774656191736	30.4920415771484	46.2904564123276	37.1621150817799	86.0113886099857	23.2628730923975
chr5	118001876	118003065	41.51561	38.99646	2	4	61.6172400788276	27.9926939068903	53.2340248741768	17.0326360791491	63.1920406114181	21.7620425703073
chr5	118009095	118009664	17.37165	15.25159	2	2	20.1849579568573	8.99765161292903	17.3589211546229	7.74210730870414	17.5533446142828	10.5058136546311
chr5	118014422	118015537	20.93937	18.74362	2	3	55.2430428292937	21.4943899642193	23.1452282061638	31.742639965687	50.9046993814201	10.5058136546311
chr5	118027100	118029569	36.52524	34.07334	2	4	96.675324951264	26.4930853047355	62.4921161566423	27.0973755804645	96.5433953785554	24.7637036144877
chr5	118036656	118038277	36.94335	34.48516	2	4	74.3656345778953	38.4899541219742	42.818672181403	27.8715863113349	64.9473750728464	28.8909875502356
chr5	118056226	118056896	14.85854	12.79802	0	3	15.9354931238347	7.9979125448258	18.516182564931	10.0647395013154	24.5746824599959	7.87936024097335
chr5	118069226	118069835	52.41311	49.75947	2	3	39.307549705459	24.9934767025806	28.9315352577048	20.1294790026308	56.170702765705	18.760381526127
chr5	118090806	118091430	28.53952	26.2078	1	3	21.247324165113	11.4969992831871	13.8871369236983	13.9357931556675	21.0640135371394	9.00498313254097
chr5	118154963	118155574	45.88513	43.30926	2	4	23.3720565816243	6.99817347672257	23.1452282061638	5.4194751160929	38.6173581514222	7.50415261045081
chr5	118160554	118161145	39.41241	36.92051	2	4	22.3096903733686	20.4946508961161	25.4597510267802	16.2584253482787	45.6386959971353	12.3818518072438
chr5	118168906	118169637	19.57081	17.40298	0	3	29.7462538311581	11.4969992831871	27.7742738473966	17.0326360791491	19.3086790757111	7.87936024097335
chr5	118174556	118175479	30.49463	28.13277	2	2	41.4322821219703	12.9966078853419	34.7178423092457	27.8715863113349	38.6173581514222	19.1355891566496
chr5	118214288	118215037	23.33159	21.08985	2	2	24.4344227898799	5.49856487456774	23.1452282061638	12.3873716939266	22.8193479985676	9.00498313254097
chr10	11079964	11080929	10.01345	8.08831	1	3	19.1225917486017	7.49804301077419	21.9879667958556	6.96789657783373	21.0640135371394	8.25456787149589
chr5	118230363	118231218	19.65696	17.48781	1	3	23.3720565816243	7.9979125448258	19.6734439752392	7.74210730870414	24.5746824599959	7.50415261045081
chr5	118236577	118237729	45.7801	43.20658	2	4	35.0580848724364	10.4972602150839	33.5605808989375	22.452111195242	49.1493649199919	13.5074746988115
chr5	118244660	118245619	235.26442	231.15866	2	4	138.107607073234	81.9786035844645	149.286721929757	83.6147589340047	184.310118449969	73.5406955824179
chr5	118268842	118269648	25.09012	22.8176	2	2	31.8709862476694	12.4967383512903	24.302489616472	20.9036897335012	38.6173581514222	14.2578899598565
chr5	118277920	118278650	59.06193	56.33389	2	4	36.120451080692	14.9960860215484	27.7742738473966	19.3552682717604	40.3726926128505	15.7587204819467
chr1	34005396	34006379	28.31948	25.99245	2	4	33.9957186641807	25.4933462366322	56.7058091051013	34.8394828891686	50.9046993814201	26.6397417671004
chr10	11081246	11081701	18.57875	16.43141	1	3	15.9354931238347	9.99739068103225	11.5726141030819	19.3552682717604	19.3086790757111	8.62977550201843
chr5	118297383	118298462	14.69531	12.6377	2	2	31.8709862476694	12.4967383512903	25.4597510267802	13.9357931556675	31.5960203057091	8.25456787149589
chr5	118321530	118322312	35.32393	32.889	2	4	40.3699159137146	21.994259498271	47.4477178226358	34.0652721582982	56.170702765705	23.2628730923975
chr5	118326783	118327288	33.24734	30.84338	1	3	32.9333524559251	14.4962164874968	20.8307053855474	22.452111195242	31.5960203057091	11.6314365461988
chr5	118331251	118332828	26.38549	24.08946	2	4	57.367775245805	20.9945204301677	48.604979232944	27.0973755804645	45.6386959971353	20.2612120482172
chr5	118339717	118340625	19.03583	16.87878	2	2	36.120451080692	21.4943899642193	28.9315352577048	17.8068468100195	31.5960203057091	15.0083052209016
chr5	118343844	118344475	18.24523	16.10579	1	3	14.8731269155791	8.49778207887741	15.0443983340065	13.161582424797	12.287341229998	6.75373734940573
chr5	118380344	118381873	112.55589	109.32625	2	4	81.8021980356849	46.9877362008516	108.78257256897	51.8721189683177	66.7027095342747	46.1505385542725
chr5	118396090	118396659	13.73585	11.7048	0	3	23.3720565816243	6.49830394267096	11.5726141030819	10.0647395013154	21.0640135371394	9.38019076306351
chr5	118413338	118413973	91.93505	88.88509	2	4	49.9312117880155	35.9906064517161	43.9759335917112	35.6136936200391	50.9046993814201	24.0132883534426
chr10	11148859	11150237	336.03455	331.54736	2	4	99.8624235760309	72.9809519715354	111.097095389586	75.8726516253006	168.512108297115	76.1671489960757
chr5	118434803	118435819	59.9033	57.16647	2	4	124.296846365911	70.4816043012774	111.097095389586	105.292659398376	115.852074454267	64.1605048193544
chr5	118436275	118437446	123.28649	119.96712	2	4	160.417297446603	94.9752114698064	113.411618210203	116.905820361433	161.490770451402	87.4233779117519
chr5	118444518	118446347	66.9717	64.16163	2	4	156.16783261358	98.4742982081677	180.532780008078	139.357931556675	163.24610491283	93.05149236959
chr5	118449291	118449682	32.51886	30.12531	1	3	35.0580848724364	16.4956946237032	34.7178423092457	22.452111195242	36.8620236899939	20.2612120482172
chr5	118458794	118459259	21.02292	18.82594	1	3	18.060225540346	14.4962164874968	18.516182564931	13.161582424797	31.5960203057091	9.38019076306351
chr5	118459464	118459981	22.70877	20.48036	1	3	23.3720565816243	13.4964774193935	24.302489616472	14.7100038865379	26.3300169214242	16.5091357429918
chr5	118464311	118465705	32.67754	30.2821	2	4	75.428000786151	25.9932157706839	72.907468849416	43.3558009287432	64.9473750728464	33.3934791165061
chr5	118481042	118481746	47.1626	44.57112	2	4	55.2430428292937	37.4902150538709	57.8630705154095	31.742639965687	61.4367061499898	27.765364658668
chr5	118501429	118502168	46.16117	43.58244	2	4	44.6193807467372	31.9916501793032	34.7178423092457	46.4526438522248	56.170702765705	22.5124578313524
chr5	118509315	118510269	35.87545	33.43257	2	4	48.8688455797598	27.4928243728387	52.0767634638686	43.3558009287432	40.3726926128505	27.3901570281455
chr5	118510939	118511616	48.25009	45.6463	2	3	38.2451834972033	28.9924329749935	45.1331950020194	30.9684292348166	31.5960203057091	27.765364658668
chr5	118558880	118560139	51.20264	48.56322	2	4	52.0559442045267	18.9950422939613	38.1896265401703	24.0005326569828	63.1920406114181	18.760381526127
chr5	118606499	118607133	11.64634	9.67225	2	0	8.49892966604518	4.99869534051613	16.2016597443147	13.9357931556675	22.8193479985676	6.00332208836065
chr5	118612913	118613631	16.79266	14.68482	1	3	22.3096903733686	15.9958250896516	23.1452282061638	17.8068468100195	35.1066892285656	12.0066441767213
chr10	11229442	11230358	97.0644	93.96849	1	4	44.6193807467372	28.9924329749935	46.2904564123276	38.7105365435207	33.3513547671373	28.8909875502356
chr5	118708193	118708866	28.13641	25.81173	2	4	22.3096903733686	11.4969992831871	21.9879667958556	20.9036897335012	38.6173581514222	15.3835128514242
chr5	118737070	118737937	34.73334	32.30691	2	3	15.9354931238347	11.4969992831871	23.1452282061638	12.3873716939266	35.1066892285656	12.3818518072438
chr1	34006564	34007815	54.72853	52.04895	2	4	75.428000786151	38.9898236560258	71.7502074391078	65.8079121239852	91.2773919942706	40.5224240964344
chr5	118781473	118782352	47.32455	44.73142	2	4	32.9333524559251	20.4946508961161	31.2460580783211	18.5810575408899	26.3300169214242	18.760381526127
chr5	118815749	118816425	58.16609	55.4484	1	4	42.4946483302259	27.9926939068903	41.6614107710949	27.8715863113349	40.3726926128505	25.1389112450102
chr5	118966984	118967480	25.85354	23.56659	1	3	29.7462538311581	12.9966078853419	17.3589211546229	18.5810575408899	12.287341229998	13.882682329334
chr5	119055134	119055816	117.77974	114.50632	2	4	58.4301414540606	40.9893017922322	43.9759335917112	42.5815901978728	52.6600338428484	17.2595510040369
chr5	119097666	119098155	39.17288	36.68365	2	3	36.120451080692	16.9955641577548	25.4597510267802	14.7100038865379	28.0853513828525	18.3851738956045
chr10	11242573	11243322	22.50972	20.28413	2	2	13.8107607073234	10.9971297491355	10.4153526927737	14.7100038865379	24.5746824599959	19.8860044176946
chr5	119309825	119310796	134.17093	130.76241	2	4	69.0538035366171	59.4844745521419	60.1775933360259	50.3236975065769	82.5007196871292	34.5191020080737
chr5	119373829	119374207	30.07768	27.72103	0	3	29.7462538311581	19.4949118280129	18.516182564931	15.4842146174083	15.7980101528545	10.5058136546311
chr5	119542734	119543244	18.57875	16.43141	2	1	12.7483944990678	14.4962164874968	6.94356846184914	9.29052877044497	7.02133784571312	9.75539839358605
chr5	119563044	119564692	41.53829	39.01891	2	4	57.367775245805	21.994259498271	41.6614107710949	27.8715863113349	63.1920406114181	22.5124578313524
chr5	119579795	119580520	24.76761	22.50164	1	3	35.0580848724364	29.9921720430968	28.9315352577048	24.0005326569828	35.1066892285656	22.5124578313524
chr5	119584558	119585821	38.69874	36.21622	1	3	50.9935779962711	48.987214337058	49.7622406432522	51.8721189683177	68.4580439957029	33.7686867470286
chr5	119613218	119613759	18.68603	16.53699	1	3	23.3720565816243	6.99817347672257	15.0443983340065	13.161582424797	15.7980101528545	11.2562289156762
chr5	119626262	119627667	22.68561	20.45753	2	4	43.5570145384816	14.4962164874968	30.088796668013	17.8068468100195	33.3513547671373	16.8843433735143
chr10	11263420	11264775	38.58058	36.09941	2	3	46.7441131632485	28.4925634409419	24.302489616472	27.0973755804645	45.6386959971353	31.5174409638934
chr5	119669922	119671122	230.38863	226.31038	2	4	118.985015324633	86.477429390929	128.456016544209	94.4537091661905	126.384081222836	69.0382040161474
chr5	119679797	119681138	138.9705	135.52284	2	4	111.548451866843	66.4826480288645	136.556846416366	87.4858125883568	93.0327264556989	57.0315598394261
chr5	119691011	119691607	26.12396	23.8334	1	3	24.4344227898799	10.9971297491355	15.0443983340065	18.5810575408899	22.8193479985676	14.2578899598565
chr5	119706506	119706948	30.12507	27.76784	1	4	28.6838876229025	29.4923025090451	37.0323651298621	26.3231648495941	52.6600338428484	9.00498313254097
chr5	119709714	119710444	129.29546	125.92702	2	4	83.9269304521962	83.4782121866193	86.7946057731143	88.2600233192272	82.5007196871292	39.7720088353893
chr5	119712856	119713335	35.45147	33.01506	2	3	31.8709862476694	35.9906064517161	41.6614107710949	29.4200077730757	19.3086790757111	18.760381526127
chr10	11280453	11281937	246.59528	242.42918	2	4	90.3011277017301	42.9887799284387	96.0526970555798	55.7431726226698	126.384081222836	36.0199325301639
chr5	119802757	119804249	30.43933	28.07816	2	4	33.9957186641807	11.4969992831871	20.8307053855474	25.5489541187237	40.3726926128505	16.8843433735143
chr5	119835066	119835716	31.14011	28.76855	2	4	20.1849579568573	6.99817347672257	23.1452282061638	7.74210730870414	22.8193479985676	9.00498313254097
chr1	34010970	34012284	100.78177	97.65278	2	4	77.5527332026623	23.4938681004258	81.0082987215733	34.8394828891686	108.830736608553	24.0132883534426
chr5	119844997	119845509	33.39087	30.98352	1	4	19.1225917486017	15.4959555556	19.6734439752392	20.1294790026308	29.8406858442808	11.2562289156762
chr5	120088480	120089041	42.68154	40.14716	2	4	30.8086200394138	12.9966078853419	19.6734439752392	17.0326360791491	19.3086790757111	13.882682329334
chr5	120094708	120095318	43.07114	40.53127	1	3	30.8086200394138	11.9968688172387	16.2016597443147	15.4842146174083	22.8193479985676	17.6347586345594
chr5	120102518	120103240	39.87669	37.37822	1	4	31.8709862476694	11.9968688172387	28.9315352577048	17.8068468100195	21.0640135371394	11.6314365461988
chr5	120116094	120117332	59.94963	57.21236	2	4	58.4301414540606	22.4941290323226	56.7058091051013	31.742639965687	45.6386959971353	25.8893265060553
chr5	120127485	120128150	21.96378	19.74835	1	3	32.9333524559251	10.9971297491355	25.4597510267802	13.9357931556675	17.5533446142828	12.0066441767213
chr5	120210840	120211652	18.25066	16.11114	1	4	20.1849579568573	11.9968688172387	25.4597510267802	17.0326360791491	26.3300169214242	10.5058136546311
chr5	120220873	120221818	46.02161	43.44433	2	4	43.5570145384816	29.9921720430968	39.3468879504785	40.2589580052615	35.1066892285656	18.0099662650819
chr5	120234758	120235874	21.86403	19.65003	1	3	29.7462538311581	16.4956946237032	28.9315352577048	26.3231648495941	31.5960203057091	15.3835128514242
chr5	120241370	120241779	14.24483	12.19831	0	3	6.37419724953389	5.49856487456774	12.7298755133901	5.4194751160929	15.7980101528545	3.37686867470286
chr5	120288078	120288491	15.49859	13.42098	1	3	12.7483944990678	3.49908673836129	15.0443983340065	13.161582424797	12.287341229998	6.75373734940573
chr10	11342970	11344126	63.55351	60.77873	2	4	72.240902161384	20.4946508961161	57.8630705154095	26.3231648495941	68.4580439957029	27.765364658668
chr5	120321978	120323329	26.21913	23.92732	1	3	52.0559442045267	27.4928243728387	65.9639003875669	44.904222390484	40.3726926128505	23.63808072292
chr5	120409550	120409990	47.77634	45.17738	2	4	28.6838876229025	18.4951727599097	30.088796668013	26.3231648495941	31.5960203057091	19.5107967871721
chr5	120424106	120424459	64.09411	61.31356	1	3	27.6215214146468	17.9953032258581	34.7178423092457	21.6779004643716	43.883361535707	13.1322670682889
chr5	120430837	120432714	26.87273	24.57026	2	3	76.4903669944066	18.9950422939613	70.5929460287996	47.2268545830953	71.9687129185595	27.0149493976229
chr5	120435225	120436558	14.47006	12.41951	2	3	56.3054090375493	16.4956946237032	38.1896265401703	25.5489541187237	31.5960203057091	14.6330975903791
chr5	120439221	120440446	11.37109	9.40613	2	1	50.9935779962711	13.9963469534451	31.2460580783211	18.5810575408899	22.8193479985676	12.7570594377664
chr5	120457708	120458259	36.0578	33.61282	2	3	40.3699159137146	30.9919111112	28.9315352577048	26.3231648495941	21.0640135371394	20.6364196787397
chr5	120459102	120459629	16.49211	14.39203	0	4	36.120451080692	20.4946508961161	35.8751037195539	14.7100038865379	36.8620236899939	15.0083052209016
chr5	120475974	120476655	31.91273	29.52827	2	3	19.1225917486017	8.99765161292903	25.4597510267802	17.8068468100195	15.7980101528545	8.62977550201843
chr10	11449603	11450473	39.17288	36.68365	2	3	24.4344227898799	13.4964774193935	34.7178423092457	18.5810575408899	31.5960203057091	14.6330975903791
chr5	120492383	120493314	29.05675	26.71656	1	4	63.7419724953389	27.9926939068903	25.4597510267802	33.2910614274278	45.6386959971353	22.1372502008299
chr5	120502819	120503761	27.85365	25.53449	2	4	32.9333524559251	9.49752114698064	26.6170124370884	19.3552682717604	33.3513547671373	12.3818518072438
chr5	120505242	120505950	62.90109	60.13308	2	4	58.4301414540606	26.4930853047355	49.7622406432522	34.0652721582982	49.1493649199919	28.1405722891905
chr5	120511036	120511555	74.36289	71.47955	2	4	39.307549705459	19.9947813620645	46.2904564123276	19.3552682717604	57.9260372271333	17.2595510040369
chr5	120512238	120513368	76.14356	73.2423	2	4	57.367775245805	57.9848659499871	72.907468849416	46.4526438522248	91.2773919942706	39.3968012048667
chr5	120522600	120523066	17.08261	14.96999	0	3	27.6215214146468	9.49752114698064	16.2016597443147	11.6131609630562	14.0426756914262	10.1306060241086
chr5	120525864	120526650	13.93571	11.89787	1	3	19.1225917486017	14.4962164874968	25.4597510267802	14.7100038865379	26.3300169214242	13.882682329334
chr5	120562896	120563818	27.63692	25.32055	2	4	58.4301414540606	31.9916501793032	45.1331950020194	37.1621150817799	59.6813716885615	11.2562289156762
chr5	120588191	120589240	161.47739	157.85345	2	4	137.045240864979	89.9765161292903	135.399585006058	102.195816474895	143.937425837119	67.5373734940573
chr5	120600296	120601755	41.07666	38.56232	2	3	59.4925076623163	35.4907369176645	42.818672181403	37.1621150817799	77.2347163028443	26.6397417671004
chr5	120605815	120606196	53.61329	50.94569	1	3	29.7462538311581	20.4946508961161	35.8751037195539	17.0326360791491	35.1066892285656	18.0099662650819
chr5	120612152	120613909	208.27119	204.32506	2	4	203.974311985084	117.969210036181	172.43195013592	125.422138401007	187.820787372826	97.5539839358605
chr5	120618627	120619451	33.02505	30.62376	2	3	36.120451080692	31.4917806452516	38.1896265401703	34.0652721582982	61.4367061499898	24.7637036144877
chr5	120620533	120621085	33.24424	30.84031	1	3	19.1225917486017	11.4969992831871	28.9315352577048	17.8068468100195	28.0853513828525	16.8843433735143
chr10	11530777	11531544	29.00048	26.66101	2	4	18.060225540346	6.99817347672257	19.6734439752392	7.74210730870414	22.8193479985676	10.1306060241086
chr5	120626299	120627046	30.88167	28.51329	2	4	49.9312117880155	22.9939985663742	37.0323651298621	17.0326360791491	64.9473750728464	15.0083052209016
chr5	120648401	120650332	75.84402	72.94613	2	4	92.4258601182414	29.9921720430968	91.423651414347	43.3558009287432	115.852074454267	30.0166104418032
chr5	120673584	120674023	25.09011	22.81759	1	3	32.9333524559251	14.9960860215484	27.7742738473966	20.1294790026308	33.3513547671373	15.3835128514242
chr5	120674392	120674934	40.05849	37.55801	1	4	52.0559442045267	20.4946508961161	42.818672181403	29.4200077730757	38.6173581514222	17.2595510040369
chr10	11540280	11541134	19.03583	16.87878	2	1	15.9354931238347	17.4954336918064	12.7298755133901	17.8068468100195	40.3726926128505	14.2578899598565
chr5	120677376	120678060	37.28047	34.81844	2	3	63.7419724953389	40.4894322581806	72.907468849416	31.742639965687	77.2347163028443	28.8909875502356
chr5	120683201	120683754	37.0416	34.58226	2	4	38.2451834972033	19.4949118280129	37.0323651298621	20.9036897335012	36.8620236899939	12.7570594377664
chr5	120696843	120697534	45.96236	43.3857	2	4	67.9914373283615	34.9908673836129	40.5041493607867	41.8073794670024	64.9473750728464	22.5124578313524
chr10	11555135	11555974	95.01072	91.93286	2	4	44.6193807467372	15.4959555556	37.0323651298621	20.9036897335012	40.3726926128505	27.3901570281455
chr5	120706057	120706906	15.92209	13.83725	2	2	35.0580848724364	29.9921720430968	23.1452282061638	20.9036897335012	61.4367061499898	16.1339281124692
chr5	120710159	120712039	18.00005	15.86716	1	3	52.0559442045267	16.4956946237032	45.1331950020194	18.5810575408899	47.3940304585636	18.760381526127
chr5	120713932	120714761	43.31104	40.76858	2	3	33.9957186641807	21.4943899642193	32.4033194886293	29.4200077730757	21.0640135371394	22.5124578313524
chr5	120725734	120726699	28.79356	26.4586	2	4	21.247324165113	14.9960860215484	32.4033194886293	22.452111195242	38.6173581514222	18.0099662650819
chr5	120742037	120742610	63.77008	60.99242	2	2	29.7462538311581	19.4949118280129	23.1452282061638	19.3552682717604	28.0853513828525	17.6347586345594
chr5	120751058	120752303	34.13645	31.71859	1	3	40.3699159137146	21.994259498271	48.604979232944	32.5168506965574	47.3940304585636	25.1389112450102
chr5	120761137	120762345	111.87736	108.65363	2	4	75.428000786151	34.4909978495613	57.8630705154095	40.2589580052615	54.4153683042767	28.1405722891905
chr5	120775219	120776132	14.65322	12.59937	1	3	24.4344227898799	12.9966078853419	24.302489616472	10.0647395013154	21.0640135371394	10.1306060241086
chr5	120782387	120783339	29.14029	26.79905	1	3	43.5570145384816	29.9921720430968	23.1452282061638	20.9036897335012	26.3300169214242	22.5124578313524
chr5	120792987	120793560	25.85354	23.56659	0	4	25.4967889981355	11.4969992831871	16.2016597443147	13.9357931556675	24.5746824599959	9.38019076306351
chr5	120812178	120812881	67.64217	64.8252	2	4	43.5570145384816	29.9921720430968	39.3468879504785	30.1942185039461	66.7027095342747	20.6364196787397
chr5	120836746	120837624	70.32369	67.47959	2	4	48.8688455797598	23.9937376344774	37.0323651298621	24.0005326569828	38.6173581514222	21.3868349397848
chr5	120852418	120853784	49.26007	46.64364	2	4	27.6215214146468	40.9893017922322	46.2904564123276	34.0652721582982	61.4367061499898	19.5107967871721
chr5	120886900	120887911	30.2821	27.9229	2	4	29.7462538311581	13.4964774193935	17.3589211546229	12.3873716939266	22.8193479985676	16.1339281124692
chr5	120888158	120889123	93.73435	90.66824	2	4	60.5548738705719	44.9882580646451	50.9195020535604	43.3558009287432	50.9046993814201	33.0182714859836
chr5	120894028	120895571	59.74093	57.00563	2	3	55.2430428292937	45.4881275986967	48.604979232944	39.4847472743911	70.2133784571312	44.2745004016598
chr5	120906687	120907689	36.82221	34.36543	2	2	41.4322821219703	13.9963469534451	21.9879667958556	20.1294790026308	33.3513547671373	12.0066441767213
chr10	11746685	11747781	35.66563	33.22517	2	3	24.4344227898799	24.493607168529	40.5041493607867	22.452111195242	47.3940304585636	19.8860044176946
chr5	120938025	120939085	233.19354	229.09955	2	4	106.236620825565	62.9835612905032	71.7502074391078	67.356333585726	78.9900507642726	57.7819751004712
chr5	120988248	120988822	38.58058	36.09941	1	3	25.4967889981355	22.4941290323226	20.8307053855474	18.5810575408899	24.5746824599959	12.7570594377664
chr5	121009269	121010244	64.48241	61.69748	2	4	50.9935779962711	18.4951727599097	38.1896265401703	22.452111195242	57.9260372271333	18.0099662650819
chr5	121068437	121069107	36.24234	33.7937	1	4	29.7462538311581	11.4969992831871	21.9879667958556	21.6779004643716	33.3513547671373	11.6314365461988
chr5	121128877	121130387	30.65143	28.28587	2	4	69.0538035366171	38.9898236560258	54.3912862844849	41.0331687361319	75.4793818414161	18.3851738956045
chr10	11800995	11802291	240.15567	236.02292	2	4	97.7376911595196	90.4763856633419	124.984232313285	113.808977437951	157.980101528545	64.1605048193544
chr5	121190404	121191908	49.32797	46.71084	2	4	60.5548738705719	23.9937376344774	57.8630705154095	24.0005326569828	68.4580439957029	21.7620425703073
chr5	121203936	121205090	65.24395	62.45127	2	4	64.8043387035945	36.4904759857677	63.6493775669505	41.8073794670024	61.4367061499898	27.3901570281455
chr5	121215325	121215588	27.17632	24.86789	2	1	8.49892966604518	7.9979125448258	9.25809128246552	12.3873716939266	17.5533446142828	12.0066441767213
chr1	34019636	34020686	10.01198	8.08831	0	3	12.7483944990678	10.9971297491355	17.3589211546229	14.7100038865379	22.8193479985676	9.75539839358605
chr5	121219709	121220271	89.64096	86.61188	2	4	43.5570145384816	24.9934767025806	39.3468879504785	25.5489541187237	45.6386959971353	23.63808072292
chr5	121220519	121221041	13.05598	11.0408	1	3	11.6860282908121	5.49856487456774	15.0443983340065	7.74210730870414	24.5746824599959	6.75373734940573
chr5	121270849	121271773	35.33879	32.90369	2	4	57.367775245805	24.9934767025806	43.9759335917112	28.6457970422053	57.9260372271333	16.1339281124692
chr5	121330712	121331986	27.55523	25.23992	2	4	29.7462538311581	15.9958250896516	43.9759335917112	42.5815901978728	50.9046993814201	19.1355891566496
chr5	121385107	121385982	50.4363	47.80568	2	4	58.4301414540606	28.4925634409419	57.8630705154095	29.4200077730757	56.170702765705	18.3851738956045
chr5	121392624	121393250	30.59225	28.22917	1	3	23.3720565816243	10.9971297491355	21.9879667958556	20.9036897335012	21.0640135371394	11.6314365461988
chr5	121397412	121398675	100.79375	97.66466	2	4	75.428000786151	39.4896931900774	47.4477178226358	39.4847472743911	77.2347163028443	29.6414028112807
chr5	121451718	121453311	79.91538	76.97752	2	4	123.234480157655	47.4876057349032	101.839004107121	48.0010653139657	136.916087991406	38.6463859438217
chr5	121472354	121473422	41.89312	39.36852	2	3	44.6193807467372	20.4946508961161	37.0323651298621	30.9684292348166	38.6173581514222	20.2612120482172
chr5	121536701	121537581	11.99046	10.00603	0	3	29.7462538311581	14.4962164874968	30.088796668013	34.8394828891686	28.0853513828525	11.6314365461988
chr5	121545739	121546915	122.22868	118.91789	2	4	58.4301414540606	44.9882580646451	56.7058091051013	39.4847472743911	56.170702765705	30.7670257028483
chr5	121564447	121564886	30.59188	28.22881	1	4	33.9957186641807	11.4969992831871	40.5041493607867	21.6779004643716	22.8193479985676	19.5107967871721
chr5	121583849	121584728	45.81392	43.24004	2	4	59.4925076623163	26.9929548387871	70.5929460287996	48.0010653139657	66.7027095342747	31.5174409638934
chr5	121592684	121594338	100.09863	96.97572	2	4	76.4903669944066	35.4907369176645	75.2219916700324	44.904222390484	82.5007196871292	36.0199325301639
chr5	121606050	121606658	44.52678	41.96892	1	3	38.2451834972033	17.4954336918064	32.4033194886293	21.6779004643716	35.1066892285656	25.5141188755327
chr5	121618599	121619733	46.94843	44.36036	2	4	38.2451834972033	30.9919111112	43.9759335917112	36.3879043509095	49.1493649199919	15.3835128514242
chr5	121659860	121661156	86.14775	83.15095	2	4	52.0559442045267	27.9926939068903	53.2340248741768	33.2910614274278	57.9260372271333	19.1355891566496
chr5	121670284	121670993	46.51272	43.92913	1	4	23.3720565816243	10.9971297491355	19.6734439752392	17.8068468100195	17.5533446142828	15.0083052209016
chr5	121710842	121711515	48.65437	46.04525	2	4	41.4322821219703	13.4964774193935	31.2460580783211	22.452111195242	50.9046993814201	12.3818518072438
chr5	121828079	121829589	36.19321	33.74667	2	4	67.9914373283615	14.9960860215484	40.5041493607867	17.8068468100195	68.4580439957029	21.0116273092623
chr5	121836384	121837929	157.13316	153.54195	2	4	98.8000573677753	50.4868229392129	109.939833979278	49.5494867757065	131.650084607121	40.1472164659118
chr5	121842563	121843489	35.27989	32.84546	2	4	41.4322821219703	15.4959555556	45.1331950020194	18.5810575408899	40.3726926128505	13.882682329334
chr5	121848024	121848472	32.03971	29.65368	1	4	30.8086200394138	21.4943899642193	24.302489616472	30.1942185039461	47.3940304585636	18.0099662650819
chr5	121871792	121872596	37.58227	35.11528	2	4	37.1828172889477	18.9950422939613	32.4033194886293	30.1942185039461	52.6600338428484	22.1372502008299
chr5	121878918	121880134	34.7043	32.27819	2	4	35.0580848724364	16.9955641577548	30.088796668013	26.3231648495941	38.6173581514222	18.760381526127
chr5	121904876	121906014	21.38264	19.17799	2	2	27.6215214146468	10.9971297491355	16.2016597443147	18.5810575408899	28.0853513828525	15.0083052209016
chr5	121948485	121949229	19.90531	17.73237	1	3	25.4967889981355	10.4972602150839	18.516182564931	10.8389502321858	12.287341229998	8.25456787149589
chr5	121972600	121973457	26.36904	24.07324	1	4	27.6215214146468	16.9955641577548	18.516182564931	19.3552682717604	28.0853513828525	13.1322670682889
chr5	121981534	121982568	18.4376	16.2951	2	3	13.8107607073234	11.9968688172387	16.2016597443147	8.51631803957456	21.0640135371394	10.5058136546311
chr5	121999277	121999902	39.3818	36.89024	1	3	21.247324165113	11.9968688172387	21.9879667958556	17.0326360791491	36.8620236899939	12.0066441767213
chr5	122002918	122003895	20.0537	17.876	2	0	31.8709862476694	10.4972602150839	21.9879667958556	22.452111195242	47.3940304585636	11.2562289156762
chr5	122030746	122032087	35.65898	33.22015	2	4	43.5570145384816	28.9924329749935	45.1331950020194	18.5810575408899	75.4793818414161	16.1339281124692
chr5	122050156	122050959	53.41188	50.7473	2	4	55.2430428292937	18.4951727599097	41.6614107710949	29.4200077730757	26.3300169214242	19.1355891566496
chr5	122053685	122054876	35.80811	33.366	1	3	60.5548738705719	37.4902150538709	56.7058091051013	51.0979082374473	47.3940304585636	22.887665461875
chr5	122060551	122061713	30.77842	28.4113	2	4	50.9935779962711	27.4928243728387	45.1331950020194	34.0652721582982	61.4367061499898	20.2612120482172
chr5	122071019	122072499	79.63254	76.69782	2	4	58.4301414540606	49.4870838711096	45.1331950020194	51.8721189683177	63.1920406114181	43.5240851406147
chr5	122088707	122089428	76.66222	73.75642	2	4	33.9957186641807	23.4938681004258	25.4597510267802	28.6457970422053	52.6600338428484	19.1355891566496
chr10	12489305	12490384	84.28114	81.30151	2	4	42.4946483302259	25.4933462366322	47.4477178226358	43.3558009287432	49.1493649199919	21.7620425703073
chr5	122090989	122091614	36.3401	33.89033	1	4	39.307549705459	13.4964774193935	28.9315352577048	11.6131609630562	21.0640135371394	13.5074746988115
chr5	122104184	122104633	13.17061	11.15327	0	3	14.8731269155791	4.99869534051613	12.7298755133901	7.74210730870414	10.5320067685697	6.37852971888319
chr5	122111335	122112287	37.89604	35.4255	2	4	46.7441131632485	30.9919111112	34.7178423092457	28.6457970422053	52.6600338428484	28.1405722891905
chr5	122128998	122129814	53.41938	50.75473	2	4	37.1828172889477	21.994259498271	33.5605808989375	36.3879043509095	28.0853513828525	18.3851738956045
chr5	122130991	122132301	42.58071	40.04741	2	4	69.0538035366171	37.4902150538709	64.8066389772587	41.8073794670024	61.4367061499898	29.2661951807582
chr5	122146507	122147229	14.45725	12.40693	2	2	23.3720565816243	20.4946508961161	25.4597510267802	14.7100038865379	29.8406858442808	14.2578899598565
chr5	122157540	122159171	69.93235	67.09252	2	4	62.6796062870832	27.4928243728387	63.6493775669505	37.1621150817799	68.4580439957029	31.5174409638934
chr5	122166444	122167065	15.3811	13.30849	0	3	22.3096903733686	10.4972602150839	12.7298755133901	12.3873716939266	21.0640135371394	6.75373734940573
chr5	122176408	122176967	21.05453	18.85707	1	3	19.1225917486017	9.49752114698064	25.4597510267802	12.3873716939266	26.3300169214242	8.25456787149589
chr5	122190580	122192668	133.51968	130.11665	2	4	92.4258601182414	82.9783426525677	100.681742696813	80.5179160105231	119.362743377123	67.5373734940573
chr5	122200348	122201462	15.49859	13.42098	0	3	32.9333524559251	17.4954336918064	28.9315352577048	24.0005326569828	40.3726926128505	19.8860044176946
chr5	122209538	122210325	64.64425	61.85786	2	4	81.8021980356849	39.4896931900774	69.4356846184914	60.3884370078923	84.2560541485575	31.5174409638934
chr5	122263843	122264805	57.24315	54.53526	2	4	83.9269304521962	34.4909978495613	65.9639003875669	42.5815901978728	84.2560541485575	19.5107967871721
chr5	122274568	122275550	132.28542	128.89262	2	4	77.5527332026623	69.4818652331741	78.6937759009569	67.356333585726	86.0113886099857	52.5290682731557
chr5	122283784	122285360	36.81561	34.3604	2	4	65.8667049118502	24.493607168529	59.0203319257177	27.8715863113349	66.7027095342747	18.0099662650819
chr5	122294039	122294696	22.82048	20.59048	1	3	24.4344227898799	19.9947813620645	46.2904564123276	22.452111195242	21.0640135371394	12.0066441767213
chr5	122295219	122295929	22.68777	20.45966	1	3	22.3096903733686	12.9966078853419	19.6734439752392	17.8068468100195	21.0640135371394	8.62977550201843
chr5	122318018	122320630	26.92612	24.62096	1	4	83.9269304521962	46.9877362008516	71.7502074391078	53.4205404300586	100.054064301412	38.6463859438217
chr10	12548414	12549512	94.39516	91.32294	2	4	69.0538035366171	34.4909978495613	69.4356846184914	72.7758087018189	70.2133784571312	47.6513690763626
chr5	122344228	122344911	38.88449	36.39988	1	3	26.5591552063912	12.4967383512903	25.4597510267802	16.2584253482787	28.0853513828525	13.5074746988115
chr5	122353748	122355006	165.8681	162.21165	2	4	61.6172400788276	36.9903455198193	71.7502074391078	40.2589580052615	107.075402147125	30.0166104418032
chr5	122371891	122372960	255.31589	251.10483	2	4	91.3634939099857	65.4829089607612	115.726141030819	72.0015979709485	117.607408915695	45.7753309237499
chr5	122379591	122380237	38.43729	35.95917	1	3	40.3699159137146	12.4967383512903	24.302489616472	17.0326360791491	22.8193479985676	13.1322670682889
chr5	122381694	122382626	26.36904	24.07324	2	3	12.7483944990678	10.9971297491355	24.302489616472	13.9357931556675	26.3300169214242	10.8810212851537
chr5	122390936	122392453	62.69337	59.92723	2	4	53.1183104127824	20.4946508961161	50.9195020535604	33.2910614274278	49.1493649199919	18.760381526127
chr5	122393857	122394212	15.80074	13.71798	2	0	20.1849579568573	9.49752114698064	20.8307053855474	13.161582424797	19.3086790757111	9.00498313254097
chr5	122396726	122397274	25.74043	23.45702	1	3	45.6817469549929	22.4941290323226	16.2016597443147	16.2584253482787	28.0853513828525	11.2562289156762
chr5	122400650	122401684	24.13524	21.88013	2	4	41.4322821219703	17.4954336918064	24.302489616472	27.8715863113349	59.6813716885615	14.6330975903791
chr5	122409775	122410502	30.86948	28.50126	1	4	42.4946483302259	14.9960860215484	26.6170124370884	22.452111195242	33.3513547671373	14.6330975903791
chr5	122421544	122423680	93.37409	90.31155	2	4	65.8667049118502	41.9890408603355	67.121161797875	41.0331687361319	86.0113886099857	27.3901570281455
chr5	122452398	122453709	135.59418	132.17412	2	4	90.3011277017301	77.9796473120516	109.939833979278	85.937391126616	122.87341229998	37.1455554217315
chr5	122502462	122504147	50.6811	48.04802	2	4	95.6129587430083	65.4829089607612	78.6937759009569	48.7752760448361	142.182091375691	46.1505385542725
chr5	122510694	122511728	23.81129	21.56287	2	2	33.9957186641807	16.4956946237032	19.6734439752392	21.6779004643716	42.1280270742787	13.5074746988115
chr5	122513645	122514565	15.74865	13.66678	1	4	45.6817469549929	21.4943899642193	37.0323651298621	30.1942185039461	45.6386959971353	13.1322670682889
chr5	122518253	122518571	14.97497	12.91239	2	1	14.8731269155791	14.9960860215484	10.4153526927737	6.19368584696331	17.5533446142828	7.50415261045081
chr5	122526150	122527532	18.45437	16.3116	0	4	35.0580848724364	14.9960860215484	17.3589211546229	10.8389502321858	33.3513547671373	10.8810212851537
chr5	122613909	122615091	98.62584	95.5159	2	4	54.180676621038	19.9947813620645	46.2904564123276	25.5489541187237	49.1493649199919	21.3868349397848
chr5	122625753	122626515	33.25094	30.84694	1	3	30.8086200394138	19.9947813620645	25.4597510267802	16.2584253482787	52.6600338428484	15.0083052209016
chr5	122627211	122627589	54.07411	51.402	1	3	45.6817469549929	24.9934767025806	37.0323651298621	24.0005326569828	33.3513547671373	24.7637036144877
chr5	122637033	122637710	24.83355	22.56453	1	4	24.4344227898799	9.99739068103225	17.3589211546229	17.0326360791491	15.7980101528545	8.62977550201843
chr5	122643830	122644684	29.20552	26.86348	2	4	29.7462538311581	17.4954336918064	45.1331950020194	13.161582424797	26.3300169214242	10.5058136546311
chr5	122707077	122708376	76.59626	73.69106	2	4	62.6796062870832	39.4896931900774	48.604979232944	48.7752760448361	98.2987298399837	25.8893265060553
chr5	122725781	122726640	32.79625	30.39937	2	4	29.7462538311581	16.4956946237032	25.4597510267802	18.5810575408899	42.1280270742787	12.3818518072438
chr5	122763500	122764540	31.41563	29.03897	2	4	46.7441131632485	21.994259498271	46.2904564123276	27.0973755804645	63.1920406114181	18.760381526127
chr5	122768841	122769563	75.86484	72.96676	2	4	45.6817469549929	31.4917806452516	47.4477178226358	25.5489541187237	68.4580439957029	25.5141188755327
chr5	122779536	122779911	20.15644	17.9772	0	3	16.9978593320904	8.99765161292903	20.8307053855474	10.8389502321858	15.7980101528545	7.87936024097335
chr5	122820809	122821924	159.46877	155.85974	2	4	83.9269304521962	46.4878666668	94.8954356452716	46.4526438522248	96.5433953785554	48.4017843374077
chr10	12572420	12573528	95.64356	92.56049	2	4	42.4946483302259	28.9924329749935	53.2340248741768	46.4526438522248	77.2347163028443	27.765364658668
chr5	122849530	122850901	230.16173	226.08482	2	4	89.2387614934744	50.4868229392129	81.0082987215733	54.9689618917994	115.852074454267	36.0199325301639
chr5	122880054	122880869	16.5128	14.41238	2	2	27.6215214146468	11.4969992831871	21.9879667958556	12.3873716939266	33.3513547671373	7.87936024097335
chr5	122881164	122882985	72.97885	70.10907	2	4	65.8667049118502	33.491258781458	69.4356846184914	36.3879043509095	78.9900507642726	30.7670257028483
chr10	12578601	12579705	172.26996	168.56686	2	4	70.1161697448728	58.4847354840387	85.6373443628061	57.2915940844106	98.2987298399837	51.7786530121106
chr5	122900051	122901222	50.59349	47.96132	2	4	63.7419724953389	17.9953032258581	61.3348547463341	25.5489541187237	73.7240473799878	20.6364196787397
chr5	122925440	122925897	46.11901	43.54072	2	4	14.8731269155791	12.9966078853419	19.6734439752392	18.5810575408899	43.883361535707	14.6330975903791
chr5	122928450	122928773	33.84566	31.43292	1	3	20.1849579568573	11.4969992831871	20.8307053855474	13.9357931556675	17.5533446142828	15.3835128514242
chr5	122935805	122936430	18.57875	16.43141	1	3	14.8731269155791	9.99739068103225	16.2016597443147	14.7100038865379	10.5320067685697	9.38019076306351
chr5	122951342	122952779	36.28241	33.83331	2	4	57.367775245805	10.9971297491355	54.3912862844849	20.1294790026308	61.4367061499898	15.3835128514242
chr5	122961397	122962481	53.71152	51.04296	1	3	45.6817469549929	22.4941290323226	32.4033194886293	25.5489541187237	43.883361535707	19.5107967871721
chr5	122967554	122968807	53.82788	51.15819	2	4	44.6193807467372	27.4928243728387	37.0323651298621	27.0973755804645	28.0853513828525	21.3868349397848
chr5	122994249	122995489	106.80611	103.62543	2	4	62.6796062870832	43.4886494624903	52.0767634638686	60.3884370078923	75.4793818414161	54.7803140562909
chr5	123014511	123016173	145.64035	142.13885	2	4	115.797916699866	52.4863010754193	100.681742696813	57.2915940844106	110.586071069982	46.1505385542725
chr5	123028931	123029899	11.28889	9.32561	2	2	19.1225917486017	9.49752114698064	13.8871369236983	12.3873716939266	29.8406858442808	10.5058136546311
chr10	12608210	12609496	146.30872	142.8022	2	4	71.1785359531284	63.4834308245548	63.6493775669505	72.7758087018189	98.2987298399837	49.5274072289753
chr5	123038975	123039813	36.21255	33.76579	2	4	57.367775245805	23.4938681004258	40.5041493607867	27.0973755804645	40.3726926128505	30.0166104418032
chr5	123045692	123046316	28.90786	26.57144	1	4	32.9333524559251	17.4954336918064	27.7742738473966	32.5168506965574	42.1280270742787	19.1355891566496
chr5	123049168	123049725	45.56483	42.99355	1	3	26.5591552063912	19.4949118280129	30.088796668013	24.0005326569828	26.3300169214242	24.7637036144877
chr5	123057398	123059234	126.45237	123.10717	2	4	98.8000573677753	63.4834308245548	81.0082987215733	70.4531765092077	112.34140553141	59.2828056225614
chr5	123075584	123077444	107.88908	104.69884	2	4	76.4903669944066	34.4909978495613	59.0203319257177	50.3236975065769	84.2560541485575	27.3901570281455
chr5	123132216	123133193	48.59703	45.98847	2	4	87.1140290769631	41.4891713262838	69.4356846184914	41.0331687361319	87.766723071414	34.8943096385963
chr5	123134852	123136225	26.5685	24.27004	2	2	132.795776031956	69.4818652331741	114.568879620511	112.26055597621	152.71409814426	73.9159032129405
chr10	12614408	12615329	111.70244	108.48011	2	4	80.7398318274292	44.9882580646451	72.907468849416	67.356333585726	78.9900507642726	45.0249156627048
chr5	123137747	123139246	60.76798	58.02222	2	4	130.671043615445	53.4860401435225	144.657676288524	74.3242301635598	166.756773835687	64.1605048193544
chr5	123149456	123150471	107.00719	103.82492	2	4	74.3656345778953	51.9864315413677	71.7502074391078	65.0337013931148	94.7880609171272	58.5323903615163
chr5	123150759	123151452	22.32549	20.10481	1	3	40.3699159137146	33.491258781458	34.7178423092457	27.0973755804645	45.6386959971353	22.5124578313524
chr5	123156861	123158891	110.57891	107.36592	2	4	123.234480157655	51.9864315413677	86.7946057731143	74.3242301635598	122.87341229998	57.0315598394261
chr5	123171231	123172281	96.60269	93.5106	2	4	90.3011277017301	39.4896931900774	74.0647302597242	56.5173833535402	87.766723071414	37.520763052254
chr5	123227720	123228715	90.73377	87.69499	2	4	45.6817469549929	32.4915197133548	46.2904564123276	31.742639965687	31.5960203057091	18.3851738956045
chr5	123235396	123236338	32.83033	30.43136	2	4	23.3720565816243	18.9950422939613	26.6170124370884	17.0326360791491	31.5960203057091	14.6330975903791
chr5	123245504	123245949	40.96801	38.45485	2	3	25.4967889981355	15.9958250896516	20.8307053855474	17.8068468100195	38.6173581514222	12.0066441767213
chr5	123251891	123252437	109.76915	106.56306	2	4	46.7441131632485	27.4928243728387	76.3792530803406	36.3879043509095	57.9260372271333	28.8909875502356
chr10	12658289	12658654	19.49706	17.33037	1	3	16.9978593320904	11.4969992831871	8.10082987215733	9.29052877044497	10.5320067685697	7.12894497992827
chr5	123284889	123286411	34.34589	31.92557	2	4	45.6817469549929	16.9955641577548	42.818672181403	30.9684292348166	33.3513547671373	14.2578899598565
chr5	123296306	123296882	22.83853	20.60599	1	3	19.1225917486017	10.9971297491355	17.3589211546229	13.161582424797	19.3086790757111	10.8810212851537
chr5	123323890	123324935	20.6009	18.41257	1	3	28.6838876229025	26.9929548387871	33.5605808989375	18.5810575408899	43.883361535707	13.1322670682889
chr5	123343675	123345731	57.25969	54.55164	2	4	91.3634939099857	29.4923025090451	84.4800829524979	43.3558009287432	107.075402147125	33.3934791165061
chr5	123355684	123356531	26.19887	23.90734	1	4	37.1828172889477	10.4972602150839	18.516182564931	17.0326360791491	29.8406858442808	12.7570594377664
chr5	123368574	123369384	59.6923	56.95744	1	3	29.7462538311581	27.9926939068903	38.1896265401703	26.3231648495941	33.3513547671373	22.5124578313524
chr5	123375194	123376463	46.9537	44.36557	2	4	90.3011277017301	51.9864315413677	74.0647302597242	68.9047550474668	61.4367061499898	43.5240851406147
chr10	12725993	12726755	73.75407	70.87607	2	3	25.4967889981355	40.4894322581806	42.818672181403	22.452111195242	42.1280270742787	19.1355891566496
chr5	123377239	123377999	59.27505	56.54501	2	4	37.1828172889477	30.4920415771484	33.5605808989375	37.1621150817799	54.4153683042767	25.1389112450102
chr5	123381871	123382945	20.72961	18.53937	2	3	44.6193807467372	14.9960860215484	48.604979232944	18.5810575408899	33.3513547671373	22.887665461875
chr5	123394023	123395756	177.98981	174.24583	2	4	114.73555049161	40.9893017922322	100.681742696813	61.1626477387627	129.894750145693	34.5191020080737
chr5	123443964	123444534	28.4671	26.13632	0	3	21.247324165113	11.4969992831871	16.2016597443147	13.9357931556675	29.8406858442808	9.75539839358605
chr5	123507850	123509275	123.10207	119.78412	2	4	86.0516628687075	33.491258781458	81.0082987215733	44.904222390484	63.1920406114181	29.2661951807582
chr5	123523577	123524976	170.16443	166.47639	2	4	81.8021980356849	36.4904759857677	70.5929460287996	51.8721189683177	101.80939876284	33.0182714859836
chr5	123572207	123573700	139.47717	136.02513	2	4	63.7419724953389	50.4868229392129	67.121161797875	52.6463296991882	71.9687129185595	38.2711783132991
chr5	123599201	123599893	11.1082	9.14863	1	3	26.5591552063912	9.49752114698064	18.516182564931	6.96789657783373	22.8193479985676	9.75539839358605
chr1	34038229	34038931	27.61234	25.29629	1	3	23.3720565816243	23.4938681004258	31.2460580783211	14.7100038865379	28.0853513828525	25.1389112450102
chr10	12785268	12785676	64.07714	61.29675	2	3	33.9957186641807	20.9945204301677	25.4597510267802	20.1294790026308	56.170702765705	17.6347586345594
chr5	123613873	123615067	19.72527	17.55508	2	4	26.5591552063912	12.4967383512903	34.7178423092457	19.3552682717604	35.1066892285656	14.6330975903791
chr5	123683518	123685204	33.32461	30.91972	2	4	66.9290711201058	13.4964774193935	74.0647302597242	27.0973755804645	75.4793818414161	14.2578899598565
chr10	12791806	12792551	83.04513	80.07757	2	4	48.8688455797598	24.9934767025806	46.2904564123276	41.0331687361319	57.9260372271333	28.5157799197131
chr5	123694045	123695118	16.39881	14.30029	1	3	26.5591552063912	14.9960860215484	25.4597510267802	13.9357931556675	40.3726926128505	8.62977550201843
chr5	123699069	123699493	24.28665	22.02943	1	4	24.4344227898799	6.49830394267096	25.4597510267802	16.2584253482787	22.8193479985676	9.75539839358605
chr5	123720378	123721393	122.12017	118.8102	2	4	73.3032683696397	41.4891713262838	70.5929460287996	49.5494867757065	61.4367061499898	37.1455554217315
chr5	123748947	123750149	173.26678	169.55644	2	4	98.8000573677753	76.4800387098967	107.625311158662	76.646862356171	119.362743377123	53.6546911647233
chr5	123879015	123880574	17.23277	15.11498	0	3	37.1828172889477	14.9960860215484	35.8751037195539	20.1294790026308	31.5960203057091	10.1306060241086
chr5	123895759	123896215	12.24819	10.25522	0	3	16.9978593320904	2.99921720430968	6.94356846184914	10.0647395013154	17.5533446142828	4.12728393574794
chr5	123906788	123907849	147.89104	144.3718	2	4	73.3032683696397	41.9890408603355	79.8510373112651	37.9363258126503	112.34140553141	34.5191020080737
chr5	123930160	123931131	134.84991	131.43597	2	4	56.3054090375493	33.491258781458	57.8630705154095	40.2589580052615	57.9260372271333	26.6397417671004
chr5	123933765	123934572	31.77353	29.39075	2	3	36.120451080692	19.9947813620645	37.0323651298621	28.6457970422053	43.883361535707	21.0116273092623
chr5	123973130	123974287	55.28319	52.59723	2	4	45.6817469549929	16.9955641577548	45.1331950020194	25.5489541187237	35.1066892285656	12.7570594377664
chr5	123995889	123997967	31.42843	29.05161	2	3	77.5527332026623	28.9924329749935	61.3348547463341	39.4847472743911	73.7240473799878	27.0149493976229
chr5	124000712	124001291	45.19648	42.6303	2	2	32.9333524559251	18.9950422939613	28.9315352577048	28.6457970422053	35.1066892285656	16.5091357429918
chr5	124031524	124032719	68.49209	65.66669	2	4	38.2451834972033	24.9934767025806	33.5605808989375	34.0652721582982	38.6173581514222	18.0099662650819
chr5	124062112	124063356	18.01833	15.88515	1	4	18.060225540346	8.99765161292903	34.7178423092457	10.0647395013154	36.8620236899939	10.8810212851537
chr5	124076150	124077410	56.85341	54.15022	2	4	52.0559442045267	35.9906064517161	35.8751037195539	41.0331687361319	59.6813716885615	19.5107967871721
chr5	124084653	124085303	36.98418	34.52551	1	4	37.1828172889477	16.4956946237032	41.6614107710949	15.4842146174083	26.3300169214242	9.38019076306351
chr10	12812812	12814087	27.96968	25.64713	2	4	32.9333524559251	22.9939985663742	17.3589211546229	25.5489541187237	29.8406858442808	16.1339281124692
chr5	124095114	124096402	163.27037	159.63318	2	4	106.236620825565	68.9819956991225	105.310788338045	77.4210730870414	100.054064301412	47.2761614458401
chr5	124111639	124113271	146.60422	143.09514	2	4	107.29898703382	41.4891713262838	91.423651414347	43.3558009287432	100.054064301412	33.0182714859836
chr5	124115992	124116501	16.61435	14.51224	1	3	26.5591552063912	8.99765161292903	31.2460580783211	13.9357931556675	35.1066892285656	10.8810212851537
chr5	124148299	124148901	19.49706	17.33037	0	3	21.247324165113	7.9979125448258	19.6734439752392	15.4842146174083	22.8193479985676	6.37852971888319
chr5	124161990	124163041	25.78586	23.50183	1	4	33.9957186641807	17.9953032258581	45.1331950020194	27.8715863113349	33.3513547671373	15.7587204819467
chr5	124176302	124177298	82.40497	79.4436	2	4	90.3011277017301	45.9879971327484	65.9639003875669	43.3558009287432	94.7880609171272	23.2628730923975
chr5	124186583	124188086	32.99681	30.59586	1	4	48.8688455797598	18.9950422939613	32.4033194886293	26.3231648495941	43.883361535707	17.2595510040369
chr5	124222548	124223143	14.6582	12.60124	2	2	11.6860282908121	5.49856487456774	15.0443983340065	10.8389502321858	15.7980101528545	4.87769919679303
chr5	124247885	124249342	13.99338	11.95451	1	3	57.367775245805	18.9950422939613	37.0323651298621	24.0005326569828	78.9900507642726	16.8843433735143
chr5	124249911	124250572	24.59973	22.33603	1	3	25.4967889981355	10.4972602150839	23.1452282061638	7.74210730870414	24.5746824599959	6.37852971888319
chr10	12867553	12869717	126.66765	123.32076	2	4	157.230198821836	66.4826480288645	152.758506160681	66.5821228548556	200.108128602824	52.1538606426331
chr5	124327011	124328739	232.5114	228.42093	2	4	166.791494696137	110.471167025406	177.060995777153	133.938456440582	215.906138755679	82.1704710844363
chr5	124351380	124352804	36.36878	33.91867	2	4	65.8667049118502	24.9934767025806	70.5929460287996	39.4847472743911	75.4793818414161	26.6397417671004
chr5	124353304	124353848	20.52478	18.33758	2	3	27.6215214146468	8.99765161292903	24.302489616472	15.4842146174083	24.5746824599959	7.12894497992827
chr5	124356675	124357054	57.5664	54.8554	1	4	32.9333524559251	25.9932157706839	43.9759335917112	24.0005326569828	38.6173581514222	22.887665461875
chr10	12878612	12879235	73.44913	70.57453	2	4	42.4946483302259	13.4964774193935	38.1896265401703	20.9036897335012	29.8406858442808	14.6330975903791
chr5	124424654	124427184	134.54234	131.13084	2	4	137.045240864979	75.4802996417935	119.197925261744	88.2600233192272	182.554783988541	55.1555216868134
chr5	124432295	124432835	40.82868	38.31839	2	3	30.8086200394138	14.4962164874968	19.6734439752392	10.0647395013154	33.3513547671373	12.3818518072438
chr5	124439225	124440408	249.17805	244.9985	2	4	129.608677407189	79.4792559142064	127.298755133901	108.389502321858	165.001439374258	67.1621658635347
chr1	34041139	34041549	25.7479	23.46438	2	2	29.7462538311581	11.9968688172387	25.4597510267802	20.1294790026308	52.6600338428484	19.8860044176946
chr5	124444746	124445424	44.37878	41.82249	2	4	31.8709862476694	8.49778207887741	34.7178423092457	19.3552682717604	31.5960203057091	13.1322670682889
chr5	124446033	124447073	34.59766	32.17283	2	4	63.7419724953389	27.4928243728387	55.5485476947931	45.6784331213544	77.2347163028443	24.7637036144877
chr5	124452568	124454090	20.47365	18.28721	2	2	40.3699159137146	10.9971297491355	32.4033194886293	17.0326360791491	42.1280270742787	12.3818518072438
chr5	124477308	124478628	49.90688	47.28273	2	4	39.307549705459	19.9947813620645	43.9759335917112	25.5489541187237	49.1493649199919	18.3851738956045
chr5	124482503	124483888	46.57544	43.9912	2	4	67.9914373283615	24.9934767025806	54.3912862844849	43.3558009287432	52.6600338428484	30.3918180723258
chr5	124530226	124532061	76.99793	74.08846	2	4	75.428000786151	23.4938681004258	64.8066389772587	39.4847472743911	77.2347163028443	23.2628730923975
chr5	124540251	124541637	151.11597	147.57132	2	4	90.3011277017301	34.4909978495613	62.4921161566423	47.2268545830953	98.2987298399837	36.0199325301639
chr5	124552581	124553585	69.23427	66.40143	2	4	50.9935779962711	24.9934767025806	50.9195020535604	26.3231648495941	56.170702765705	19.8860044176946
chr5	124578805	124579679	55.829	53.13675	2	4	36.120451080692	15.9958250896516	35.8751037195539	21.6779004643716	33.3513547671373	14.6330975903791
chr10	12911818	12912536	25.55328	23.27243	1	3	30.8086200394138	14.9960860215484	25.4597510267802	9.29052877044497	21.0640135371394	15.0083052209016
chr5	124598226	124599185	127.02031	123.67067	2	4	79.6774656191736	32.9913892474064	55.5485476947931	44.904222390484	77.2347163028443	30.3918180723258
chr5	124610864	124611772	101.41547	98.28086	2	4	72.240902161384	38.9898236560258	57.8630705154095	51.8721189683177	78.9900507642726	32.2678562249385
chr5	124614664	124615099	45.0235	42.45916	1	3	40.3699159137146	13.4964774193935	26.6170124370884	19.3552682717604	24.5746824599959	17.6347586345594
chr5	124628623	124629785	62.43066	59.6669	2	4	67.9914373283615	29.4923025090451	50.9195020535604	26.3231648495941	54.4153683042767	20.2612120482172
chr5	124724562	124725677	45.35507	42.786	2	4	36.120451080692	6.49830394267096	28.9315352577048	12.3873716939266	43.883361535707	10.8810212851537
chr10	12915294	12916078	26.4758	24.17859	1	3	26.5591552063912	17.9953032258581	20.8307053855474	24.0005326569828	22.8193479985676	21.0116273092623
chr5	124777120	124777948	53.00768	50.34709	1	4	30.8086200394138	19.4949118280129	19.6734439752392	20.1294790026308	33.3513547671373	14.2578899598565
chr5	124791678	124792367	12.24819	10.25522	2	2	12.7483944990678	9.99739068103225	16.2016597443147	17.0326360791491	24.5746824599959	9.00498313254097
chr10	12922377	12923915	176.68422	172.94958	2	4	104.111888409053	58.9846050180903	115.726141030819	78.9694945487822	159.735435989974	64.1605048193544
chr5	124861457	124863903	94.29998	91.22856	2	4	128.546311198933	47.4876057349032	148.129460519448	56.5173833535402	156.224767067117	40.8976317269569
chr5	124908786	124909290	57.81229	55.09794	2	3	40.3699159137146	17.4954336918064	31.2460580783211	22.452111195242	29.8406858442808	21.0116273092623
chr5	124922505	124923434	91.31707	88.27283	2	4	53.1183104127824	24.9934767025806	65.9639003875669	58.0658048152811	57.9260372271333	20.2612120482172
chr5	125003009	125004080	40.8446	38.33413	1	4	27.6215214146468	9.99739068103225	38.1896265401703	12.3873716939266	59.6813716885615	7.87936024097335
chr5	125014441	125015247	24.01502	21.76157	2	3	33.9957186641807	13.9963469534451	23.1452282061638	30.1942185039461	43.883361535707	12.7570594377664
chr5	125058884	125059790	24.88122	22.61155	0	3	29.7462538311581	11.4969992831871	39.3468879504785	20.1294790026308	49.1493649199919	10.8810212851537
chr10	12940832	12942033	69.41941	66.58411	2	4	35.0580848724364	16.9955641577548	35.8751037195539	24.7747433878533	49.1493649199919	14.6330975903791
chr5	125080948	125082339	18.4404	16.29786	2	3	30.8086200394138	8.99765161292903	24.302489616472	15.4842146174083	43.883361535707	12.0066441767213
chr5	125107294	125107780	27.73358	25.41597	2	2	20.1849579568573	10.9971297491355	27.7742738473966	12.3873716939266	28.0853513828525	14.2578899598565
chr5	125137274	125137738	41.82276	39.29894	1	4	14.8731269155791	21.4943899642193	28.9315352577048	24.0005326569828	21.0640135371394	12.3818518072438
chr5	125140472	125141751	19.18976	17.03031	1	3	23.3720565816243	11.4969992831871	30.088796668013	19.3552682717604	22.8193479985676	12.0066441767213
chr10	12963959	12964940	67.37099	64.55644	2	4	39.307549705459	18.9950422939613	38.1896265401703	26.3231648495941	50.9046993814201	16.5091357429918
chr5	125165228	125166297	64.52381	61.73851	2	4	64.8043387035945	40.4894322581806	50.9195020535604	61.1626477387627	63.1920406114181	21.3868349397848
chr5	125177645	125178906	32.31892	29.9278	2	4	52.0559442045267	14.4962164874968	57.8630705154095	31.742639965687	70.2133784571312	24.0132883534426
chr5	125179266	125179839	38.68288	36.20053	2	3	22.3096903733686	6.49830394267096	27.7742738473966	12.3873716939266	35.1066892285656	14.6330975903791
chr5	125195174	125196043	29.80277	27.45135	1	3	29.7462538311581	30.9919111112	25.4597510267802	20.1294790026308	36.8620236899939	12.3818518072438
chr5	125215562	125216652	34.6304	32.20517	1	4	43.5570145384816	14.4962164874968	37.0323651298621	17.8068468100195	40.3726926128505	12.0066441767213
chr10	12995460	12996170	12.63799	10.63407	2	2	22.3096903733686	11.4969992831871	15.0443983340065	17.8068468100195	28.0853513828525	5.25290682731557
chr5	125240242	125240763	56.71364	54.0118	2	4	33.9957186641807	23.9937376344774	27.7742738473966	24.7747433878533	42.1280270742787	14.6330975903791
chr5	125245580	125246039	21.3318	19.13025	1	3	19.1225917486017	8.99765161292903	9.25809128246552	13.9357931556675	22.8193479985676	8.25456787149589
chr5	125251405	125252633	13.57993	11.55174	2	1	19.1225917486017	12.4967383512903	18.516182564931	17.8068468100195	26.3300169214242	13.1322670682889
chr5	125283739	125284610	118.50405	115.22446	2	4	74.3656345778953	38.9898236560258	57.8630705154095	42.5815901978728	73.7240473799878	34.8943096385963
chr5	125304196	125304957	47.39201	44.79818	2	4	72.240902161384	22.9939985663742	49.7622406432522	23.2263219261124	77.2347163028443	17.2595510040369
chr5	125327464	125328521	36.9479	34.48966	1	4	43.5570145384816	24.493607168529	38.1896265401703	34.8394828891686	42.1280270742787	21.0116273092623
chr5	125339665	125341584	109.84923	106.64248	2	4	89.2387614934744	42.4889103943871	81.0082987215733	46.4526438522248	98.2987298399837	31.8926485944159
chr5	125348258	125348955	54.87821	52.19719	2	3	28.6838876229025	8.99765161292903	20.8307053855474	18.5810575408899	31.5960203057091	12.0066441767213
chr10	13007894	13009048	185.97607	182.17645	2	4	95.6129587430083	52.4863010754193	72.907468849416	53.4205404300586	91.2773919942706	42.3984622490471
chr5	125368488	125369050	26.45217	24.15526	1	3	23.3720565816243	10.4972602150839	13.8871369236983	24.0005326569828	22.8193479985676	13.1322670682889
chr5	125370902	125371594	20.84503	18.65305	1	3	24.4344227898799	5.99843440861935	11.5726141030819	18.5810575408899	21.0640135371394	18.760381526127
chr5	125383948	125385814	10.60275	8.66114	1	4	49.9312117880155	32.4915197133548	67.121161797875	41.0331687361319	75.4793818414161	20.2612120482172
chr5	125389199	125390093	46.73409	44.14824	2	4	44.6193807467372	20.4946508961161	63.6493775669505	26.3231648495941	66.7027095342747	20.2612120482172
chr5	125392700	125394018	97.28	94.1823	2	4	109.423719450332	88.976777061187	113.411618210203	74.3242301635598	142.182091375691	42.3984622490471
chr5	125405088	125406727	42.22593	39.69643	2	4	97.7376911595196	65.9827784948128	86.7946057731143	120.002663284914	124.628746761408	61.9092590362192
chr5	125408810	125409922	72.44832	69.58318	2	4	105.174254617309	51.9864315413677	97.209958465888	89.808444780968	91.2773919942706	65.286127710922
chr5	125425904	125427110	30.94473	28.57558	2	3	58.4301414540606	30.9919111112	54.3912862844849	32.5168506965574	87.766723071414	15.7587204819467
chr5	125433595	125434977	166.79243	163.12923	2	4	87.1140290769631	53.9859096775741	77.5365144906487	38.7105365435207	91.2773919942706	38.2711783132991
chr5	125440809	125442653	94.28926	91.21793	2	4	76.4903669944066	18.9950422939613	65.9639003875669	42.5815901978728	77.2347163028443	29.2661951807582
chr10	13016495	13017028	33.35687	30.9516	1	3	22.3096903733686	13.9963469534451	21.9879667958556	23.2263219261124	22.8193479985676	14.6330975903791
chr5	125465221	125466162	177.36227	173.62289	2	4	95.6129587430083	51.4865620073161	86.7946057731143	65.0337013931148	105.320067685697	48.4017843374077
chr5	125475255	125476690	96.16577	93.07784	2	4	44.6193807467372	26.4930853047355	79.8510373112651	47.2268545830953	71.9687129185595	33.7686867470286
chr5	125492462	125493209	18.78193	16.63138	2	2	35.0580848724364	18.9950422939613	23.1452282061638	13.161582424797	33.3513547671373	15.3835128514242
chr5	125497764	125498297	50.58185	47.94979	2	4	32.9333524559251	12.4967383512903	26.6170124370884	15.4842146174083	33.3513547671373	22.1372502008299
chr5	125509483	125510090	42.68783	40.15338	2	2	38.2451834972033	18.4951727599097	30.088796668013	17.8068468100195	26.3300169214242	18.0099662650819
chr5	125520727	125521606	26.33588	24.04252	1	3	29.7462538311581	28.9924329749935	53.2340248741768	30.1942185039461	47.3940304585636	16.8843433735143
chr5	125531351	125532147	48.49692	45.88941	2	3	36.120451080692	13.9963469534451	52.0767634638686	22.452111195242	52.6600338428484	18.760381526127
chr5	125532743	125533423	20.04134	17.86383	2	4	29.7462538311581	11.9968688172387	27.7742738473966	13.161582424797	29.8406858442808	7.50415261045081
chr5	125546281	125547158	28.60874	26.27614	1	4	26.5591552063912	13.9963469534451	24.302489616472	21.6779004643716	22.8193479985676	12.7570594377664
chr5	125549313	125550394	16.41484	14.31606	1	3	28.6838876229025	17.9953032258581	31.2460580783211	17.8068468100195	29.8406858442808	20.2612120482172
chr5	125574734	125575267	21.62827	19.42	1	3	27.6215214146468	13.9963469534451	16.2016597443147	13.9357931556675	15.7980101528545	16.1339281124692
chr5	125588034	125589878	90.89151	87.85138	2	4	151.918367780558	60.4842136202451	118.040663851435	111.48634524534	140.426756914262	100.180437349518
chr5	125669083	125670037	13.83607	11.80002	1	3	25.4967889981355	9.49752114698064	18.516182564931	16.2584253482787	12.287341229998	18.760381526127
chr5	125800054	125800661	39.17288	36.68365	1	4	25.4967889981355	7.9979125448258	23.1452282061638	19.3552682717604	26.3300169214242	16.8843433735143
chr10	13060375	13061825	66.06582	63.26482	2	4	39.307549705459	12.9966078853419	34.7178423092457	20.1294790026308	36.8620236899939	19.8860044176946
chr5	126079178	126079800	59.63337	56.89906	1	3	45.6817469549929	16.4956946237032	20.8307053855474	20.1294790026308	26.3300169214242	30.0166104418032
chr5	126104099	126105856	42.80365	40.26664	1	4	49.9312117880155	43.9885189965419	59.0203319257177	66.5821228548556	61.4367061499898	37.1455554217315
chr5	126337796	126338793	64.46761	61.68281	1	4	36.120451080692	34.4909978495613	31.2460580783211	34.8394828891686	38.6173581514222	22.887665461875
chr5	126623158	126623667	49.69258	47.07061	1	4	25.4967889981355	17.4954336918064	18.516182564931	16.2584253482787	17.5533446142828	18.760381526127
chr5	126754989	126755547	44.01943	41.4669	1	4	29.7462538311581	22.4941290323226	21.9879667958556	14.7100038865379	38.6173581514222	17.6347586345594
chr5	126765055	126765636	26.36904	24.07324	2	2	38.2451834972033	15.9958250896516	23.1452282061638	13.9357931556675	24.5746824599959	16.1339281124692
chr10	13090385	13091464	64.46761	61.68281	2	3	19.1225917486017	8.99765161292903	41.6614107710949	27.0973755804645	36.8620236899939	15.7587204819467
chr5	127234754	127235765	20.90522	18.70995	2	3	35.0580848724364	15.4959555556	30.088796668013	25.5489541187237	40.3726926128505	24.7637036144877
chr5	127241290	127242955	109.19481	105.99376	2	4	76.4903669944066	31.4917806452516	78.6937759009569	36.3879043509095	70.2133784571312	31.5174409638934
chr5	127277411	127278343	52.28569	49.6333	1	4	7.43656345778953	1.99947813620645	3.47178423092457	6.96789657783373	8.7766723071414	6.75373734940573
chr10	13106892	13108467	83.60918	80.63599	2	4	61.6172400788276	34.9908673836129	79.8510373112651	51.8721189683177	80.7453852257009	37.1455554217315
chr5	127338850	127339838	59.98957	57.25194	1	4	55.2430428292937	18.4951727599097	42.818672181403	37.1621150817799	42.1280270742787	32.643063855461
chr5	127361188	127361565	32.64017	30.24517	1	3	18.060225540346	14.4962164874968	11.5726141030819	13.9357931556675	14.0426756914262	17.2595510040369
chr5	127583768	127584340	21.25777	19.05729	2	3	16.9978593320904	8.49778207887741	13.8871369236983	12.3873716939266	26.3300169214242	15.7587204819467
chr5	127616811	127617821	133.35645	129.95471	2	4	59.4925076623163	25.4933462366322	62.4921161566423	42.5815901978728	77.2347163028443	29.2661951807582
chr5	127620688	127621249	17.12811	15.01475	1	3	13.8107607073234	14.9960860215484	16.2016597443147	15.4842146174083	29.8406858442808	9.38019076306351
chr5	127632201	127632930	32.94538	30.54502	1	4	24.4344227898799	6.49830394267096	25.4597510267802	7.74210730870414	17.5533446142828	12.7570594377664
chr5	127638930	127640612	81.08195	78.1334	2	4	90.3011277017301	46.4878666668	75.2219916700324	67.356333585726	98.2987298399837	54.7803140562909
chr5	127659265	127659899	22.21654	19.99742	1	3	22.3096903733686	12.4967383512903	26.6170124370884	11.6131609630562	22.8193479985676	12.3818518072438
chr5	127688528	127689371	153.11198	149.55162	2	4	70.1161697448728	83.4782121866193	75.2219916700324	61.1626477387627	93.0327264556989	54.7803140562909
chr5	127720381	127721241	66.52544	63.72031	2	4	33.9957186641807	22.4941290323226	37.0323651298621	23.2263219261124	28.0853513828525	22.1372502008299
chr5	127947220	127947757	32.27309	29.88254	1	3	22.3096903733686	10.4972602150839	19.6734439752392	13.9357931556675	10.5320067685697	13.5074746988115
chr5	128233161	128233744	13.03261	11.01785	1	3	23.3720565816243	12.4967383512903	15.0443983340065	13.161582424797	10.5320067685697	12.7570594377664
chr5	128291222	128291821	51.63338	48.98855	1	4	32.9333524559251	18.9950422939613	25.4597510267802	17.8068468100195	28.0853513828525	12.0066441767213
chr5	128432259	128432653	16.58555	14.48391	0	3	7.43656345778953	3.49908673836129	13.8871369236983	4.64526438522249	12.287341229998	1.12562289156762
chr5	128432997	128434232	30.28724	27.92797	2	4	43.5570145384816	13.4964774193935	42.818672181403	21.6779004643716	31.5960203057091	21.0116273092623
chr10	13192572	13193895	163.38457	159.74661	2	4	75.428000786151	46.4878666668	68.2784232081832	44.904222390484	84.2560541485575	49.5274072289753
chr5	128439547	128440651	32.69437	30.29873	1	4	35.0580848724364	19.4949118280129	43.9759335917112	35.6136936200391	38.6173581514222	24.0132883534426
chr5	128441034	128441481	19.5742	17.40632	2	3	14.8731269155791	7.49804301077419	12.7298755133901	18.5810575408899	24.5746824599959	13.882682329334
chr5	128455692	128456283	34.11594	31.69833	1	4	28.6838876229025	15.9958250896516	24.302489616472	15.4842146174083	24.5746824599959	11.6314365461988
chr5	128460378	128460913	46.82518	44.23839	1	4	24.4344227898799	15.4959555556	30.088796668013	17.0326360791491	26.3300169214242	22.1372502008299
chr5	128482555	128483713	48.05852	45.45665	2	4	54.180676621038	21.4943899642193	55.5485476947931	41.0331687361319	63.1920406114181	29.6414028112807
chr5	128498808	128499512	56.92552	54.22064	2	3	24.4344227898799	13.9963469534451	21.9879667958556	14.7100038865379	28.0853513828525	18.0099662650819
chr5	128522617	128523199	33.09498	30.69287	1	3	18.060225540346	8.49778207887741	23.1452282061638	18.5810575408899	24.5746824599959	14.6330975903791
chr5	128526988	128527443	47.58716	44.99131	1	4	24.4344227898799	7.9979125448258	17.3589211546229	13.161582424797	15.7980101528545	10.5058136546311
chr5	128578926	128579735	37.04758	34.58817	2	4	31.8709862476694	25.9932157706839	35.8751037195539	20.9036897335012	56.170702765705	11.6314365461988
chr5	128585615	128586156	10.37324	8.43649	2	0	10.6236620825565	9.49752114698064	11.5726141030819	4.64526438522249	7.02133784571312	4.87769919679303
chr5	128592682	128593947	29.04208	26.70209	2	4	33.9957186641807	21.994259498271	28.9315352577048	23.2263219261124	45.6386959971353	18.0099662650819
chr5	128599248	128601871	79.93744	76.99937	2	4	140.232339489746	47.4876057349032	146.97219910914	71.2273872400781	168.512108297115	54.4051064257684
chr10	13473481	13475327	56.03064	53.33643	2	4	48.8688455797598	23.4938681004258	32.4033194886293	16.2584253482787	49.1493649199919	21.3868349397848
chr5	128729216	128729870	37.7606	35.29161	1	4	23.3720565816243	14.9960860215484	17.3589211546229	13.9357931556675	31.5960203057091	17.2595510040369
chr5	128730571	128731077	31.73416	29.35186	2	2	24.4344227898799	10.4972602150839	24.302489616472	10.0647395013154	28.0853513828525	16.1339281124692
chr5	128739629	128740253	30.03406	27.67974	2	4	20.1849579568573	10.9971297491355	20.8307053855474	13.9357931556675	22.8193479985676	8.62977550201843
chr10	13500590	13501444	81.10536	78.15661	2	4	36.120451080692	32.9913892474064	40.5041493607867	31.742639965687	66.7027095342747	18.3851738956045
chr5	128769121	128769530	33.9547	31.53903	1	4	32.9333524559251	13.9963469534451	17.3589211546229	13.9357931556675	21.0640135371394	10.8810212851537
chr5	128781807	128782540	19.91786	17.74473	1	4	15.9354931238347	4.99869534051613	15.0443983340065	10.8389502321858	22.8193479985676	7.50415261045081
chr5	128808565	128810268	32.98494	30.58412	2	4	70.1161697448728	37.4902150538709	42.818672181403	45.6784331213544	45.6386959971353	45.4001232932274
chr10	13552741	13553793	121.5	118.19518	2	4	47.8064793715042	20.9945204301677	54.3912862844849	19.3552682717604	54.4153683042767	20.6364196787397
chr5	128917165	128917803	40.96801	38.45485	2	4	19.1225917486017	15.4959555556	23.1452282061638	20.9036897335012	24.5746824599959	14.6330975903791
chr5	128953450	128954756	34.12081	31.70314	2	4	45.6817469549929	41.4891713262838	59.0203319257177	33.2910614274278	59.6813716885615	46.1505385542725
chr5	128970813	128971589	58.73406	56.01009	2	3	55.2430428292937	26.4930853047355	30.088796668013	18.5810575408899	54.4153683042767	19.8860044176946
chr5	128976302	128976865	30.56013	28.19745	1	3	38.2451834972033	11.9968688172387	32.4033194886293	11.6131609630562	28.0853513828525	12.0066441767213
chr5	128981511	128982310	95.30452	92.22421	2	4	50.9935779962711	23.9937376344774	41.6614107710949	25.5489541187237	42.1280270742787	21.3868349397848
chr10	13605315	13606008	32.27309	29.88254	1	4	7.43656345778953	5.49856487456774	11.5726141030819	6.19368584696331	8.7766723071414	3.00166104418032
chr5	129007713	129009052	68.39841	65.57385	2	4	81.8021980356849	29.9921720430968	68.2784232081832	30.9684292348166	77.2347163028443	22.5124578313524
chr5	129018611	129021124	89.75443	86.7244	2	4	166.791494696137	58.9846050180903	133.085062185442	92.1310769735793	201.863463064252	57.4067674699487
chr5	129063077	129064020	25.05976	22.78766	1	3	31.8709862476694	21.994259498271	35.8751037195539	17.8068468100195	56.170702765705	17.2595510040369
chr5	129065812	129066566	18.87371	16.72173	1	3	27.6215214146468	13.9963469534451	23.1452282061638	24.0005326569828	28.0853513828525	12.0066441767213
chr5	129103514	129104270	19.49706	17.33037	1	4	21.247324165113	9.49752114698064	17.3589211546229	10.8389502321858	19.3086790757111	12.3818518072438
chr5	129116223	129116981	46.51272	43.92913	2	2	25.4967889981355	20.9945204301677	26.6170124370884	15.4842146174083	19.3086790757111	11.6314365461988
chr5	129155032	129156349	136.88449	133.45366	2	4	134.920508448467	79.4792559142064	113.411618210203	113.03476670708	143.937425837119	91.9258694780224
chr5	129161409	129162417	43.9554	41.40481	1	4	35.0580848724364	22.4941290323226	26.6170124370884	15.4842146174083	36.8620236899939	22.1372502008299
chr5	129163630	129164310	21.03626	18.83907	2	4	32.9333524559251	18.9950422939613	32.4033194886293	17.8068468100195	35.1066892285656	14.2578899598565
chr5	129169282	129170208	14.6582	12.60124	1	3	33.9957186641807	10.9971297491355	24.302489616472	19.3552682717604	24.5746824599959	11.6314365461988
chr5	129177179	129178450	32.5545	30.16052	2	4	37.1828172889477	16.4956946237032	32.4033194886293	35.6136936200391	36.8620236899939	21.7620425703073
chr5	129186413	129186788	30.48344	28.12173	1	3	12.7483944990678	4.99869534051613	11.5726141030819	9.29052877044497	7.02133784571312	5.25290682731557
chr5	129196463	129197758	29.81068	27.45916	2	4	54.180676621038	23.9937376344774	48.604979232944	53.4205404300586	73.7240473799878	26.6397417671004
chr5	129214012	129214568	23.23785	20.99968	1	4	32.9333524559251	17.9953032258581	24.302489616472	17.8068468100195	28.0853513828525	15.0083052209016
chr5	129217294	129218039	31.83907	29.45551	2	3	32.9333524559251	27.4928243728387	41.6614107710949	16.2584253482787	33.3513547671373	11.6314365461988
chr5	129218427	129219012	14.12031	12.07913	0	3	19.1225917486017	13.4964774193935	23.1452282061638	12.3873716939266	21.0640135371394	9.75539839358605
chr5	129241782	129242944	117.46216	114.19125	2	4	70.1161697448728	56.4852573478322	79.8510373112651	72.0015979709485	128.139415684264	41.648046988002
chr5	129269718	129271486	166.9093	163.24525	2	4	133.858142240212	96.4748200719612	142.343153467907	75.8726516253006	166.756773835687	53.6546911647233
chr5	129281517	129282706	134.5181	131.10678	2	4	89.2387614934744	42.4889103943871	54.3912862844849	48.7752760448361	84.2560541485575	34.1438943775512
chr10	13868317	13869396	38.58058	36.09941	2	4	36.120451080692	17.4954336918064	35.8751037195539	10.0647395013154	45.6386959971353	12.3818518072438
[truncated: 45,155 more rows]
