# Supplementary material for: OCT4 activates a Suv39h1-repressive antisense lncRNA to couple histone H3 Lysine 9 methylation to pluripotency
Source: Nucleic Acids Res. 2022 Jun 28;50(13):7367–79. doi: 10.1093/nar/gkac550 (PMC9303268; doi:10.1093/nar/gkac550)
Supplement: gkac550_Supplemental_Files [file gkac550_supplemental_files.zip › TableS3.xlsx]

## Sheet: h3k9Regions_final
chr	start	end	chromHMM_overlap	repeatmasker_overlap	overlap	inputnorm_WT_1	inputnorm_A8_1	inputnorm_D8_1	inputnorm_WT_2	inputnorm_A8_2	inputnorm_D8_2
chr1	3001001	3005000	silent_chr	LINE	LINE	4.6617502466129	5.81290064193605	6.06488463727251	3.38234125940462	5.26719243674743	3.53441239245316
chr1	3170001	3173000	none	LINE	LINE	3.84335409220752	5.97576208233513	4.38385683020242	2.37309427071131	4.29089360979882	2.84955546343838
chr1	5799001	5823000	silent_chr	LINE-LTR	LINE-LTR	7.94977196310689	6.30451801020143	7.54048678441743	5.43241105949906	6.06562701294064	6.52718687351698
chr1	35471001	35477000	insulator	LINE-LTR	LINE-LTR	6.90848646302926	6.83622434841119	6.71945786410857	5.50102898482969	6.34680330887579	5.92458080361347
chr4	5747001	5751000	silent_chr	LTR	LTR	3.91587020715484	6.68368564482642	6.02309759653103	5.10478945344121	3.15790484766093	3.9552423489913
chr4	5760001	5768000	silent_chr	LINE-LTR	LINE-LTR	5.8938250970674	9.13046744039498	8.17253958214027	5.19729883116961	5.54571612611716	5.65953376766234
chr4	5814001	5817000	none	LTR	LTR	3.02008290486451	3.26108351662991	4.58068305523191	2.43394284175519	1.85617307839612	3.71585550402073
chr4	5819001	5822000	insulator	LINE	LINE	3.68342129074838	3.55925043965702	4.06226115539992	4.52645759043082	2.67176427950957	3.74852236559454
chr4	5840001	5843000	none	LINE	LINE	3.29532246940899	4.61824933759333	4.4307202171142	3.64753378646367	2.44275591269446	5.09358039089611
chr4	5854001	5856000	none	LINE	LINE	4.59462104306167	2.02950410343457	4.27530418488312	2.92073141010622	2.7989911499624	4.32182578621488
chr4	5869001	5874000	none	LINE-LTR	LINE-LTR	6.20012782799516	5.33001077669685	8.58878072855983	3.84529164235628	3.90404739618133	4.52762701412987
chr4	5875001	5890000	silent_chr	LINE-LTR	LINE-LTR	5.98041266696953	6.29185833548215	6.92178569826488	5.05448796804493	5.77499359794615	5.29583332177808
chr4	5896001	5898000	none	LINE	LINE	5.13414093826967	5.35381727644389	8.4893735442015	3.06367725954264	4.17940269437568	4.66482783273987
chr4	5900001	5905000	silent_chr	LINE-LTR	LINE-LTR	4.37903765101186	4.43743425936141	6.32046171563249	2.93663953325495	4.99080302852231	3.86504745108648
chr1	35483001	35491000	none	LINE	LINE	4.84822025647741	4.56238341818696	4.61783065271562	3.98115345571599	4.49561040086269	4.38107159425101
chr4	5911001	5932000	silent_chr	LINE-LTR	LINE-LTR	6.39196591390122	6.16084264522696	7.40000791699192	4.97219751958559	6.04809674346478	5.1789539772015
chr4	5997001	6004000	none	LINE-LTR	LINE-LTR	6.18804180883727	6.29236472247092	7.26386633353928	4.31471685583874	6.04963769003238	6.76204034577838
chr4	6024001	6027000	none	LINE	LINE	3.75668849141683	3.00667274582899	5.0101220916599	4.05230132776433	7.69468112498756	3.4986208745549
chr4	6059001	6061000	none	LTR	LTR	3.24072017143848	3.82667440378236	5.20659746780343	3.28820905484181	2.68703150396391	2.41816442800118
chr4	6102001	6107000	none	LINE-LTR	LINE-LTR	3.27840296412963	4.67190688198044	5.11582086996497	4.28475354433986	3.87552620764025	3.94452353503739
chr4	6113001	6116000	enhancer	LINE-LTR	gene & regulatory elements	4.45334258852903	3.67021431732229	4.39484394005255	2.07839628938114	2.8112751236613	2.86651710310171
chr4	6137001	6143000	none	LINE-LTR	LINE-LTR	4.44985250813049	4.93094330315955	5.78947441702922	3.59103154192293	5.09690416398748	3.4390468348953
chr4	6144001	6154000	silent_chr	LINE	LINE	6.29216751235136	6.74540494281635	7.89790079726943	5.11645856947686	4.37276353239409	6.04930882053165
chr4	6158001	6161000	none	LTR	LTR	5.45848574330674	6.41423519110185	3.85394007050762	1.79300456009299	16.4886024106876	2.74401637219992
chr4	6171001	6174000	none	LTR	LTR	6.39592133835289	4.7419524448503	5.90937477477835	5.17766022700649	5.72520917037764	4.11602455829988
chr1	35507001	35511000	none	LTR	LTR	3.17620583469225	3.89664787859438	4.07686405497816	4.28687997289784	5.78766599769086	5.10215544205923
chr4	6175001	6178000	none	LINE-LTR	LINE-LTR	3.41383556521191	4.38115171535082	6.56087416764987	3.5156952158686	4.58016733630212	4.23708410413223
chr4	6181001	6187000	none	LINE-LTR	LINE-LTR	5.13784388882017	5.63970072324429	7.16261899029897	4.3664934581088	4.93408935774364	4.35685578245573
chr4	6253001	6258000	none	LINE	LINE	5.26071452072316	5.05121021299271	5.46558773635626	4.87802711201768	4.10906441028247	4.2819932904894
chr4	6286001	6289000	none	LINE-LTR	LINE-LTR	3.51629161458801	3.87526709462404	6.10757740697588	3.44808569248651	2.84988189814354	4.71176495489592
chr4	6307001	6311000	none	LINE	LINE	3.86071710564561	5.05121021299271	4.96100324762402	3.31061299494293	5.77499359794615	4.73342824204487
chr4	6369001	6373000	silent_chr	LINE-LTR	LINE-LTR	4.9880727638758	7.06138570591838	7.05726875276825	2.88287007701225	5.41292503381159	6.17403683744983
chr4	6477001	6484000	silent_chr	LINE-LTR	LINE-LTR	6.47090608700054	6.05872923121767	5.94182900695104	4.05230132776434	6.05378639232975	5.31653172113735
chr4	6486001	6490000	none	LINE-LTR	LINE-LTR	4.7063979954537	6.39393697847178	7.88259209087825	6.90354696934198	6.45040233195881	5.07406475721451
chr4	6504001	6507000	none	LINE	LINE	3.91587020715483	6.01334549165799	5.69778590816224	4.37704054375641	4.27482284721531	5.53090800021547
chr4	6517001	6521000	silent_chr	LTR	LTR	7.21748626416773	6.50534648643001	5.51839534733554	4.79139033705521	4.99080302852231	5.89699672294887
chr1	35576001	35578000	none	LTR	LTR	2.8553220260504	3.02292503094158	3.124592272218	2.61165930321668	4.80917570311722	3.08701841872491
chr4	6528001	6537000	none	LINE-LTR	LINE-LTR	4.40291874038305	5.01865676371456	4.9385489189219	4.52645759043082	5.32336430030586	4.49972176288716
chr4	6550001	6554000	none	LINE-LTR	LINE-LTR	2.43418958823138	4.43484230009777	4.78090081949246	2.57472973162142	3.41985827777225	3.16617273715376
chr4	6566001	6568000	none	LINE-LTR	LINE-LTR	4.04639921406	3.47914989160212	2.67206511555195	2.10941712952116	3.86042675488321	3.27411044410218
chr4	6574001	6579000	silent_chr	LINE-LTR	LINE-LTR	6.28052612934978	4.95557628469164	6.92575700905928	4.63516658723729	4.98997178218178	3.81875611797823
chr4	6590001	6592000	none	LINE-LTR	LINE-LTR	4.86517207555601	3.90867456957769	5.0719754508162	3.22616737456178	3.23305929621326	5.4022822327686
chr4	6608001	6611000	act_promoter	LINE	gene & regulatory elements	3.95937987612322	3.45113741260371	4.36365472499411	3.37506740723386	3.2534981768215	3.44321285165471
chr4	6613001	6615000	none	LTR	LTR	2.97066015715194	4.14252689425328	4.62472808460914	3.8943085468083	3.4975823295398	2.78436955414404
chr4	6622001	6624000	none	LINE-LTR	LINE-LTR	2.31222812232	2.98593707171983	7.03175030408407	2.63677141190145	3.05344489086808	2.05801227914994
chr4	6635001	6641000	none	LINE-LTR	LINE-LTR	7.13039052646104	5.33183300260342	6.13852796815988	4.74618854142261	3.58779774676999	4.90756774258832
chr4	6733001	6735000	none	LTR	LTR	5.90815504939151	5.66972574927753	5.70597238216822	2.55350494626246	4.93248790063305	3.4986208745549
chr1	35625001	35627000	none	none	none	4.21709099232059	3.50778487013383	6.68016278887987	3.0982064089842	2.89273726503292	1.49673620301814
chr4	6799001	6807000	none	LINE-LTR	LINE-LTR	4.21544497710111	5.34519599258488	5.99778056851042	5.15890058850284	4.16953164408193	5.43583678079822
chr4	6847001	6851000	none	LINE	LINE	3.70533955085619	5.56489260753434	8.12452231079984	4.04304949824889	3.04253973054355	4.40543253505535
chr4	7007001	7010000	none	LINE	LINE	5.85616625574507	4.96101003061784	5.62111259064282	4.1729773649223	5.84852136789347	2.79301666456064
chr4	7058001	7066000	silent_chr	LINE-LTR	LINE-LTR	5.77897654503192	8.98163518115725	8.36742040050417	6.01183881913531	5.49620080356254	4.61278614292228
chr4	7080001	7106000	silent_chr	LINE-LTR	LINE-LTR	7.72701800189292	8.00439664673652	8.65257854269955	7.4500223476152	6.33125893670049	6.35425825172567
chr4	7116001	7122000	none	LINE	LINE	2.69570775130224	3.04204536636816	6.829718672213	3.0953403531017	4.40841106119079	7.10949696433616
chr4	7123001	7129000	none	LINE-LTR	LINE-LTR	4.84822025647741	6.92347345796298	8.43233663514344	5.12287017169425	4.21375394939795	3.9060233053254
chr4	7132001	7136000	none	LINE-LTR	LINE-LTR	6.62195937470086	5.77281167199167	6.18270385779307	4.14349793298799	5.2463734943097	4.23475603594315
chr4	7161001	7172000	silent_chr	LINE-LTR	LINE-LTR	7.62698903092902	8.8604804999532	8.18858664443339	5.04425835320278	5.34734536513272	5.14503069787486
chr4	7174001	7176000	none	LINE	LINE	4.14092021906029	4.86296635412342	5.78947441702922	3.3147983463904	3.46057087631715	7.37454400028729
chr1	35628001	35631000	none	LINE-LTR	LINE-LTR	5.22116027620645	3.70172177018946	3.69978246768731	3.18985029342224	3.61461854648708	4.16076395567271
chr4	7277001	7285000	none	LINE	LINE	4.53012435729677	4.48091228571934	5.0508547915921	3.42374626406896	4.09804445879663	5.70853406002305
chr4	7293001	7305000	silent_chr	LINE-LTR	LINE-LTR	6.69670557165609	8.42452188782765	12.2319197012598	6.36881710259274	8.41760483428497	6.70550154690064
chr4	7320001	7331000	silent_chr	LINE-LTR	LINE-LTR	6.57704298359339	7.10831287969123	6.77912816352994	4.81557726278844	4.62837962405267	5.91270194485936
chr4	7352001	7357000	none	LINE	LINE	6.00433431763741	5.77281167199167	4.9712839359106	4.37704054375641	6.13742423064483	6.38693465943086
chr4	7361001	7371000	silent_chr	LINE-LTR	LINE-LTR	5.85275224510239	5.88540197055888	8.49865154807495	4.76319996988649	5.16582807766534	4.28752558156238
chr4	7393001	7398000	none	LINE	LINE	5.26695992775212	6.43781693812796	7.2267215625155	4.02107640314971	4.23665478607946	5.84475487278584
chr4	7405001	7408000	none	LTR	LTR	3.76230666961935	6.05629795945554	6.68016278887987	4.09475089848225	4.42749509175871	3.12989367454054
chr4	7463001	7466000	none	LINE-LTR	LINE-LTR	2.55382839597054	5.37362788616246	5.36437314864596	3.69147997666203	3.78904752366811	5.2307812095061
chr4	7479001	7486000	none	LINE-LTR	LINE-LTR	4.07570164418156	5.21156609277025	5.12663655890781	3.75280024205509	5.25980507007598	3.68727200014365
chr4	7494001	7497000	none	LINE	LINE	4.83912415843524	5.23161057774245	5.53499202507189	4.57040378062918	2.78202756723536	5.14503069787486
chr1	35783001	35801000	silent_chr	LINE-LTR	LINE-LTR	7.03303600945089	7.43909030984141	8.78786932399197	5.45465439552946	5.9789010737357	5.92608355080526
chr4	7508001	7511000	none	LINE-LTR	LINE-LTR	4.52500557271225	7.4866151371142	5.88490531401322	2.96129712413548	3.8931422358568	3.55864623269678
chr4	7621001	7637000	none	LINE-LTR	LINE-LTR	4.30516724529303	5.0966256894332	5.70547711505754	4.11183483942893	4.12888614287235	4.22273630610766
chr4	7646001	7655000	silent_chr	LINE-LTR	LINE-LTR	6.32200732239455	8.3685724758907	9.90506896282188	5.82726482030221	6.21016806480963	6.97068675195948
chr4	7691001	7697000	none	LINE-LTR	LINE-LTR	7.66055483148323	8.16549019393558	6.8392142838532	5.2735428238029	3.95340759554498	5.11563052245843
chr4	7701001	7707000	silent_chr	LINE	LINE	4.56851524168064	4.88142163440472	3.24980892431994	4.36136244346943	4.34528696008149	3.06251827254456
chr4	7733001	7741000	none	LINE-LTR	LINE-LTR	4.14895771948548	3.84854111466111	4.87711000073088	3.85448039121594	4.00980687555506	2.97425062260711
chr4	7743001	7747000	none	LINE-LTR	LINE-LTR	4.25725376367603	5.71835118452005	5.26487406242227	7.87929339556434	6.02653596881857	4.11602455829988
chr4	7759001	7767000	none	LINE-LTR	LINE-LTR	6.6808394932104	6.29818817284179	8.27252717460123	5.12806578038765	5.86651220522101	4.78185206037781
chr4	7773001	7780000	none	LINE-LTR	LINE-LTR	5.50086529100322	6.23201260044555	6.12348255647321	5.29647127086291	5.07013872576699	3.82790283921889
chr4	7785001	7788000	none	LINE-LTR	LINE-LTR	3.99745083647056	6.34511627740463	5.52841058390058	2.9004485530916	3.66413386904169	6.07113622349233
chr1	35827001	35833000	silent_chr	LINE-LTR	LINE-LTR	2.72747178607799	2.75143002352121	3.28577112786368	3.61367360713051	3.05344489086808	3.14214374763072
chr4	7829001	7839000	none	LINE-LTR	LINE-LTR	8.70723985086868	7.84834576540104	9.09884241933638	7.90346547879032	6.09671163209993	9.51830679106848
chr4	7869001	7872000	none	LINE	LINE	5.22116027620645	4.37566842158943	5.51501811640082	2.69132530318217	6.12597381230408	6.03683601883983
chr4	7877001	7884000	silent_chr	LINE-LTR	LINE-LTR	3.50252835195516	6.22197176381755	5.30123010310192	3.86023334702372	4.25573881664738	3.99729308065662
chr4	7885001	7888000	none	LINE	LINE	3.87086020477375	4.57014257366007	7.17762171996667	4.74618854142261	5.1399655662946	4.07314930248426
chr4	7928001	7930000	none	LINE-LTR	LINE-LTR	3.65481219334451	7.05201425839891	5.84514244026989	3.16412569428174	2.646318905419	5.71670077541651
chr4	7944001	7948000	none	LINE-LTR	LINE-LTR	4.97014295523498	5.66083903180218	4.75319275362606	4.47196431458486	4.82999464555496	3.14418542647908
chr4	8017001	8021000	none	LINE-LTR	LINE-LTR	6.24674533046128	9.79316265784301	6.68016278887987	4.48251140023247	3.53327194514735	4.74925910573064
chr4	8030001	8033000	none	LTR	LTR	3.45517959454838	4.20934184416059	7.40626743984507	3.22272061454622	3.76055844454279	4.83632885600236
chr4	8036001	8048000	silent_chr	LINE-LTR	LINE-LTR	5.00949161636024	6.48652677624747	6.08436448608788	3.83796727732322	4.33799756909534	5.22220615834298
chr4	8054001	8059000	silent_chr	LTR	LTR	4.9389353964115	5.13251741964048	7.68218720721185	3.28968623770562	5.74047639483199	11.5763190702184
chr1	35867001	35869000	none	LTR	LTR	2.61058013810322	2.8992915763351	5.185915849262	4.13770283098382	2.39186516451333	2.7011411163843
chr4	8082001	8085000	insulator	LINE-LTR	LINE-LTR	2.27832448416281	5.24801061090152	2.89473720851461	2.32035884247328	4.58016733630212	2.32880336851178
chr4	8090001	8096000	silent_chr	LINE-LTR	LINE-LTR	6.32035191330254	5.57904831726047	7.59470888497652	6.44544122909244	4.77774318218182	4.79555691462298
chr4	8111001	8126000	silent_chr	LINE-LTR	LINE-LTR	4.41940907274403	5.81731572673169	5.81018810009552	3.90427205551724	4.60585051762718	4.59556140004356
chr4	8132001	8138000	none	LINE-LTR	LINE-LTR	3.70071250346501	4.45695018793474	4.70484583517883	2.34757712801549	3.92585771683039	3.55252119615169
chr4	8163001	8165000	insulator	LTR	LTR	2.61058013810322	3.51549428743082	9.79757209035714	1.95121084480707	2.12519764404418	5.25936471338319
chr4	8173001	8176000	none	LINE	LINE	2.6699115048783	3.13326949302179	5.49497261665925	3.09820640898421	2.35551463009823	2.21632091600763
chr4	8191001	8194000	none	LINE	LINE	3.84467256702475	5.67927074212143	6.97060464926595	4.12295166224591	4.08943512169832	7.56622161452185
chr4	8253001	8257000	none	LINE-LTR	LINE-LTR	3.59943625102111	3.8855463176867	6.27704951713712	4.05657140292531	6.15778052991729	4.53524928183043
chr4	8264001	8266000	none	LTR	LTR	4.9310958164172	6.59394436671462	7.19402146494755	3.11390147691219	2.59542815723787	3.24949307234201
chr4	8273001	8278000	none	LTR	LTR	4.49823039180863	6.30198607525757	6.25602546895099	3.40751997845726	4.58016733630212	2.69501607983921
chr4	8285001	8287000	none	LINE-LTR	LINE-LTR	2.12109636220887	4.38115171535082	4.21140697559818	2.5962056978722	4.88551182538892	2.57251534893743
chr4	8302001	8304000	none	LINE-LTR	LINE-LTR	3.48077351747096	4.61824933759333	5.76923149948716	2.27595006079915	2.01527362797293	2.37957669776712
chr4	8309001	8320000	silent_chr	LINE-LTR	LINE-LTR	8.19942775770449	6.49038183792359	8.04019593152607	5.5196414889137	6.88857167379838	8.39742510331718
chr4	8353001	8356000	none	LINE-LTR	LINE-LTR	5.05090504980841	4.99570240845433	8.66333611682858	4.13445757386147	3.77405788511294	6.79144052119481
chr4	8389001	8396000	none	LINE-LTR	LINE-LTR	5.29301110569553	4.79272610827667	5.77166064959221	3.90632801763178	6.04582088391879	5.05555190312921
chr4	8397001	8404000	silent_chr	LINE-LTR	LINE-LTR	4.98710826382478	6.98848259841334	5.46803647638151	4.1520805524119	5.85243604083048	5.21853113641593
chr4	8405001	8411000	none	LINE	LINE	2.86905341910354	3.23709065719159	5.60962388040553	2.92735438382528	3.30893721847132	2.94295755918442
chr4	8438001	8441000	none	LINE	LINE	4.45334258852903	6.19837150678593	8.70806934978983	5.74230218591871	5.77805725502728	3.08701841872491
chr4	8443001	8448000	none	LINE	LINE	4.37774207774233	5.05121021299271	5.08273255675642	3.23946202033607	3.63254650810168	3.40143696137282
chr4	8457001	8473000	enhancer	LINE-LTR	gene & regulatory elements	5.90956668248709	6.15483597381465	7.06796250134293	6.39521701172288	5.07442999849299	4.83278055896935
chr1	5826001	5831000	silent_chr	LINE-LTR	LINE-LTR	5.32993444862741	6.04232546993104	6.27530443803867	3.56805663397728	5.12978741665837	5.7127582231576
chr1	35893001	35901000	silent_chr	LINE-LTR	LINE-LTR	5.75084320277811	5.33901657525241	6.99480813763146	5.08060833024914	5.00295201349924	5.57378325603109
chr4	8479001	8482000	none	LINE-LTR	LINE-LTR	2.32051567831398	2.76613892616267	4.9712839359106	2.51507426981369	2.34504567618668	4.60026274162928
chr4	8483001	8488000	act_promoter	LINE-LTR	gene & regulatory elements	3.36474773355527	3.96880802449427	5.41323536340265	3.8965621975877	4.68793597950923	3.0402454123806
chr4	8510001	8513000	enhancer	LTR	gene & regulatory elements	3.739479657283	3.97492329109596	4.21140697559818	2.14137799511997	2.78474174047169	2.74401637219992
chr4	8517001	8520000	enhancer	LTR	gene & regulatory elements	4.03824115112842	5.65027557518052	5.1771261613819	3.6005568245275	4.46566315289456	3.08701841872491
chr4	8547001	8551000	silent_chr	LINE-LTR	LINE-LTR	5.39234585903289	4.97319924445228	6.4746193184528	4.94621947611858	3.8931422358568	4.52221119234264
chr4	8556001	8560000	silent_chr	LINE	LINE	5.22116027620645	5.82091843592493	6.31798528827795	3.09221374668443	6.04582088391879	3.08701841872491
chr4	8579001	8582000	transcribed_genebody	LINE-LTR	gene & regulatory elements	4.9310958164172	4.69721704442718	5.79787713751838	3.80448446574352	3.56235237267942	3.33539921103611
chr4	8656001	8661000	silent_chr	LINE	LINE	2.90314515358031	3.78662151751929	4.28137706014574	2.49446946268772	2.40000768422231	4.82162876829415
chr4	8676001	8679000	silent_chr	LINE-LTR	LINE-LTR	3.4640390294062	3.94838534169241	3.69794725812993	2.22995525120808	3.58085809929075	4.70968194651621
chr4	8701001	8704000	enhancer	none	gene & regulatory elements	2.29886907683717	2.19862944538745	5.3260757370799	2.29775794465698	1.65876330557969	5.48803274439985
chr1	35903001	35906000	none	LINE-LTR	LINE-LTR	3.00021896468579	3.66438240897909	4.42754975542038	2.36596786148995	2.90513471045448	3.22733743775786
chr4	8786001	8788000	transcribed_genebody	LINE	gene & regulatory elements	2.90064459789247	4.13859660308226	5.27948349443732	3.30475350291649	3.44859658262748	6.2475372759909
chr4	8883001	8890000	silent_chr	LINE-LTR	LINE-LTR	5.89053979879702	6.2692325338562	5.50000069617776	5.06940568223634	4.69467151970967	6.0597028219415
chr4	8963001	8967000	none	LINE-LTR	LINE-LTR	4.49599912673333	5.6260452735512	4.56477790573458	3.71101161675019	3.48092717558961	3.79667782532834
chr4	9075001	9078000	none	LINE-LTR	LINE-LTR	3.09007444918341	2.88640583599583	3.89676162684659	1.70935526012922	4.14909276347368	3.38966728330579
chr4	9101001	9104000	silent_chr	LINE-LTR	LINE-LTR	3.71282508530236	4.29890230892997	5.28846220786323	4.72107643273784	4.17940269437568	3.93706696880859
chr4	9114001	9116000	silent_chr	LTR	LTR	2.94742918818106	4.17175843483773	3.45525661493786	1.66532931277986	4.90732214603798	2.00385406127758
chr4	9154001	9159000	enhancer	LINE-LTR	gene & regulatory elements	5.81164864077741	6.44287016963356	5.65536508831307	4.24127486680319	4.73947750452132	4.27973008050499
chr4	9240001	9243000	none	LINE-LTR	LINE-LTR	6.14254150141935	5.59241130724193	5.2358032669599	3.37506740723386	3.12129922177626	4.90291160621016
chr4	9256001	9259000	none	LINE-LTR	LINE-LTR	4.49262628417764	4.67400945033416	7.6079631762243	3.88576839648635	5.56163176550971	4.99067977693861
chr4	9362001	9365000	none	LINE-LTR	LINE-LTR	4.87766288961392	6.01334549165799	3.77956578844519	2.6773371259307	5.28480846496398	4.53973296871311
chr1	35939001	35943000	enhancer	LINE-LTR	gene & regulatory elements	3.32777248373598	2.59036421179113	4.84069767310136	1.93991039589892	3.90989894562376	2.67541596289493
chr4	9387001	9389000	none	LINE	LINE	3.67414982399713	4.32960875399375	6.68016278887987	2.41962553092133	2.99792771103411	5.71670077541651
chr4	9400001	9403000	none	LTR	LTR	5.53759423234017	3.46651681283813	4.42560784763291	3.42780283547189	3.37266867491338	6.43128837234357
chr4	9462001	9467000	silent_chr	LINE-LTR	LINE-LTR	5.02338905362287	6.02856915113054	6.68016278887987	4.06448666419931	3.66413386904169	5.38023210120628
chr4	9493001	9498000	act_promoter	LINE-LTR	gene & regulatory elements	3.40255388786488	3.2957758944664	4.29439036427992	3.41097237965124	2.85379657108055	3.33308510427545
chr4	9508001	9511000	silent_chr	LTR	LTR	4.17692822096516	5.74001160567353	6.04395680898655	2.56143508584712	3.79499579293604	5.46998000510906
chr4	9518001	9521000	silent_chr	LINE-LTR	LINE-LTR	4.55178075361588	5.36046798113512	6.68016278887987	4.62062799799873	2.66482463203032	5.7503284270366
chr4	9661001	9664000	silent_chr	none	none	3.93960275386486	6.21805512541656	5.82737604987393	3.53098084724194	4.30535729612399	3.16933890989091
chr4	9706001	9714000	none	LINE-LTR	LINE-LTR	5.70744481173548	4.11312831629406	6.91874003133986	4.12712047080227	4.73810414100219	6.05754557636587
chr4	9719001	9726000	enhancer	LINE-LTR	gene & regulatory elements	4.50715545210984	4.8018332381916	4.78908729349844	3.85573786789524	4.56288368597645	4.88777916298111
chr4	9727001	9737000	none	LINE-LTR	LINE-LTR	5.02833333418746	4.58075435982182	8.38382846658078	4.75765276495262	4.83113540952415	4.89095510785635
chr1	35946001	35949000	none	LINE-LTR	LINE-LTR	3.06919556777001	5.07212619731152	4.66459643016612	3.92219747520341	2.11392338598559	3.57293798463532
chr4	9918001	9922000	none	LINE-LTR	LINE-LTR	4.24219272441774	8.30680749312755	4.86362729365815	3.07106317386169	5.34352855901914	4.65110775087887
chr4	9926001	9929000	none	LINE-LTR	LINE-LTR	3.03918284734405	5.6895499651841	3.86746266724624	2.7640638248898	4.07125985449077	4.39666259636579
chr4	9996001	10013000	silent_chr	LINE-LTR	LINE-LTR	8.23257752212867	8.46777222294696	9.40219762608092	6.82547114052204	6.59994604690092	7.29896727817162
chr4	10014001	10022000	none	LINE	LINE	4.55333745018004	5.10401031974873	4.84850524999345	3.87302817223557	4.23859553495077	4.48352675100523
chr4	10062001	10069000	none	LINE-LTR	LINE-LTR	3.70453752930838	4.28643601713057	5.40947964969076	3.8733262809311	4.34025380916248	5.55663315370484
chr4	10093001	10097000	silent_chr	LINE	LINE	4.75125585134787	5.89770423220303	4.27092375026746	4.31471685583874	4.93861521479533	3.84924518878045
chr4	10106001	10109000	none	LINE	LINE	3.39375417953419	3.60800729499479	3.92606058644694	3.73942127506024	5.00764962102365	3.92308590712958
chr4	10110001	10112000	none	LINE	LINE	3.86365860439277	2.21135930983552	3.34008139443994	2.10941712952116	4.37660434357758	2.44388958149056
chr4	10132001	10135000	none	LINE	LINE	5.15748758991125	5.51223336735316	5.96443106149988	4.79892396966064	5.66795707867387	4.06457425132114
chr4	10186001	10190000	none	LINE	LINE	4.57921434060729	3.71734084938857	6.79338588699648	3.98811676050095	5.25723555123373	3.80420451600444
chr1	35964001	35967000	enhancer	LINE-LTR	gene & regulatory elements	3.75270894852338	3.65426379877678	4.41918461418207	4.8591930305041	3.69466831795037	4.67010478730179
chr4	10246001	10249000	none	LINE	LINE	2.72408362236858	7.0037788667546	4.77154484919991	2.18475345557549	3.8168061135851	6.43128837234357
chr4	10318001	10322000	none	LINE-LTR	LINE-LTR	3.82885086921806	4.30633128757443	3.98815688888351	3.03228712368667	4.08691854623881	5.94017180572824
chr4	10353001	10356000	none	LINE-LTR	LINE-LTR	5.15060405625771	4.56523372019749	6.57578524530362	10.7580273605579	3.59627953813351	3.30139469780303
chr4	10368001	10371000	none	LINE-LTR	LINE-LTR	3.78534120024967	3.68477340765426	7.41080559391361	2.18475345557549	2.78973828665674	3.25851944198741
chr4	10377001	10379000	none	LINE	LINE	5.45848574330674	3.12043874161712	5.95405813791467	3.29596426487681	3.03436086030015	4.63052762808737
chr4	10417001	10419000	none	LINE	LINE	4.88431122612861	5.15429613570685	2.68658720857125	3.26457412902084	4.1221506026719	5.46164797159023
chr4	10426001	10440000	silent_chr	LTR	LTR	5.17263648181791	5.64259787487907	6.1773548370287	4.87509736600446	5.59902088662238	4.65427392361602
chr4	10446001	10456000	none	LINE-LTR	LINE-LTR	5.47585102138725	6.77657780406073	6.44158554641988	4.02614711740337	5.64276615832421	4.56065684083228
chr4	10472001	10481000	enhancer	LINE-LTR	gene & regulatory elements	4.54210763912757	6.03603736143783	4.82011746143727	4.64683193749589	4.8218983901625	4.11602455829988
chr4	10486001	10495000	none	LINE-LTR	LINE-LTR	5.15548530417869	5.71630071435922	4.8285959289186	4.36031955431508	5.37987909343423	5.52614408290262
chr1	35989001	35993000	silent_chr	LTR	LTR	4.78606358652258	5.53227785232535	5.58205383728318	4.28615608232491	4.06343050861675	4.97816483740324
chr4	10562001	10566000	none	LINE-LTR	LINE-LTR	4.67934175697748	4.65549328386425	4.70896721183335	6.01183881913531	3.81188120247079	5.54768527423028
chr4	10575001	10579000	none	LINE	LINE	3.9566605218127	3.86209231576907	4.98785488236364	3.52494704538405	3.93894390921982	6.26351563219548
chr4	10601001	10606000	silent_chr	LINE	LINE	4.98687744329975	4.89361908976305	6.68016278887987	4.41837371724027	3.9694783581285	4.39413432575258
chr4	10677001	10679000	none	LINE	LINE	4.32377335373346	4.32960875399375	4.38385683020242	3.73942127506024	5.0798219548078	3.15561882802991
chr4	10732001	10738000	silent_chr	LINE	LINE	5.41217833509205	5.27622572171282	5.79484000963073	2.47772805689787	5.31746256604831	3.8821595265783
chr4	10746001	10751000	none	LINE-LTR	LINE-LTR	4.3509668968387	5.53227785232535	6.20300830395988	4.17395304352059	3.83589014415302	5.03069668236653
chr4	10758001	10764000	none	LINE-LTR	LINE-LTR	4.77545147214004	5.31098673823234	6.91165357859353	5.85739935072394	4.6128828172757	5.35503195084934
chr4	10813001	10819000	silent_chr	LINE-LTR	LINE-LTR	5.46847839455307	5.51041114144659	7.39081840471815	6.30049590001715	4.43647581202597	6.36359060000311
chr4	10852001	10855000	none	LINE-LTR	LINE-LTR	3.49817738505832	4.44707875894707	4.93421115087718	4.05230132776433	1.99371989933151	3.2453270555826
chr4	10864001	10873000	silent_chr	LINE-LTR	LINE-LTR	7.05140395998534	7.46030675058819	8.39791893459184	5.43497780820503	6.21357641045323	6.77056213575416
chr1	36000001	36004000	enhancer	LTR	gene & regulatory elements	4.91238198030176	4.03607595711282	6.24638598440715	4.21883425904232	3.82578683385236	4.37327609319363
chr4	10884001	10892000	silent_chr	LTR	LTR	4.96332520083823	4.20934184416059	6.12348255647321	3.51195511457512	3.95458350500231	5.23718050141888
chr4	10916001	10919000	silent_chr	LTR	LTR	3.71505635037766	2.56052130612534	3.38081409437213	3.61237683430499	2.63115995915228	4.30658125081377
chr4	11011001	11013000	enhancer	LINE	gene & regulatory elements	2.82812848294516	4.63886652213616	3.59701073247378	3.4997147830692	4.37660434357758	1.65375986717406
chr4	11021001	11027000	enhancer	LINE-LTR	gene & regulatory elements	3.60021182444301	3.24507164993614	4.03036488262419	3.9698058479183	3.12791915649901	4.25221654736128
chr4	11034001	11038000	silent_chr	LTR	LTR	4.67003780260688	3.05959018615558	5.87532389865338	4.45614368611345	3.75350298779881	3.12131862337741
chr4	11078001	11082000	enhancer	LTR	gene & regulatory elements	5.32993444862741	3.85683538430478	6.01214650999188	3.05865483780568	2.80784171486347	3.90554602975046
chr4	11131001	11135000	none	LINE-LTR	LINE-LTR	3.04567682778709	3.64809626493918	3.75243712214857	3.03856515085786	3.38932382886357	3.95005582611037
chr4	11173001	11187000	silent_chr	LTR	LTR	8.3113951987202	9.15103526216556	9.0936409577655	7.12413576565275	6.06152431478611	6.73833052689417
chr4	11430001	11433000	none	LTR	LTR	2.75561236799785	3.70422082286132	4.59945634644188	3.74603386794275	3.10269400201111	5.75307978035098
chr4	11434001	11442000	silent_chr	LINE-LTR	LINE-LTR	5.77751342039238	6.57013674088558	7.54465444391138	5.43247151164354	4.5306520137475	4.66560738284561
chr1	36008001	36014000	enhancer	LINE-LTR	gene & regulatory elements	4.12291621810785	3.66588976496797	4.17510174304992	3.20135070244976	4.09240925633228	2.89516981643128
chr4	11460001	11467000	silent_chr	LINE-LTR	LINE-LTR	6.10265486829325	7.06138570591838	6.82330913435587	4.90985021526477	5.08907481811346	4.77662109234802
chr4	11752001	11755000	none	LINE	LINE	2.43054012857886	4.57014257366007	4.706478328529	2.03408080346683	2.98706565411008	5.01640493042798
chr4	11790001	11794000	none	LINE-LTR	LINE-LTR	5.13556748479323	5.12716826130839	6.1326084619225	7.55874471411749	3.59870290709452	4.91993560484283
chr4	11841001	11846000	silent_chr	LTR	LTR	5.73753876506203	6.97812399911081	6.53171472690476	4.71103158926392	4.01645443337262	5.17210980681104
chr4	12024001	12029000	insulator	LINE-LTR	LINE-LTR	4.09313182147049	4.82516638246292	6.25194722549014	3.47574413387009	2.89466575654294	6.50597430182885
chr4	12032001	12034000	none	LINE	LINE	4.32806707106587	4.71816338576242	3.26055564695327	5.03916314274499	4.45802954066739	4.06457425132114
chr4	12113001	12119000	enhancer	LINE	gene & regulatory elements	3.96607367134913	3.30504485037691	3.77812485600583	3.08741961684461	2.83137617153222	2.8878559400975
chr4	12131001	12139000	none	LTR	LTR	4.62981339409467	4.12082051458796	5.50820440486586	4.23017521135158	4.49351552183154	4.54994280992788
chr4	12199001	12207000	none	LINE-LTR	LINE-LTR	4.94002087671841	6.84596255973371	7.13692605649559	4.60388659220888	5.30412927010471	4.87423960851302
chr4	12212001	12215000	enhancer	LINE	gene & regulatory elements	3.1507001666763	4.83626509754621	3.73636223784806	3.37506740723386	3.70775451033981	4.5570271895463
chr1	36018001	36024000	enhancer	LINE-LTR	gene & regulatory elements	5.37472381374193	4.86019806208122	6.87024872189678	4.07381183138774	5.26355738330592	5.14503069787486
chr4	12252001	12256000	none	LINE-LTR	LINE-LTR	3.91587020715484	5.54564084230681	7.82533355268785	2.9159589731616	6.52000291403007	4.80202865134987
chr4	12319001	12325000	none	LINE-LTR	LINE-LTR	3.59679930138666	3.36747347532847	3.76908267445974	2.80592278549513	5.63933103282198	3.83538652023398
chr4	12341001	12345000	none	LINE-LTR	LINE-LTR	4.61404861618244	4.40978669388252	4.2458661793728	4.62449139933485	5.67940749701462	6.83554078431945
chr4	12361001	12363000	none	LINE-LTR	LINE-LTR	4.41790484909776	4.10566347361476	5.47773348688149	3.16412569428174	5.66275234306444	3.15561882802991
chr4	12368001	12374000	none	LINE-LTR	LINE-LTR	4.6990442485858	5.1374886483078	5.82477609030379	3.99808130362732	4.44930541240777	4.68468584595974
chr4	12399001	12407000	none	LINE-LTR	LINE-LTR	5.31118028096863	6.5159534730503	5.10347840392686	5.04753384563992	4.6506314491683	3.69506750120103
chr4	12418001	12424000	enhancer	LINE-LTR	gene & regulatory elements	5.18539890445161	5.00703053182951	5.28278179732847	3.71659208534681	5.91708104527679	3.83994974036514
chr4	12430001	12438000	silent_chr	LINE	LINE	4.45974106925967	4.10491847933539	6.14235307282598	3.42437845701487	5.49620080356254	4.06457425132114
chr4	12439001	12453000	silent_chr	LINE-LTR	LINE-LTR	7.12801881186445	7.29619252987836	8.60713282413368	6.39856529288085	5.8141628335207	6.2683624002442
chr4	12467001	12470000	silent_chr	LINE	LINE	3.43933573750107	4.66552667456223	4.31641287896853	4.43856521003411	3.17088507897839	3.44184812202663
chr1	36025001	36028000	none	LINE-LTR	LINE-LTR	3.63033800454979	3.32316461381099	4.43319894171119	2.36666312092618	3.14422298221821	2.93569398643448
chr4	12471001	12475000	none	LINE	LINE	3.11819294273441	3.06887976815649	4.80422666323552	3.88132751831894	3.30426357833224	3.41895588310394
chr4	12484001	12486000	none	none	none	5.59410029593548	5.15429613570685	7.05128294381764	2.43901355600884	3.29772048213752	2.29547523443647
chr4	12709001	12713000	none	LINE	LINE	4.09226075702667	5.00057151411559	5.46076799408434	3.93118646865307	3.69684935001528	3.50505216292725
chr4	12716001	12721000	silent_chr	LINE	LINE	5.90643756245854	5.57939272421875	6.31798528827795	5.78491667338379	5.52314296436432	6.57236179470466
chr4	12753001	12759000	none	LINE-LTR	LINE-LTR	5.44926922031255	4.59729961781595	6.31832063781554	3.95897852569551	4.02673044983228	5.10387045229186
chr4	12827001	12832000	none	LINE-LTR	LINE-LTR	5.55900005878451	4.92386877905172	6.31711046339727	5.36143520419962	4.218575178173	4.93502944490037
chr4	12840001	12846000	none	LINE	LINE	3.78414368642486	3.39397296393578	5.13064049249021	3.80612221196209	3.59366975617551	3.25540124156446
chr4	12849001	12852000	none	LINE-LTR	LINE-LTR	2.86438654041881	3.65743205246048	5.58704524160862	4.26278044924068	3.56937178622165	4.03027404666864
chr4	12932001	12939000	silent_chr	LINE	LINE	5.8540281884739	7.96484629272435	8.3961679089591	4.26469115316235	5.58261905519088	3.95881528697593
chr4	12957001	12961000	none	LINE	LINE	4.32712598233548	5.53227785232535	4.17510174304992	5.84484329638155	5.05809784095973	3.67502192705347
chr1	5838001	5845000	silent_chr	LINE	LINE	6.27594012998553	5.87121187094607	7.47214085147903	3.9514433553002	4.68386923825613	5.44229913819651
chr1	36033001	36035000	none	LTR	LTR	5.74327630382709	3.60800729499479	3.27327976655114	1.83597416828694	4.35115896948701	2.85315338700333
chr4	12991001	13006000	silent_chr	LINE-LTR	LINE-LTR	4.56851524168064	5.55496972210519	6.41295627732468	3.82140784333544	5.3894784578623	5.10259745500578
chr4	13009001	13018000	none	LINE-LTR	LINE-LTR	3.73392068237794	4.69931814348087	6.08125164229064	3.45388079449069	4.8761166103401	3.52802104997133
chr4	13043001	13053000	silent_chr	LINE	LINE	4.58615429666783	6.09011160431745	6.39151377948383	4.12402899479418	3.70311401658469	4.12827463139006
chr4	13098001	13101000	enhancer	none	gene & regulatory elements	3.16017595665127	4.39235670695018	5.06231086344803	3.37506740723386	2.97710876859638	2.0819426544889
chr4	13119001	13121000	none	LINE	LINE	2.87833194713945	2.80622789610706	4.26788178178436	4.61434997082754	3.03436086030015	3.38102017288919
chr4	13180001	13186000	none	LTR	LTR	5.08376132156944	6.43489960859896	6.71646802142813	4.26469115316235	3.70845806907042	5.42566873594076
chr4	13293001	13297000	enhancer	LINE	gene & regulatory elements	4.6990442485858	5.06001023078538	4.51461551116607	3.26457412902084	3.82443972581227	5.79292345242206
chr4	13363001	13371000	silent_chr	LINE	LINE	5.92005574624983	6.18515536284822	5.36170960686411	5.35024890124003	4.86548923594061	5.14503069787486
chr4	13377001	13381000	none	LINE	LINE	5.70460104252186	4.94944590467234	5.27381272806306	3.86726473745546	3.58330738663636	3.58492461529345
chr4	13395001	13397000	none	LINE-LTR	LINE-LTR	3.21302170843474	3.06680620074557	6.49460271141098	2.76860998249652	7.0665438902947	3.18991903268241
chr1	36036001	36054000	enhancer	LINE-LTR	gene & regulatory elements	6.81554143437687	6.77292597481479	8.01298372993042	5.78675350474004	6.22271010518287	6.79715722197023
chr4	13405001	13408000	none	LTR	LTR	2.66176798394838	3.82024301822978	4.89878604517857	3.95515711785218	2.46624395031652	2.84005694522692
chr4	13419001	13421000	enhancer	LINE-LTR	gene & regulatory elements	2.76414367563871	4.44987566382691	4.48823437377866	6.11730967561137	5.57253692583424	3.87390546663519
chr4	13429001	13433000	none	LINE-LTR	LINE-LTR	3.41678871016451	4.54922658934126	3.67408953388393	5.90636796265925	3.91075826407334	3.5598050233945
chr4	13557001	13560000	silent_chr	LINE	LINE	2.51206768006159	5.12716826130839	5.45546627758523	2.97236050068891	3.04123111130461	3.92893253292262
chr4	13614001	13616000	none	LINE-LTR	LINE-LTR	3.3016160570129	3.15700638312044	6.52111129390654	3.09381178996437	4.43923911056974	4.67730063443169
chr4	13622001	13625000	none	LTR	LTR	6.31396126424965	5.73036452734467	4.80971720799351	3.7291481396892	4.06718859463628	4.47393973728248
chr4	13627001	13630000	none	LTR	LTR	5.12264781816481	6.27479529564312	5.1294107128899	3.36188355017435	4.25039528808836	6.44482792681166
chr4	13667001	13670000	none	LINE-LTR	LINE-LTR	4.46810831329205	5.46667771968908	5.96443106149988	4.5839256853056	3.66413386904169	6.00253581418733
chr4	13674001	13677000	none	LINE-LTR	LINE-LTR	3.63616519235806	3.65426379877678	5.0101220916599	3.34597199855081	3.0621690191277	6.02703596036769
chr4	13679001	13682000	none	LINE	LINE	4.38380438285258	4.85214774154472	4.76270865503472	2.31449935044683	4.01645443337262	3.94452353503739
chr1	36123001	36126000	silent_chr	LINE-LTR	LINE-LTR	2.1833942973227	3.97492329109596	4.63521499636562	2.82389712500413	2.4332138974105	4.40185959707071
chr4	13790001	13793000	insulator	none	none	4.35096689683871	3.33046827230289	3.68560705593372	4.48251140023247	1.96292885841519	2.90806082923361
chr4	13806001	13809000	enhancer	LINE-LTR	gene & regulatory elements	4.65364285487966	4.79272610827667	5.2773286032151	3.16412569428174	2.68703150396391	4.81427872444004
chr4	13895001	13898000	none	LINE-LTR	LINE-LTR	3.21769179812723	3.76836317477234	4.33307856575992	1.88569107032952	3.09706553216619	2.89101724928206
chr4	13915001	13920000	none	LINE-LTR	LINE-LTR	5.1295609731151	3.60800729499479	5.17026298043442	3.40143512135287	3.51558790137784	4.92675666826804
chr4	13928001	13933000	none	LINE	LINE	4.19557522195161	5.59241130724193	4.12783644029841	2.53130055542539	5.03818406993233	2.8680809422196
chr4	13934001	13937000	none	LINE	LINE	2.66496722431371	3.2872955354397	2.55836021701782	1.98956388352564	3.45594444466433	2.53821514428493
chr4	13938001	13941000	none	LINE	LINE	4.11027511105614	3.22821705341639	4.5276658902408	2.40037121635167	2.89466575654294	3.27411044410218
chr4	13942001	13945000	none	LINE	LINE	4.8697360268464	7.12350158242561	6.89799418416943	3.50313916152621	4.54493527986902	3.77302251177489
chr4	14043001	14050000	none	LINE-LTR	LINE-LTR	3.46143588681835	3.90867456957769	4.34461715216623	3.29196915667696	4.19543328005274	4.51955637774105
chr4	14073001	14075000	none	LINE-LTR	LINE-LTR	3.53196136331613	3.96880802449427	5.56680232406656	3.16412569428174	1.90840305679255	4.5570271895463
chr1	36286001	36288000	insulator	LTR	LTR	2.95865748985032	2.69168798198024	4.86697574618391	2.7640638248898	1.80430834460386	2.38729424381393
chr4	14078001	14081000	none	none	none	2.90064459789247	3.53124118233533	3.97628737433326	2.19730950991788	4.00764641926435	5.57378325603109
chr4	14134001	14144000	silent_chr	LINE-LTR	LINE-LTR	4.85404744428568	6.82061653026413	6.04757161569049	4.87174908484649	7.04641128661864	5.43387452652748
chr4	14152001	14154000	none	LINE-LTR	LINE-LTR	3.82263520222258	5.27324143114624	6.8392142838532	4.31471685583874	2.95949274037983	4.37327609319363
chr4	14196001	14199000	enhancer	LINE	gene & regulatory elements	4.26217165404608	3.22821705341639	3.4043137289484	3.93118646865307	3.29772048213752	5.68979865412043
chr4	14219001	14225000	none	LINE	LINE	5.6401422736798	3.9137706250791	5.20659746780343	3.73054325683835	3.92837429228989	4.79300228170447
chr4	14228001	14231000	none	LINE-LTR	LINE-LTR	4.45708804066404	4.68273287222728	5.17173893332635	4.32430511551838	3.70396141109649	3.64439674432802
chr4	14244001	14248000	none	LINE-LTR	LINE-LTR	5.12792527127419	4.2379768226923	5.50820440486586	5.76033139215394	7.32826773808339	5.34103186731771
chr4	14253001	14255000	none	LINE-LTR	LINE-LTR	4.6990442485858	2.70600547124609	3.61089880479993	3.16412569428174	4.0458144804002	2.54543624000124
chr4	14303001	14306000	none	LINE	LINE	2.66078360229752	4.48563069107461	5.0101220916599	2.95318398132962	3.11451378868544	2.98901783400349
chr4	14313001	14317000	none	LINE-LTR	LINE-LTR	4.35096689683871	4.26947529907717	6.12348255647321	3.52668176341819	3.20611713541148	5.79985278669529
chr1	36719001	36722000	none	LTR	LTR	4.44256619993005	4.15340374656377	6.23901996319912	3.52494704538405	2.81856451464746	4.68031824774422
chr4	14335001	14337000	none	LINE-LTR	LINE-LTR	4.31313240208359	3.41297987364372	3.34008139443993	5.16807196732684	4.36877499770356	3.77302251177489
chr4	14377001	14379000	none	LINE-LTR	LINE-LTR	2.0014447725458	2.62400530545076	3.85394007050762	3.79695083313809	1.99371989933151	2.63682823266086
chr4	14424001	14429000	none	LINE	LINE	4.42114378227159	3.56505482719724	3.92950752287051	2.50004993128434	3.19373830477283	3.87390546663519
chr4	14481001	14485000	none	LINE-LTR	LINE-LTR	3.79404313404335	4.96686718531751	5.13858676067682	4.62210518086254	6.81528899641755	3.52434602804428
chr4	14495001	14498000	none	LINE-LTR	LINE-LTR	3.06459407516465	2.9005548842115	4.78444091635991	3.36695426442801	3.05344489086808	2.80997830422396
chr4	14582001	14586000	act_promoter	LINE	gene & regulatory elements	3.12725745710282	4.45143757174682	4.41367898550991	3.26000829107816	3.5677092935406	3.26341947122348
chr4	14629001	14633000	none	LINE	LINE	3.00357069652736	4.25229431195815	3.68090602652564	2.99192837758614	2.79390207514429	2.64873802594298
chr4	14636001	14644000	none	LINE-LTR	LINE-LTR	5.83639253805243	6.94198871948365	6.01214650999188	6.44383588881122	6.98669593673204	6.53721547494688
chr4	14676001	14680000	none	LINE	LINE	5.13414093826967	4.16699434069821	5.12145813814123	4.42297140060889	3.01326798440929	3.85142297955203
chr4	14738001	14743000	none	LINE-LTR	LINE-LTR	3.92854292627184	5.99885550252146	6.81029583022169	3.6281974627764	6.83099242728487	6.93749300552158
chr4	14758001	14762000	none	LINE	LINE	4.09800370516204	4.41577012223243	4.97381685911164	2.60575057176143	5.65413760826261	4.31610908543946
chr4	14764001	14767000	none	LINE	LINE	3.11261478004615	3.19955363895765	4.08989558502849	2.04737544924113	2.86758302794567	2.31526381404369
chr4	14826001	14829000	enhancer	LTR	gene & regulatory elements	3.6103767867385	2.56220807905427	3.2955469758474	2.02152474912445	4.27482284721531	2.84489932706021
chr4	14840001	14847000	silent_chr	LINE-LTR	LINE-LTR	5.52343797640787	5.34641080985592	5.1455307968399	4.06816160693367	5.85012282500407	5.25936471338319
chr4	14850001	14852000	none	LINE-LTR	LINE-LTR	3.83908843838709	5.41201094249219	4.82456201419102	3.33065862555973	6.41223427082296	4.30896320947019
chr4	14969001	14972000	none	LTR	LTR	4.64103135662795	3.21338149710474	4.58442544334893	3.30960273769699	4.36877499770356	5.31653172113735
chr4	14982001	14988000	silent_chr	LINE-LTR	LINE-LTR	5.53329485793618	5.12539354055335	5.05368837071781	3.24652480090366	5.75792465135123	5.60808346068359
chr4	15019001	15022000	none	LINE	LINE	3.28933097401006	3.18353584852482	3.4615388996923	3.38385664527353	2.43101189388343	2.74401637219992
chr4	15034001	15037000	none	LINE-LTR	LINE-LTR	2.50402584675207	3.75232758679458	2.89473720851461	1.97332570181012	2.80719933515291	3.28301958816777
chr4	15053001	15058000	enhancer	LINE	gene & regulatory elements	4.56851524168064	4.62078127253719	4.99534297044557	3.27323347684318	3.64283076515192	3.6015214885124
chr1	36786001	36788000	silent_chr	LINE	LINE	3.20883808641855	3.15700638312044	3.74740839376188	2.51507426981369	2.1618389827346	3.24949307234201
chr4	15076001	15078000	none	LINE-LTR	LINE-LTR	3.84717072983633	4.34811135550655	7.06555679593063	4.89686119353127	2.78626846291712	4.48352675100523
chr4	15080001	15083000	none	LTR	LTR	5.60319639397765	8.73517555630318	5.54692088719489	5.97668186697662	3.54199607340697	4.26846991231099
chr4	15084001	15088000	none	LINE-LTR	LINE-LTR	5.37033628409806	6.09804049858275	6.57412845889765	4.39461901983575	5.43302608168251	3.69952207323383
chr4	15120001	15124000	none	LINE	LINE	3.98758944171811	4.81067639332639	6.68016278887987	3.87605397549513	4.74671887580401	4.14310366723607
chr4	15179001	15186000	enhancer	LTR	gene & regulatory elements	4.45240048093679	5.74608569202874	5.52586995403666	4.56558775978553	4.87024460093458	4.26302543538202
chr4	15187001	15193000	none	LINE-LTR	LINE-LTR	4.88275173978566	4.93882965790271	5.71247565591129	3.9597830326099	4.1221506026719	4.64102769073609
chr4	15223001	15226000	none	LINE	LINE	4.05224379645873	2.94738624098166	6.07894813788068	4.25789753921864	3.45274153044313	4.11602455829988
chr4	15236001	15242000	enhancer	LTR	gene & regulatory elements	4.79494311080184	4.02546268449832	5.39811134454939	4.01529400970256	4.95405854742882	5.50294587685745
chr4	15322001	15325000	enhancer	LTR	gene & regulatory elements	4.23494111292301	4.58517593738922	5.32148561148058	3.55475849604492	2.53872132355032	3.79940728458451
chr4	15341001	15345000	none	LTR	LTR	4.6990442485858	4.40299195321399	5.44309560575397	3.49144904196606	4.957357587527	7.2030429770248
chr1	36866001	36869000	silent_chr	LINE-LTR	LINE-LTR	3.59679930138666	5.07969448111109	5.61319234343378	3.31847328912475	3.14739704135633	5.48803274439985
chr4	15388001	15390000	none	LINE	LINE	2.82812848294516	3.40183544956652	9.78166694085981	2.57817649163697	4.35115896948701	7.79104648535335
chr4	15466001	15470000	silent_chr	LINE-LTR	LINE-LTR	4.96852348864807	6.97548077032327	5.37544349417677	4.21883425904232	4.94658072320629	3.31568644974157
chr4	15494001	15498000	none	LINE	LINE	4.42471209848004	3.92636087984727	4.98274437531203	2.91884463270951	5.49620080356254	5.14503069787486
chr4	15577001	15581000	act_promoter	LINE-LTR	gene & regulatory elements	5.09684693629677	4.63190125708791	4.18469967809141	4.92197330221604	3.88620258837755	3.41042034830562
chr4	15625001	15628000	none	LINE	LINE	2.92384975467561	3.50030558469644	4.15654573530303	2.10941712952116	2.4786787937635	4.11602455829988
chr4	15676001	15679000	none	LINE-LTR	LINE-LTR	4.42348301178602	3.76836317477234	3.69794725812993	2.84771312485357	3.10654828027448	2.51077498056293
chr4	15734001	15738000	none	LINE	LINE	4.10234021701935	6.65476901076817	7.7461462126373	4.02107640314971	4.53852945142664	5.91678530255609
chr4	15746001	15753000	none	LINE-LTR	LINE-LTR	5.24533231452222	4.34385088805294	5.61740961792171	3.92413627771216	5.40078065072291	4.29859016370835
chr4	15762001	15765000	none	LINE-LTR	LINE-LTR	3.31614233759058	3.69391223058991	6.05389752742238	2.38455849424131	4.00764641926435	3.17649721347056
chr4	15802001	15805000	none	LTR	LTR	4.40069223280258	5.33357600129665	6.35692910554697	3.40751997845726	4.46566315289456	3.38714520943428
chr1	36955001	36958000	enhancer	LINE	gene & regulatory elements	3.32638436951862	3.65955025635186	4.36365472499411	4.51415265717528	5.08398574329535	5.4022822327686
chr4	15817001	15820000	none	LINE-LTR	LINE-LTR	3.9680818099169	3.60800729499479	6.48368741273634	3.96771317219456	4.62596900966514	3.16933890989091
chr4	15821001	15823000	none	LINE	LINE	4.32377335373346	5.7985831526702	4.35222727154295	4.89001243661724	1.90840305679255	3.14754819164109
chr4	15842001	15844000	none	LINE	LINE	3.13269616572387	3.47437739518017	6.12348255647322	2.86278039006443	3.31181330471076	1.75788548844058
chr4	15853001	15856000	none	LINE	LINE	4.62290232789112	5.87350024766594	4.49626341559222	2.41562284187101	3.70577175391717	2.57251534893743
chr4	15859001	15867000	silent_chr	LINE	LINE	5.44906806604086	5.81155537448826	5.75096721298305	4.38986808035485	4.83240843598252	4.70149356874771
chr4	15910001	15918000	silent_chr	LINE-LTR	LINE-LTR	8.07458507831927	7.58417859968293	9.00809830621679	5.62920036308263	6.4631250190041	6.43512794749124
chr4	16020001	16027000	none	LINE-LTR	LINE-LTR	4.48578558941681	6.08851231030371	8.31467070530793	4.51547104288124	4.93372411313947	5.12728921270977
chr4	16029001	16032000	none	LINE-LTR	LINE-LTR	4.94636236693242	4.11312831629406	6.19306758552405	3.69147997666203	4.18189191575411	3.7044221024699
chr4	16039001	16042000	none	LTR	LTR	2.35588939292242	3.18353584852482	4.77154484919991	1.82545713131639	2.21961955528487	4.11602455829988
chr4	16058001	16062000	enhancer	LINE-LTR	gene & regulatory elements	4.62576480611273	4.4868808668525	6.81376604465747	4.82731996948112	3.46057087631715	4.80202865134987
chr1	36974001	36976000	none	LTR	LTR	4.22665355692903	2.72604995621829	3.75759156874493	3.25583948252179	2.13741142360765	4.4434356027101
chr4	16175001	16177000	none	LINE-LTR	LINE-LTR	4.31313240208359	3.60800729499479	3.7254754014907	4.80478346168709	2.99792771103411	4.52762701412987
chr4	16186001	16190000	none	LINE-LTR	LINE-LTR	3.51078018572502	6.13361240149115	5.7177664548887	4.05230132776433	3.79499579293604	3.44856111641342
chr4	16196001	16199000	none	LTR	LTR	2.99128974157661	3.93600795817614	4.21486461679325	4.08699568844725	3.09706553216619	4.02247854561125
chr4	16210001	16213000	none	LINE-LTR	LINE-LTR	3.38819975370844	4.23940857161888	4.85830021009445	4.04304949824889	4.1221506026719	3.3208834504465
chr4	16231001	16237000	none	LTR	LTR	3.20883808641854	4.35192632489063	3.79554703913629	3.34869969311484	3.15739195098273	2.61928835528174
chr4	16246001	16250000	none	LINE-LTR	LINE-LTR	4.80678247650752	4.91089881818736	4.8037125672844	4.40068056331139	6.84844068380412	3.43982052372205
chr4	16303001	16310000	none	LINE	LINE	3.47451313344674	3.3599567934639	3.91595749692958	4.25520351989613	3.63141838806811	2.6992769748271
chr4	16319001	16322000	none	LINE	LINE	4.13872460918804	3.28000663181345	6.44158554641987	3.90862585764215	2.13741142360765	2.94981760011492
chr4	16338001	16343000	none	LINE-LTR	LINE-LTR	5.74327630382709	4.39390987410257	5.76923149948716	4.3540533058065	5.54854557312028	4.42004909953794
chr4	16360001	16375000	silent_chr	LINE-LTR	LINE-LTR	5.50491898686984	6.21217385065636	7.47165127097464	3.9001453401938	6.28137234692862	5.42065734240387
chr1	5848001	5855000	none	LINE-LTR	LINE-LTR	4.92082804792908	5.72424234302059	6.54917920478419	3.70699039673204	4.77028748988447	4.6195807542621
chr1	36991001	36995000	enhancer	LINE	gene & regulatory elements	4.06815404854419	5.69098057870313	4.90574454808366	4.29157278074995	4.68194883266439	4.15090612235327
chr4	16430001	16443000	none	LINE-LTR	LINE-LTR	7.05730994271924	6.23669832420529	9.21275197807059	4.68075041879148	5.41441210112857	5.71242660661246
chr4	16451001	16458000	silent_chr	LINE-LTR	LINE-LTR	5.04582280424429	5.31449723181666	5.52398076772759	3.69147997666203	4.95047873796059	3.94001035021469
chr4	16544001	16548000	none	LINE	LINE	3.07547797091613	4.81067639332639	4.50910988249391	3.49560552892078	5.00295201349923	5.44515748858422
chr4	16584001	16588000	none	LINE-LTR	LINE-LTR	4.588292363939	6.38339752191386	7.86774728468074	3.39217078936511	6.41223427082296	4.88777916298111
chr4	16597001	16606000	none	LINE-LTR	LINE-LTR	4.04456077734302	4.57485892306529	6.26588912755399	5.12750625329759	4.50253738144954	4.71254985660422
chr4	16621001	16623000	none	LINE	LINE	4.47528023674838	5.33357600129665	4.95624981110442	4.97219751958559	2.48637655399258	3.03556811174616
chr4	16630001	16638000	silent_chr	LINE-LTR	LINE-LTR	5.31643692358248	5.12018682304408	7.09767296318486	4.11906452994335	4.18758156461908	3.99087516294617
chr4	16642001	16647000	none	LINE-LTR	LINE-LTR	5.03688403116387	4.63381329063057	5.61740961792171	4.57788398321614	3.98474558258284	4.86205400949174
chr4	16678001	16681000	none	LINE	LINE	2.85230052126093	3.30224396491049	4.64991723539677	3.85197910608212	3.85698302004389	2.96353768197592
chr4	16692001	16697000	none	LINE	LINE	4.94428056458944	5.95607553459458	6.6287769212731	5.05149891543225	6.22902757737088	4.97906196568534
chr1	37046001	37049000	enhancer	LTR	gene & regulatory elements	2.91064682064382	2.88640583599583	5.37883237546171	3.42780283547189	3.00255414268694	2.98662757583955
chr4	16702001	16705000	none	LINE	LINE	2.8902851529	5.66972574927753	6.01214650999188	3.11826880016172	5.78246126208142	6.44843847466982
chr4	16706001	16709000	none	LINE	LINE	3.38408536420788	3.81616156201372	5.89844161145776	3.29069072205301	4.51909843848475	5.1964810048536
chr4	16774001	16777000	none	LINE	LINE	3.9511483171292	6.24087748323424	4.38982126126391	3.2080718844801	4.3236779654692	3.92308590712958
chr4	16781001	16784000	enhancer	LINE	gene & regulatory elements	3.81144700163071	4.73993115224806	4.23933407755838	3.47174902567024	3.91396117829454	2.57251534893743
chr4	16805001	16811000	act_promoter	LINE	gene & regulatory elements	3.37094328512358	3.60800729499479	4.34506163701478	4.51631616192351	3.9628404344527	3.3531406962012
chr4	16831001	16835000	silent_chr	LINE	LINE	6.09135365557419	4.63886652213616	8.32189771157068	4.50978834587283	5.56405513447072	4.6149366259726
chr4	16842001	16846000	none	LINE-LTR	LINE-LTR	4.49823039180863	5.47214439740877	6.07287526261806	3.91748895482501	4.20111900502194	5.29203157495699
chr4	16859001	16872000	silent_chr	LINE-LTR	LINE-LTR	4.82335758849548	6.19728311846164	7.42491066736986	4.73496823754218	5.78481408776788	5.24303128259628
chr4	16879001	16881000	none	LTR	LTR	3.63616519235806	3.42298127986685	3.41775770593854	3.93118646865307	1.9465711179284	2.57251534893743
chr4	16903001	16906000	none	LINE	LINE	6.04162831961032	5.34262618681921	7.02273523959166	4.88291002203972	6.68165587884073	4.36298603179788
chr1	37086001	37088000	enhancer	LINE-LTR	gene & regulatory elements	2.95537374124893	2.38839919527824	3.06174127823661	3.69147997666203	3.20611713541148	2.7821277107027
chr4	16918001	16921000	none	LTR	LTR	2.73792551069362	4.55296158654105	3.69166890964414	2.66452690044778	2.55726009610201	2.63962444499667
chr4	16951001	16959000	enhancer	LINE-LTR	gene & regulatory elements	3.78344947551192	4.03247874146477	5.08380035771372	2.4435822193463	4.0659029336296	4.14869141987369
chr4	16985001	16999000	silent_chr	LINE-LTR	LINE-LTR	6.97958213088738	6.7433498788549	7.63447175871985	4.94181996875724	5.04621945122409	6.51703888397482
chr4	17011001	17013000	none	LINE-LTR	LINE-LTR	2.26250278635613	3.7243946270914	5.56680232406656	4.32430511551838	3.05344489086808	4.86439265980896
chr4	17014001	17020000	none	LINE	LINE	3.4278052248138	5.32089964716404	4.56049575010068	3.57120619296126	5.0622902138076	3.12131862337741
chr4	17034001	17036000	none	LINE	LINE	4.82957325549096	2.85633910853754	8.58878072855983	12.0236776382706	3.38227741757695	3.40858283734209
chr4	17040001	17042000	none	LINE	LINE	2.70726829136631	3.4835932503398	4.75319275362606	2.98834093348831	2.40458785155861	2.67541596289493
chr4	17064001	17069000	none	LINE	LINE	4.47528023674838	5.49044588368773	6.57412845889765	4.5894075385528	3.00646881562395	3.2130191705096
chr4	17103001	17110000	none	LINE-LTR	LINE-LTR	6.32681774646193	5.68069233680031	6.07287526261806	4.1229516622459	4.87887390171312	6.52775769792872
chr4	17168001	17174000	silent_chr	LINE	LINE	5.13603266300743	5.28615022289935	5.50131053201872	3.64353867826382	5.31808318492857	5.86811609325186
chr1	37093001	37096000	enhancer	LINE-LTR	gene & regulatory elements	4.18521577695914	3.09918575339296	5.63980956766087	3.54499267600084	3.01620775805261	3.27995706989522
chr4	17202001	17206000	none	LTR	LTR	4.40535398304919	8.21397405456261	5.42158139387352	4.83408092181933	6.22902757737088	4.43758897691706
chr4	17208001	17210000	none	LINE-LTR	LINE-LTR	3.04567682778709	2.93150592718327	7.84919127693385	3.03228712368667	2.33588534151408	4.41002631246416
chr4	17216001	17223000	none	LINE	LINE	3.40885670925875	4.40593198523403	5.1828849224068	3.1981485512095	3.23305929621326	3.97882373968989
chr4	17251001	17253000	none	LTR	LTR	4.94145526140967	6.08851231030371	5.78091010576143	5.69542624970713	2.646318905419	4.11602455829988
chr4	17306001	17315000	silent_chr	LINE-LTR	LINE-LTR	6.16541266658421	6.05214126902352	5.51204689137082	5.40876187056708	5.18213218621611	6.50648497485097
chr4	17328001	17342000	none	LINE-LTR	LINE-LTR	4.83808601681086	5.74608569202874	7.13459563166081	4.16446783817837	5.00467065039841	5.07718413922156
chr4	17408001	17413000	none	LINE	LINE	5.29469774488541	4.12343690856548	4.6004894678135	4.14166046162082	3.24775502028696	4.93922946995986
chr4	17418001	17422000	none	LINE-LTR	LINE-LTR	4.33356302925135	4.87080984824297	5.20826251336397	3.00977809943873	5.30335165256035	6.60730258042876
chr4	17444001	17447000	none	LINE	LINE	4.22665355692903	4.32960875399375	4.39158850009695	2.04349784422362	4.31074572828434	3.04414316290929
chr4	17448001	17456000	none	LINE	LINE	3.91587020715484	4.55238504334913	4.91984962153991	3.0982064089842	3.83324773992054	3.79181714446119
chr1	37141001	37144000	transcribed_genebody	LINE	gene & regulatory elements	2.98953531944079	4.05900820686914	3.94736892070174	3.87982079179785	3.32062131881903	3.28301958816777
chr4	17457001	17463000	none	LINE	LINE	3.61674123299717	4.193089559048	5.20765378703001	3.41871052025843	5.94033824223426	5.28042624255577
chr4	17469001	17472000	none	LINE-LTR	LINE-LTR	2.84263170593462	6.23201260044555	4.55465644696355	2.65969985896146	3.76591536540396	4.18462496760488
chr4	17512001	17515000	none	LINE-LTR	LINE-LTR	3.43497386592529	5.35381727644389	3.04318527048972	2.46098665110802	3.05344489086808	3.21564418617179
chr4	17535001	17540000	none	LINE	LINE	5.77751342039238	5.84934516006732	5.35395399991107	3.12193735169132	6.16560987579131	3.82579205739412
chr4	17563001	17566000	none	LINE-LTR	LINE-LTR	3.26322517262903	5.41201094249219	3.64372515757084	3.10861471718908	3.22792745606054	2.57251534893743
chr4	17569001	17577000	none	LINE-LTR	LINE-LTR	4.69088618565423	4.29637710785564	5.43581873997088	3.52574005934251	5.79391168042218	3.87029174884915
chr4	17589001	17594000	none	LINE	LINE	6.547169235243	4.76056518089591	5.2964147826119	4.77720938156263	6.03903545082798	4.00770812255515
chr4	17601001	17605000	none	LINE	LINE	3.82885086921806	7.13210744359436	7.64364780650677	4.44087816741297	7.46567275817245	6.50144788186005
chr4	17606001	17608000	none	LINE	LINE	2.82812848294516	5.15429613570685	5.46558773635626	3.64353867826382	4.58016733630212	3.32913751038961
chr4	17630001	17633000	none	LINE	LINE	4.24859120514838	3.6652772520582	4.27764810165114	3.66636786797726	3.55420985297044	4.25634357733284
chr1	37145001	37149000	silent_chr	LINE-LTR	LINE-LTR	3.32505470221568	3.75679110097396	5.2105269753263	3.46262811827058	3.54034556265515	4.11602455829988
chr4	17654001	17660000	none	LINE-LTR	LINE-LTR	6.62685727364664	5.78867104471692	8.70445454308589	3.37864269050423	6.10688978173615	4.724073640776
chr4	17686001	17694000	silent_chr	LINE-LTR	LINE-LTR	5.01839677033435	5.26883604983367	6.85973705739815	4.3584280396724	5.60271632301142	4.32563692006516
chr4	17716001	17718000	none	LINE-LTR	LINE-LTR	5.00361193136451	5.23742994434728	5.17173893332635	3.21686112251977	6.68704431100109	5.01640493042798
chr4	17729001	17732000	none	LINE-LTR	LINE-LTR	4.74650934200586	6.03788975897088	4.63056738774627	2.74977590098294	4.18758156461908	5.37369872889152
chr4	17745001	17749000	none	LINE	LINE	4.14377799698924	4.1516796271173	4.73178197545657	3.91262854669248	2.46930760739766	3.24949307234201
chr4	17758001	17762000	none	LINE-LTR	LINE-LTR	7.71031808230487	5.07567127939945	7.89473784140348	4.21883425904232	6.89435714832845	4.20681921767415
chr4	17769001	17772000	none	LINE-LTR	LINE-LTR	4.04906307134377	5.75563068487265	7.2796645776255	3.63288505639755	4.58016733630212	7.28219729545364
chr4	17779001	17783000	none	LINE	LINE	3.74053273519268	2.59776525239625	4.02774521094227	3.26000829107816	3.51756851428003	3.77302251177489
chr4	17825001	17829000	none	LINE-LTR	LINE-LTR	6.93154036668787	5.90966712111216	7.58594757381273	3.09381178996437	5.22478347992982	5.2241850163037
chr4	17835001	17837000	none	LINE	LINE	3.48077351747096	3.49867374060101	3.62637408539193	2.05919291215161	4.21375394939795	3.6015214885124
chr1	37158001	37167000	silent_chr	LINE-LTR	LINE-LTR	5.57136005083005	5.52540545747774	7.31435545871024	4.42977597199444	4.68083035468238	5.27206849288411
chr4	17842001	17848000	none	LINE	LINE	4.79084486882679	4.51912024827631	6.47398492502555	5.15090229301679	4.86202378776686	4.24738704420307
chr4	17865001	17867000	none	LINE-LTR	LINE-LTR	2.93690265536613	3.00667274582899	6.20300830395988	5.46530801739573	4.1221506026719	6.08049082476119
chr4	17870001	17872000	none	LINE	LINE	2.43654146222968	5.61245579221412	5.26705142969374	4.60236464622799	3.24134919184457	5.91678530255608
chr4	17874001	17877000	none	LINE	LINE	4.15561736269493	6.19837150678593	10.9745531531598	3.73542616686039	4.80917570311722	4.58375462174305
chr4	17900001	17903000	none	LINE	LINE	3.26322517262903	5.03222070091379	5.28198918190501	2.88898432956159	3.24775502028696	2.60926556820796
chr4	17946001	17953000	silent_chr	LINE-LTR	LINE-LTR	6.30645763699093	7.91433858256922	5.35217862000616	3.80866981719098	5.25372135634654	4.01312394434239
chr4	18054001	18056000	none	LINE-LTR	LINE-LTR	2.08846411048258	1.65773308148409	3.63052325482602	1.40627808634744	2.10148854253862	4.20177506993113
chr4	18068001	18071000	none	LINE-LTR	LINE-LTR	3.58954768989193	3.68818523488357	5.2606281962429	2.30473353040275	5.55345289526632	3.05382467228701
chr4	18217001	18220000	none	LINE-LTR	LINE-LTR	4.24219272441774	6.7005849764189	4.17510174304992	3.16412569428174	8.70231793897402	4.63052762808737
chr4	18225001	18228000	none	LINE	LINE	2.8883014293908	4.08907493432743	4.36255529069706	3.16412569428174	4.00764641926435	3.89939168681042
chr1	37175001	37177000	none	LTR	LTR	2.61058013810322	3.2872955354397	2.61790163347995	3.41229241540188	2.31418981202633	1.78957589491299
chr4	18269001	18277000	silent_chr	LINE-LTR	LINE-LTR	6.03460191344151	6.37641540813545	7.4569259038659	6.93604954452721	4.47695229773756	5.36330472748167
chr4	18281001	18285000	none	LINE	LINE	5.26540739719125	6.68368564482642	6.56693969076326	3.73423843199016	4.58016733630212	4.45902660482488
chr4	18312001	18315000	none	LINE-LTR	LINE-LTR	2.54842346814838	2.98052776543048	5.34413023110389	2.14457408167985	2.78792794383607	3.23401929580705
chr4	18316001	18322000	none	LINE-LTR	LINE-LTR	5.57839755826268	6.13010948178727	5.20571244358657	4.18182694098055	4.13911418539895	6.87012922598584
chr4	18338001	18340000	none	LINE-LTR	LINE-LTR	4.59959357665806	3.71734084938857	5.46558773635626	7.23228730121541	4.58016733630212	2.11217049702231
chr4	18373001	18377000	none	LINE-LTR	LINE-LTR	5.0471216003329	5.74608569202874	5.16668840702427	5.20080430209528	3.20611713541148	3.7044221024699
chr4	18382001	18387000	none	LINE-LTR	LINE-LTR	4.61871870587493	4.6862623486714	3.87307310631865	3.09680387099915	4.74182030111278	3.88449817689552
chr4	18391001	18394000	enhancer	LINE-LTR	gene & regulatory elements	2.73200247010802	4.73550957468067	4.76372264452909	3.62021588444848	4.78373032902665	3.6701218978174
chr4	18396001	18399000	enhancer	LINE-LTR	gene & regulatory elements	4.42114378227159	3.31226899212637	3.59701073247378	4.21883425904232	3.85497417472095	3.84162292107989
chr4	18425001	18429000	enhancer	LINE	gene & regulatory elements	4.25725376367603	6.16852860112013	5.73929479044609	4.79722282681425	3.19373830477283	3.58682140080419
chr1	37179001	37183000	none	LTR	LTR	4.35096689683871	3.76319040445693	4.92447897898196	3.42780283547189	2.96363768819549	5.36330472748167
chr4	18432001	18440000	silent_chr	LINE-LTR	LINE-LTR	4.36623344735393	5.85491004157838	5.2773286032151	3.69768414469003	4.37939287772449	5.05148468518622
chr4	18441001	18444000	silent_chr	LINE-LTR	LINE-LTR	3.58467720455965	5.18241047826525	6.33759033816808	4.59551588931396	4.1420643736993	3.71769960104506
chr4	18513001	18520000	none	LINE-LTR	LINE-LTR	2.7202683792	4.97103227310394	6.52600518605957	2.52766362934001	2.94300113949625	2.97052715764095
chr4	18542001	18546000	none	LINE-LTR	LINE-LTR	4.99739626436903	5.05121021299271	5.17477399138582	2.77434209426153	4.75746413641704	5.70240902347796
chr4	18547001	18549000	none	LINE	LINE	3.35646017756129	3.40756244527286	3.74493974528114	2.63677141190145	4.29831088483737	3.08701841872491
chr4	18560001	18565000	silent_chr	LINE-LTR	LINE-LTR	5.91006336820591	5.2209987915807	6.41647215247672	3.91748895482501	6.20538800402222	4.82162876829415
chr4	18607001	18610000	none	LINE	LINE	4.46895921946484	3.80845214471673	4.35222727154295	4.30672663943904	4.27482284721531	4.93065441879674
chr4	18675001	18679000	none	LINE-LTR	LINE-LTR	4.73167650031209	5.25283415006595	6.79735862728127	3.55587458976424	4.16953164408193	2.72910323974232
chr4	18703001	18706000	none	LINE-LTR	LINE-LTR	3.4640390294062	4.27926446615661	5.38502918695418	4.45321394010023	5.25192521229309	2.66122277476286
chr4	18709001	18714000	none	LINE-LTR	LINE-LTR	5.11811106022869	5.90401193726421	5.56680232406656	4.0989810130468	5.19085631447573	4.87423960851302
chr1	37204001	37214000	silent_chr	LINE-LTR	LINE-LTR	6.46088783037419	4.84197261521606	7.37736424500083	4.4768205266816	4.33298370227946	4.92648072132796
chr4	18801001	18805000	none	LINE-LTR	LINE-LTR	4.03824115112842	6.25878816478688	5.99977583816062	3.67549954386263	3.16447925053601	3.46922069913847
chr4	18808001	18813000	none	LINE	LINE	3.28261066870405	3.71959514947917	3.9598903129958	4.62449139933485	3.32899967370251	2.98411780476742
chr4	18945001	18950000	none	LINE-LTR	LINE-LTR	5.16044911020405	6.14697539147261	7.12822248813401	4.0750103638477	4.58016733630212	4.04586504878341
chr4	18991001	18997000	none	LINE	LINE	4.88431122612861	5.73272270204728	7.69487106060846	4.64932755078133	6.00810185879631	5.76243438161984
chr4	19008001	19011000	none	LINE-LTR	LINE-LTR	3.58195879414163	3.94208204453135	3.99499931491835	3.39341016488187	3.20611713541148	4.52762701412987
chr4	19054001	19063000	none	LINE-LTR	LINE-LTR	3.58954768989193	3.51368030689035	4.64295002347679	3.21557489256274	3.69189245895868	3.39962787884896
chr4	19072001	19075000	none	LINE	LINE	5.37033628409806	3.60800729499479	3.27935264181375	3.78736257345845	3.23022327928676	1.92523729339833
chr4	19077001	19079000	none	LINE	LINE	4.78606358652258	3.05292924961098	3.68560705593372	3.23946202033607	5.08907481811346	6.28837085295816
chr4	19093001	19096000	none	LINE-LTR	LINE-LTR	3.77083797726021	3.95493107335968	6.99329541960861	3.93118646865307	3.58447878493209	5.14503069787486
chr4	19105001	19108000	silent_chr	LINE-LTR	LINE-LTR	3.33574128757634	4.35967548145204	6.59451967620192	4.17089296064411	5.20994034504366	2.99054909313976
chr1	5871001	5878000	silent_chr	LINE-LTR	LINE-LTR	6.58083743146854	7.03740036746509	6.41647215247672	5.2410902525795	5.49620080356254	7.81488446542073
chr1	37227001	37235000	enhancer	LINE-LTR	gene & regulatory elements	3.18906096416019	3.10966374596236	4.72218404041508	2.55522178060553	3.02901733174113	2.64939511798613
chr4	19117001	19121000	none	LINE-LTR	LINE-LTR	3.3706224567915	5.11681034562898	9.09244379597538	2.73142474463637	4.47838583993985	4.02247854561125
chr4	19129001	19135000	enhancer	LINE-LTR	gene & regulatory elements	5.72729316012442	4.32960875399375	6.2743585073124	4.63244546090922	4.75059216742033	4.63052762808737
chr4	19138001	19160000	enhancer	LINE-LTR	gene & regulatory elements	5.32835801134595	5.55667161233868	6.05287920992408	5.33334588675324	4.00606341212047	4.53602706424885
chr4	19166001	19169000	none	LINE-LTR	LINE-LTR	4.7272667365653	5.20224307650412	6.20300830395988	4.0750103638477	4.41361579680022	3.77302251177489
chr4	19178001	19183000	none	LINE	LINE	5.41033274998204	4.54922658934126	7.90485930017451	4.88767383669537	4.24706425729833	4.4138947565979
chr4	19185001	19196000	silent_chr	LINE	LINE	4.39163013886524	6.06074131819322	5.03342498510948	5.23631781563488	5.69533851383655	4.09544443550838
chr4	19207001	19211000	silent_chr	LINE-LTR	LINE-LTR	5.18160603168973	7.72113561128886	4.55465644696355	4.36431130245757	5.49620080356254	4.83632885600236
chr4	19225001	19227000	none	LINE-LTR	LINE-LTR	5.71841363584516	5.26167730520074	5.22795348694946	2.9004485530916	3.92585771683038	3.08701841872491
chr4	19229001	19232000	none	LINE-LTR	LINE-LTR	2.80637364846096	3.68644223619033	4.52302688830408	2.78059530709608	3.61592158129114	3.26597600821621
chr4	19233001	19237000	none	LINE-LTR	LINE-LTR	5.00805169350414	5.01112124304832	7.13860533321476	3.1071144205109	4.157382659105	4.23475603594315
chr1	37239001	37242000	enhancer	LTR	gene & regulatory elements	2.93117769892292	3.99457950517281	4.2242205870858	1.88137203443779	2.34396798975461	3.12376863799545
chr4	19253001	19255000	none	none	none	4.59462104306167	4.51000911874349	6.8392142838532	2.53130055542539	3.79499579293604	3.81337569371901
chr4	19266001	19269000	none	LINE	LINE	3.91587020715483	4.69040948349323	6.68016278887987	5.00986568261276	5.37406300792782	4.27037547923613
chr4	19276001	19280000	none	LINE	LINE	5.64976298544727	5.83648238896216	6.1156419898196	4.18687339344352	4.38731818529992	4.76772844669737
chr4	19292001	19300000	silent_chr	LINE-LTR	LINE-LTR	7.70439504171927	7.1665898325239	9.38535267859155	6.67982091015034	6.54738674959909	6.06489982264642
chr4	19384001	19391000	none	LINE	LINE	3.77327549372903	4.71128225296841	4.64480068914303	4.11336340256626	3.41143498152158	3.60995596506629
chr4	19410001	19412000	none	LINE	LINE	7.71307768075952	4.30633128757443	2.83180813876429	3.95515711785218	4.43923911056974	3.08701841872491
chr4	19477001	19481000	none	LINE	LINE	2.7918704254715	5.17374630980385	5.16194397322535	3.03228712368667	4.48202089338136	3.15561882802991
chr4	19664001	19667000	none	LINE	LINE	5.08004783630897	4.1032239825431	4.59261191735491	2.30118232311399	3.42516861671289	3.12376863799545
chr4	19668001	19671000	enhancer	LINE	gene & regulatory elements	2.91514782088193	2.5998876096286	5.66361627752859	3.2695965507578	4.42749509175871	2.82976688383117
chr4	19745001	19751000	none	LINE-LTR	LINE-LTR	3.04225086960061	3.57690378383104	4.35403467489492	4.96823244979326	3.09377340829464	5.4096322766227
chr1	37276001	37286000	silent_chr	LTR	LTR	7.19164624583244	7.31138042157535	8.61139468519111	6.51042832247667	6.67525378122447	7.25896722374083
chr4	19764001	19767000	act_promoter	LINE	gene & regulatory elements	3.6983218623129	4.19840848872121	3.75759156874493	3.85627818990587	5.64887304810594	4.20177506993113
chr4	19783001	19787000	none	LINE	LINE	4.13963421899225	4.89305098910253	4.467901086069	3.46943606829138	4.61175469724213	5.03858178688434
chr4	19813001	19817000	none	LINE-LTR	LINE-LTR	5.30148581891731	5.44064592102389	8.01619534665585	3.46547099849905	5.46461344262253	4.53405830250222
chr4	19834001	19838000	none	LINE-LTR	LINE-LTR	4.55932305809577	4.84362623163685	5.89426128430577	2.61567724060624	4.97711517211497	6.68853990723731
chr4	19960001	19965000	act_promoter	LINE-LTR	gene & regulatory elements	5.2791731681643	4.4714620322585	6.26780706117124	4.09226923127105	5.52237318834141	5.06973756571083
chr4	19981001	19983000	none	LINE-LTR	LINE-LTR	3.19796066917645	2.92076781023388	3.15953645419994	3.54765608146741	2.63359621837372	2.67541596289493
chr4	20126001	20131000	none	LINE	LINE	4.38443587296823	3.97700804107381	4.47874550618082	3.23144751756433	3.97751373942026	5.21363110717985
chr4	20247001	20250000	silent_chr	LINE	LINE	4.56851524168064	7.34042863464458	5.34413023110389	5.0874177829628	3.24775502028696	3.97570553926693
chr4	20287001	20290000	none	LINE-LTR	LINE-LTR	3.94250877999262	4.4899646337713	6.3090426339421	8.70134565927479	5.292637810838	3.5397811201379
chr1	37418001	37421000	transcribed_genebody	LINE	gene & regulatory elements	4.1940467792478	2.25015508720105	4.48823437377866	3.6005568245275	2.26718283146955	3.05761824330849
chr4	20292001	20299000	none	LINE-LTR	LINE-LTR	4.94393052702734	5.59609294733886	4.97861188982556	3.44428265679627	5.37876061545223	3.87280492530944
chr4	20300001	20309000	silent_chr	LINE-LTR	LINE-LTR	4.60082440180568	5.99127816875282	5.0101220916599	4.14070769868969	4.49374908467377	4.66202781603354
chr4	20354001	20360000	none	LINE-LTR	LINE-LTR	3.18644340386129	3.87386046409967	4.1892546303145	4.37591851336837	3.29419727649421	3.44907613450129
chr4	20391001	20393000	none	LINE	LINE	3.97802687710967	5.33357600129665	4.80136700450741	4.04304949824889	3.41430655978885	3.18056443141355
chr4	20407001	20413000	silent_chr	LINE-LTR	LINE-LTR	7.06864775855642	6.60101334652456	6.64177104871389	3.79695083313809	5.06871851884101	4.42920033990966
chr4	20419001	20427000	enhancer	LINE	gene & regulatory elements	3.92440151479569	4.11995427604135	4.90501463519151	4.47845482882954	3.93507334527365	3.17380206905051
chr4	20461001	20465000	enhancer	LINE-LTR	gene & regulatory elements	5.3277145675576	5.00812952887337	4.83027155503621	5.10478945344121	3.54199607340697	4.23475603594315
chr4	20499001	20506000	none	LINE	LINE	4.91403320113548	4.57014257366007	6.04395680898655	4.48251140023247	3.87967115545591	4.65110775087887
chr4	20566001	20570000	enhancer	LINE-LTR	gene & regulatory elements	4.48892438381164	5.3058930808747	6.13179121665839	3.2243947551252	3.26483722946664	3.95354990468278
chr4	20793001	20799000	silent_chr	LINE-LTR	LINE-LTR	6.17046214460762	5.99831212792884	6.97487585309516	5.57488812802021	4.63105808448325	4.53818092325372
chr1	37422001	37426000	silent_chr	LINE-LTR	LINE-LTR	3.70533955085619	4.30751891341215	7.30642805033736	3.08878936822741	3.41430655978885	4.18781568431674
chr4	20802001	20804000	none	LINE	LINE	4.60286498033989	5.73580646896608	5.36437314864596	5.67919996409543	3.16794907427563	4.17018277617225
chr4	20825001	20833000	none	LINE-LTR	LINE-LTR	4.11577949700959	4.59781460601106	4.6933902352906	2.72335196572508	3.74592257147566	3.85877302340614
chr4	20836001	20840000	none	LINE	LINE	6.47206325904757	5.36189973006171	6.33463712738609	4.94621947611858	3.74046999131339	4.81309323349583
chr4	20854001	20863000	none	LINE-LTR	LINE-LTR	7.21623778012273	6.72844603661191	7.81882690062076	4.31155589110919	4.98583930037459	5.35083192578985
chr4	20896001	20900000	silent_chr	LINE-LTR	LINE-LTR	6.55204426818064	6.16641246780928	6.39710504358835	4.25789753921864	4.07782640264317	5.71098407464109
chr4	20915001	20921000	none	LINE	LINE	4.26094689207652	4.62673876652273	6.94952419165729	3.97713021295135	4.218575178173	5.4568507401703
chr4	20941001	20944000	none	LTR	LTR	3.35646017756129	4.12343690856548	4.29439036427992	3.36502256375995	4.52927658812098	2.8891326226528
chr4	20960001	20963000	none	LINE-LTR	LINE-LTR	3.40510452796073	4.68273287222728	4.23620079294821	3.71659208534681	3.66413386904169	2.7562664452901
chr4	20968001	20976000	enhancer	LTR	gene & regulatory elements	4.88601823144995	3.89400787325657	5.47591575551037	3.87573629219249	4.26429372690197	4.43942648788059
chr4	21030001	21032000	none	LINE	LINE	3.5429301874258	5.64731576607881	3.48530232463298	3.23443959859911	6.10688978173615	3.55474848216808
chr1	37518001	37521000	silent_chr	LTR	LTR	4.28881022688387	2.9974214450726	4.16045226324974	2.04349784422362	3.77863805244925	3.47289572106553
chr4	21050001	21052000	none	LINE-LTR	LINE-LTR	3.67112831920766	2.96041624204701	7.65435319559152	3.80866981719099	4.97275310798516	4.11602455829988
chr4	21072001	21082000	none	LINE-LTR	LINE-LTR	8.19390182075174	8.26151670388012	8.54184750053492	5.48839086477265	7.11070978960904	7.30038139563324
chr4	21083001	21089000	none	LINE-LTR	LINE-LTR	4.97384215785983	5.13138815288148	5.81421576069174	3.36695426442801	6.66493315834308	5.4022822327686
chr4	21122001	21136000	none	LINE-LTR	LINE-LTR	5.44492428804387	6.45877849104006	6.51983888194675	4.26641509655032	6.22902757737088	4.79345360018674
chr4	21142001	21147000	none	LINE-LTR	LINE-LTR	5.31015732636906	5.43060891823958	7.82675789443388	5.67681374562312	6.58839455298843	4.49822683871345
chr4	21155001	21158000	none	LINE	LINE	4.58615429666782	4.73550957468067	3.47641124727422	4.27434523613498	4.58016733630212	4.71176495489592
chr4	21185001	21192000	silent_chr	LINE	LINE	7.03721602445216	6.74393886914915	5.67813837054789	3.6394873009344	5.88297048973916	5.2307812095061
chr4	21206001	21208000	none	LINE	LINE	2.87163815191355	4.10566347361476	2.4539373510171	2.44248299207713	3.66413386904169	2.57251534893743
chr4	21233001	21237000	none	LINE-LTR	LINE-LTR	4.86718330832804	7.36954681530851	6.38194123580488	3.29934474104592	5.95421753719275	5.5125328905802
chr4	21254001	21256000	none	LINE	LINE	4.84822025647741	3.12693965566215	3.4478259555509	2.74224226837751	2.24428199478804	3.6015214885124
chr1	37561001	37564000	none	LINE-LTR	LINE-LTR	3.06857665355993	3.32165750967775	3.21637467612734	3.30960273769699	2.21776523652523	2.86651710310171
chr4	21277001	21280000	none	LINE	LINE	3.38819975370844	5.0882154160183	4.69416844623991	1.81278034568225	4.69964996246652	4.60026274162928
chr4	21311001	21316000	none	LINE-LTR	LINE-LTR	3.39106285980419	4.48903233214468	5.78633819036777	3.07436326323829	3.68543697293147	3.15717792824139
chr4	21317001	21319000	none	LINE-LTR	LINE-LTR	2.4655479082086	2.73038389891498	5.0101220916599	2.30118232311399	2.15267864806199	4.54477711645612
chr4	21368001	21378000	silent_chr	LINE-LTR	LINE-LTR	3.6768734339482	4.98862233134484	4.48313147164827	3.52603549591527	4.63281293786881	3.73014725595927
chr4	21382001	21389000	none	LINE	LINE	3.6505673475915	3.97733087637221	4.18794820995161	3.45806086806748	3.14782409658582	3.75396684252351
chr4	21401001	21406000	none	LINE	LINE	2.9797530869259	3.60800729499479	4.37053203740545	3.71784769078105	3.64179158935241	3.4300204652499
chr4	21420001	21423000	none	LINE-LTR	LINE-LTR	4.18907045416564	4.92800996389533	5.08603303244263	2.47310973805929	6.0687217206003	2.61539060475305
chr4	21426001	21429000	none	LINE	LINE	3.91587020715483	3.53862253932182	4.62472808460914	3.12645753125458	3.38227741757695	3.34426995361866
chr4	21469001	21476000	silent_chr	LINE	LINE	4.61871870587493	5.64109077074583	5.11615642164212	4.51547104288124	3.78537359264969	4.41002631246416
chr4	21477001	21479000	none	LINE-LTR	LINE-LTR	2.98352015783226	6.16367912894944	4.8908334704299	3.93757864177283	4.88551182538892	3.66583437223583
chr1	37626001	37628000	silent_chr	none	none	2.18724281841081	5.13447191980028	3.98654876110573	1.85628707397862	3.09161295200393	3.36142005594491
chr4	21481001	21484000	none	LINE	LINE	3.78267734296589	4.7861321260135	4.35662790579122	2.55171426958205	3.66413386904169	4.7448616435957
chr4	21505001	21511000	none	LINE-LTR	LINE-LTR	3.97362640490048	4.35346334767967	4.80721995087617	3.27598872387756	3.22247487589827	4.03980188129433
chr4	21578001	21581000	none	LINE-LTR	LINE-LTR	3.31614233759058	3.44645472954726	3.62313913973146	2.43901355600884	3.4064994563747	2.10946258612869
chr4	21586001	21591000	none	LINE-LTR	LINE-LTR	4.54912974560562	4.54041367460019	5.77946668251405	3.65781906502074	4.26235980684442	3.91022333038489
chr4	21650001	21654000	act_promoter	LINE	gene & regulatory elements	5.27041650522726	4.20934184416059	4.28316319992886	3.33065862555973	3.27551361020394	4.95447400536097
chr4	21925001	21928000	none	LINE-LTR	LINE-LTR	3.37839782578064	4.04980410662681	3.53277839796532	2.58573712650981	3.38227741757695	3.69506750120103
chr4	22043001	22050000	enhancer	LINE-LTR	gene & regulatory elements	7.0073466864876	5.21156609277026	8.03424984067985	4.76125580663348	3.9069379206047	4.2828904187715
chr4	22083001	22085000	none	LINE-LTR	LINE-LTR	6.28912487815777	2.02048408519708	6.56087416764987	2.85650236289324	3.12284136566053	3.57125660205431
chr4	22197001	22203000	none	LINE	LINE	3.71898287830347	4.85144483733763	6.3687992690592	4.24985509918234	3.92930145166971	4.15950369095798
chr1	37653001	37656000	insulator	LINE-LTR	LINE-LTR	4.13752323774851	4.09722862312968	3.51901432628493	3.85514165050419	3.04359506863947	5.74077109447089
chr4	22223001	22226000	none	LINE	LINE	3.43497386592529	5.95740739406117	5.08273255675642	4.5352468284705	4.03054725594586	3.75810937931729
chr4	22234001	22238000	none	LINE-LTR	LINE-LTR	3.04567682778709	4.66265558122404	5.65768889262275	4.13770283098382	3.84225148767566	3.83538652023398
chr4	22239001	22241000	none	LTR	LTR	3.33074017620066	7.08715718659691	4.02522629586351	2.93484122368161	3.20611713541148	3.08701841872491
chr4	22253001	22259000	silent_chr	LINE-LTR	LINE-LTR	5.53759423234017	5.1631828531822	5.21167872753128	5.63310256178946	5.34352855901914	4.84490390716549
chr4	22276001	22278000	none	LINE-LTR	LINE-LTR	4.68104024763337	5.27324143114624	3.98954166558103	3.69147997666203	4.93248790063305	3.89552324267668
chr4	22322001	22327000	none	LINE-LTR	LINE-LTR	3.98838632210215	5.94726477196944	5.57864658433053	3.92076444726216	4.47365181685323	6.27361807676353
chr4	22349001	22357000	enhancer	LINE-LTR	gene & regulatory elements	6.08465986034828	4.72773369688973	7.44360996475186	5.30456366394292	5.18655568786887	4.87062906065486
chr4	22414001	22417000	none	LINE	LINE	2.61058013810322	2.62869102921049	4.53908497193119	3.26000829107816	1.64886024106876	4.06186634042752
chr4	22462001	22469000	none	LINE-LTR	LINE-LTR	3.41816967722868	4.00304459006721	4.32641415521414	3.57909299844984	4.07724700133561	3.50194024919869
chr4	22525001	22529000	none	LINE	LINE	4.95567755029764	7.21601458998959	5.28846220786323	3.92219747520341	3.3917995949913	4.63052762808737
chr1	37767001	37784000	silent_chr	LINE-LTR	LINE-LTR	6.93951682280604	7.37805084575282	8.21535547949201	6.36755729780922	6.03991099058163	5.76243438161984
chr4	22546001	22550000	none	LINE-LTR	LINE-LTR	3.56444595779479	3.99457950517281	7.18117499804586	3.34597199855081	4.07125985449077	3.36405853322587
chr4	22587001	22591000	act_promoter	LINE	gene & regulatory elements	3.91587020715484	4.1371816982607	6.68016278887987	3.84658417736212	4.29227110373455	3.19201904521216
chr4	22596001	22601000	none	LINE	LINE	4.2775770937595	4.13417502551487	5.59269442789943	2.56143508584712	4.47838583993985	4.08963978549027
chr4	22617001	22622000	none	LINE-LTR	LINE-LTR	4.03036933601901	5.41201094249219	4.17510174304992	3.23443959859911	5.39805436064178	4.88777916298111
chr4	22630001	22634000	none	LINE-LTR	LINE-LTR	5.57183522013076	5.384257040223	6.13360401524424	4.69163465014189	4.1221506026719	3.81010381410192
chr4	22678001	22682000	none	LINE-LTR	LINE-LTR	4.08429473219375	5.01738514460213	8.53576356356872	3.25201807467846	4.58016733630212	4.08386811643817
chr4	22690001	22694000	none	LINE	LINE	4.31313240208359	3.85683538430478	4.20602842262807	4.71103158926393	3.3748601425384	4.0278240320506
chr4	22698001	22705000	none	LINE-LTR	LINE-LTR	7.21017371476128	4.83106061533201	6.04119069603049	4.41659211493493	5.91059689589463	3.82661658154442
chr4	22720001	22727000	none	LINE-LTR	LINE-LTR	4.40535398304919	5.79978742746827	5.32325472238865	4.49305848588007	5.47385852387326	4.68302794133099
chr4	22738001	22743000	none	LINE-LTR	LINE-LTR	4.00288954509161	5.43976484476138	4.72218404041508	3.49719155683771	4.38731818529992	4.44796202267891
chr1	5887001	5893000	none	LINE-LTR	LINE-LTR	4.99659424282122	6.21620533956934	7.43724790495292	3.27138419239299	4.84189118409081	6.27050616303498
chr1	37788001	37794000	none	LINE-LTR	LINE-LTR	4.23603569579014	5.23854905330975	6.57468653431861	3.36920791520741	3.69684935001528	5.05745570727273
chr4	22747001	22749000	none	LTR	LTR	3.81546327876625	5.7029792727337	5.29806014290473	4.68026925612508	2.90077264632467	5.38249365316139
chr4	22762001	22765000	none	LINE	LINE	5.07198426831483	6.47318955866713	4.3677987465753	3.10553077401726	5.74047639483198	3.88735652728322
chr4	22767001	22770000	none	LINE	LINE	3.46495181966428	4.00889699443866	5.80537956652655	3.69147997666203	2.81353136372844	3.87102309649632
chr4	22792001	22800000	silent_chr	LINE	LINE	5.54748279346935	5.99296126965237	8.02434188664228	4.91533991501629	5.05900301237006	4.41966571424004
chr4	22807001	22810000	none	LINE	LINE	2.91770721317419	5.78959310127071	3.84424462378936	4.46995534589008	3.80877073229334	4.00169054279155
chr4	22826001	22833000	none	LINE-LTR	LINE-LTR	4.30315407379652	4.12839296254212	4.24806468613234	4.38427873978908	3.11841180343974	3.46730329639392
chr4	22853001	22856000	none	LINE	LINE	2.95537374124893	3.8855463176867	4.29439036427992	3.55270253393038	2.87301405640769	3.15798435938526
chr4	22857001	22861000	none	LINE	LINE	5.08841891325204	4.13175028942952	8.93471773012683	4.59852934235613	4.3087500126694	3.7044221024699
chr4	22902001	22907000	none	LINE	LINE	5.29469774488541	5.55078045383814	5.19568216912879	4.00789254609021	3.08120348078506	4.3278787635065
chr4	23008001	23011000	none	LINE	LINE	4.09386430748005	5.66972574927753	3.41269185953646	6.19641281796841	5.89696544548897	4.76592317276829
chr1	37836001	37839000	none	LTR	LTR	2.98953531944079	3.28000663181345	3.05702364914842	5.77578499749842	2.29008366815106	3.62602163469276
chr4	23078001	23086000	none	LTR	LTR	6.92602893782488	7.54906141721987	9.58926593887594	5.49854731761849	5.2280934472912	6.37319931607724
chr4	23098001	23102000	none	LINE-LTR	LINE-LTR	4.11255775180645	4.81067639332639	4.96617365225938	4.09475089848225	3.51949700579005	2.77831657685242
chr4	23110001	23115000	insulator	LINE-LTR	LINE-LTR	4.15206555298322	3.60800729499479	4.19727042487142	3.933184022753	3.35184973247564	4.46739250839865
chr4	23134001	23137000	none	LINE-LTR	LINE-LTR	4.39676654838438	5.68534482847664	4.47713037978119	2.70005392578709	3.93894390921982	8.46071714761643
chr4	23190001	23201000	silent_chr	LINE-LTR	LINE-LTR	4.90398698839951	6.5270483728549	6.80257414888552	4.86714135848231	4.40400705413665	5.12241517832376
chr4	23205001	23211000	none	LINE	LINE	4.01204947540074	4.12343690856548	5.75459806511941	3.25350777604111	3.74740963879264	7.71754604681228
chr4	23213001	23218000	none	LINE-LTR	LINE-LTR	4.33920752684725	5.43428259246129	5.86900016451589	3.3295701750285	4.79570462271633	5.37012579090688
chr4	23259001	23265000	none	LINE-LTR	LINE-LTR	5.47585102138725	5.76606773312252	6.19228573126505	5.04753384563992	5.26132042734192	4.81060370251299
chr4	23283001	23293000	silent_chr	LINE-LTR	LINE-LTR	5.66265544662096	5.38660244041476	5.77743808767989	4.6582961610259	3.94019874958593	4.06256969390638
chr4	23358001	23361000	none	LINE	LINE	4.74650934200586	3.54357859329846	4.9266200567989	6.70493301883512	5.28480846496398	5.37369872889152
chr1	37874001	37877000	silent_chr	LTR	LTR	2.63991249920551	3.71570900529314	4.67611395221591	4.47452118383276	2.04509797341862	5.07406475721451
chr4	23366001	23369000	none	LINE-LTR	LINE-LTR	2.6673318802359	4.93094330315955	5.22422987335477	1.69392587673669	5.00764962102365	4.25322537690988
chr4	23375001	23377000	none	LINE-LTR	LINE-LTR	3.70533955085619	4.77530377278723	6.81933284698153	2.32035884247328	1.5502104830561	4.18462496760488
chr4	23386001	23389000	none	LINE	LINE	5.36227271610392	5.41201094249219	6.68016278887987	4.38536719032031	7.02292324899658	5.1964810048536
chr4	23420001	23425000	none	LINE-LTR	LINE-LTR	5.02288836698342	4.66489832080135	5.84514244026989	4.00358761317282	5.67431842219651	4.56036811857089
chr4	23437001	23443000	none	LINE-LTR	LINE-LTR	5.27791201833912	5.72304605412967	6.68016278887987	3.6133534163094	5.41986468129084	4.94370340969714
chr4	23450001	23453000	none	LINE-LTR	LINE-LTR	2.61058013810322	6.17159142564899	5.53499202507189	3.28131553481069	3.98743979866302	2.36983232144539
chr4	23476001	23480000	none	LINE-LTR	LINE-LTR	3.89638826582571	5.47214439740877	5.95647848675122	5.19820649774857	4.28467266944392	3.73382227788632
chr4	23519001	23533000	enhancer	LINE-LTR	gene & regulatory elements	5.66686908027285	7.40999347681726	8.23091486486984	5.34214175484424	5.87872027340755	5.79544023892696
chr4	23540001	23550000	none	LINE-LTR	LINE-LTR	4.24441260548755	4.28450866280632	5.44145710617367	3.2000816680804	3.36672040564545	3.53333433468514
chr4	23570001	23576000	silent_chr	LINE-LTR	LINE-LTR	4.18117306671817	5.75414956529342	6.17408985032837	4.08490301272352	6.17117283207022	4.22434099404462
chr1	37950001	37956000	none	LTR	LTR	3.72940019729032	3.60800729499479	5.14449318224082	2.70616013326728	3.10269400201111	3.65005951396405
chr4	23620001	23627000	enhancer	LINE-LTR	gene & regulatory elements	4.51092891510483	5.55749510761295	6.26610311188318	3.69890750176598	4.30390327474739	5.35432008219519
chr4	23632001	23634000	none	LINE-LTR	LINE-LTR	3.96088020953593	4.60331965223474	3.47368465021753	1.96559323432654	6.51401576718523	3.46120246947945
chr4	23650001	23656000	none	LINE-LTR	LINE-LTR	3.94823277085033	4.67913446069637	5.7217046496058	2.74224226837751	3.88846859571771	3.90026520645352
chr4	23674001	23677000	none	LINE-LTR	LINE-LTR	5.22116027620645	3.35628585580911	5.30483515587519	2.74977590098294	2.82775548589087	2.90806082923361
chr4	23767001	23770000	none	LINE-LTR	LINE-LTR	3.82480345815123	3.51305973460019	5.36170960686411	2.0491480686777	2.95628982615864	4.72132228746163
chr4	23848001	23852000	none	LINE-LTR	LINE-LTR	3.8367617181214	2.8236578830394	7.55494601123319	2.50849604591706	3.69572122998171	3.5329210792074
chr4	23854001	23859000	none	LINE	LINE	3.50884427164412	3.82234436202419	4.38982126126391	3.14168508652088	6.44746632725605	3.18991903268241
chr4	23942001	23946000	none	LINE	LINE	3.45817109203284	4.54515204694149	4.65961972310756	3.23443959859911	5.12300198356755	4.25322537690988
chr4	23947001	23949000	none	LINE	LINE	1.84650790256082	2.05000414488341	3.34008139443993	2.29554217036126	2.3816870148771	3.6358216931649
chr4	24023001	24030000	silent_chr	LINE	LINE	5.31784842946953	5.5999279891065	5.59269442789943	4.57965561014463	5.61833859919726	3.65402180175602
chr1	38198001	38201000	silent_chr	LINE	LINE	2.24911519590432	3.04902024929137	3.34008139443994	2.0539061524285	3.66413386904169	1.76989056006895
chr4	24086001	24089000	none	LINE	LINE	2.99733275115555	3.85261795906224	4.54251069643831	3.48865140651577	5.98475198610143	3.20807796455726
chr4	24106001	24110000	none	LINE	LINE	5.60088102356691	5.41201094249219	4.57545396498621	5.69542624970713	5.89447622411055	4.23035857380822
chr4	24117001	24124000	none	LINE-LTR	LINE-LTR	4.05572271455322	4.82224051927189	4.14170092910552	3.32233197899583	5.55008512516609	4.13791830595042
chr4	24137001	24144000	none	LINE-LTR	LINE-LTR	4.35815857765993	5.69098057870313	6.6460803256713	4.95713025437473	3.28939290516243	6.35873024711713
chr4	24158001	24163000	none	LINE	LINE	4.31470883936505	5.49591808888742	6.58989031875987	4.35067282963739	4.06025644947863	2.7569598456537
chr4	24233001	24235000	none	LINE	LINE	3.10783349774193	3.51049358431926	5.41323536340266	2.38697201498447	2.22465270620388	2.62968235669159
chr4	24237001	24240000	none	LINE	LINE	3.40825740252365	4.46253533854619	4.48525215824791	2.39337712772593	3.57689258644546	2.87038554723545
chr4	24268001	24273000	silent_chr	LINE-LTR	LINE-LTR	5.04316617588123	4.92975254167605	7.30364464917532	4.19590581198231	5.23783238971985	5.33796934904516
chr4	24280001	24294000	none	LINE	LINE	6.26769240205399	6.22529127538036	6.27283578955793	5.00554310652767	6.4855169482038	6.07856204099442
chr4	24295001	24301000	none	LINE	LINE	4.25773189190645	3.98384138822342	4.9767212777155	3.2578775667049	4.09520844187013	4.69648956011141
chr1	38224001	38227000	silent_chr	LINE-LTR	LINE-LTR	5.72319491814937	7.07724507864363	6.50122985703487	3.75352165694207	4.91943899084301	5.63716406897593
chr4	24322001	24326000	none	LINE-LTR	LINE-LTR	4.54986824069419	6.64632922762199	5.35564775315369	3.2243947551252	4.4028705361872	3.88735652728322
chr4	24333001	24337000	none	LINE	LINE	3.17809755943001	4.44464666774721	6.33933815679416	3.04693585375279	4.25301252656625	4.04252411975882
chr4	24422001	24425000	none	LINE-LTR	LINE-LTR	3.97262194928751	4.35683899772956	4.53908497193119	4.03540668256222	3.85497417472095	3.36142005594491
chr4	24441001	24446000	none	LINE-LTR	LINE-LTR	4.53416550302139	3.88252958917918	6.12348255647322	2.52057470561427	3.77064938849058	3.08701841872491
chr4	24465001	24468000	none	LINE	LINE	5.83029564176386	5.32181076011732	4.77154484919991	4.94394639731522	2.90077264632467	5.56873910828808
chr4	24471001	24482000	none	LINE-LTR	LINE-LTR	6.93951682280604	6.28763844390905	7.44257267239333	4.47511858318975	5.73462047312347	7.09049543050878
chr4	24483001	24487000	silent_chr	LINE-LTR	LINE-LTR	5.51590319502455	4.15340374656377	6.36703015815113	4.60236464622799	4.21375394939795	5.21853113641593
chr4	24488001	24494000	silent_chr	LINE-LTR	LINE-LTR	5.54411864380685	5.64586326716778	7.14208893917475	4.09578492648692	5.32171823837008	3.88929439195286
chr4	24576001	24579000	transcribed_genebody	LINE-LTR	gene & regulatory elements	5.07612804631182	6.03521220253675	8.19838160453438	3.9754399748668	3.43512550222659	5.01081250575638
chr4	24739001	24742000	none	LTR	LTR	3.56567043253123	3.60800729499479	6.39387009792788	2.86880729614878	2.84988189814354	6.17403683744983
chr1	38329001	38332000	none	LINE-LTR	LINE-LTR	4.40535398304919	4.49418452534439	5.64102635505411	3.98445457798442	2.38965252328806	3.4300204652499
chr4	24818001	24822000	none	LINE-LTR	LINE-LTR	6.15933751333729	6.48313810819377	6.36205979893321	6.28918810838716	4.02036910630964	5.44377441581598
chr4	24886001	24893000	enhancer	LINE-LTR	gene & regulatory elements	4.78606358652258	4.80097744898501	6.91051322987573	4.55282530454984	4.40733083304543	4.3483807833652
chr4	25053001	25059000	none	LINE-LTR	LINE-LTR	4.8331010664884	5.33357600129665	5.08273255675642	4.94901711156888	4.87725927162982	4.02455734589322
chr4	25078001	25082000	none	LINE-LTR	LINE-LTR	4.44614429770705	4.49765292937707	4.3677987465753	4.12577173862227	5.02239038946232	4.2819932904894
chr4	25084001	25089000	none	LINE-LTR	LINE-LTR	3.44730454134144	3.4890619995554	4.58290237841759	3.48865140651577	4.90732214603798	3.67502192705347
chr4	25094001	25097000	silent_chr	LTR	LTR	5.3843215348379	2.8992915763351	6.91051322987573	4.13094187864561	3.77863805244925	6.61503946869624
chr4	25107001	25112000	none	LINE-LTR	LINE-LTR	3.71402122740459	3.43114419229897	5.19950815010753	3.86726473745546	5.06108490661384	4.78348800018635
chr4	25113001	25116000	none	LINE	LINE	4.48338762848162	6.01334549165799	5.48727657657989	3.4594440924147	7.02292324899658	5.28223151648485
chr4	25135001	25140000	none	LINE-LTR	LINE-LTR	5.06530474557342	5.88448808826532	6.02093619787199	4.01375203811665	4.1221506026719	3.94915869782827
chr4	25158001	25162000	none	LINE	LINE	4.08429473219375	4.29307197125963	4.63900193672213	2.98834093348831	2.21883662069747	2.6420427908006
chr1	38356001	38358000	silent_chr	none	none	2.81139399488039	4.20934184416059	4.03593168494826	3.26000829107816	5.57947657331349	1.77217724037912
chr4	25173001	25177000	silent_chr	LINE-LTR	LINE-LTR	4.73444194537364	5.68719793956806	4.81926029769191	3.38047616910442	5.56405513447072	4.32892238028091
chr4	25183001	25190000	act_promoter	LINE-LTR	gene & regulatory elements	4.14745392908335	4.11978137939122	5.18460395554856	6.14367738973038	3.6477761285549	5.74329008134868
chr4	25356001	25360000	none	LINE-LTR	LINE-LTR	5.71841363584516	5.71267821707509	6.12348255647321	4.02706906544949	4.99654618505685	4.57730317259211
chr4	25405001	25408000	none	LINE-LTR	LINE-LTR	3.82036117771203	4.07057233281464	4.69698946093116	2.42582969894933	5.03818406993233	3.35545480296186
chr4	25444001	25447000	none	LINE-LTR	LINE-LTR	4.78606358652257	5.24182191914338	6.85595654648197	4.02706906544949	5.49620080356254	3.40363569244029
chr4	25499001	25504000	none	LINE-LTR	LINE-LTR	5.25643838618081	5.18904419954307	5.50896541680353	3.28820905484181	4.48113669119288	5.38249365316139
chr4	25541001	25548000	none	LINE-LTR	LINE-LTR	3.64652463735053	6.03716072132792	4.77600423690944	3.5491780274483	4.33713804906976	4.56257439245506
chr4	25559001	25565000	none	LINE	LINE	5.39715444282015	5.78150566547358	5.72077770749819	4.13094187864561	4.49292605370588	4.5019018606405
chr4	25575001	25577000	none	LINE	LINE	1.97243832656688	3.71734084938857	4.59261191735491	2.0039462730451	2.12353212864916	10.9760654887997
chr4	25578001	25582000	none	LINE-LTR	LINE-LTR	2.48005113119806	4.81067639332639	4.56805249533697	4.54335997127635	2.63066021367096	3.73014725595927
chr1	38379001	38383000	none	LINE-LTR	LINE-LTR	3.50930444794204	4.61023154360446	5.20826251336397	2.7539612524304	3.92176828170869	3.46120246947945
chr4	25588001	25591000	none	LINE	LINE	4.48231684089421	5.70568595487549	5.41835426209145	3.16412569428174	7.46919596381576	3.48279001086913
chr4	25671001	25673000	enhancer	LTR	gene & regulatory elements	2.8553220260504	3.75232758679458	3.23233683332897	2.53130055542539	2.81353136372844	2.80118337995409
chr4	25710001	25714000	silent_chr	LINE-LTR	LINE-LTR	6.7004890211316	6.44709500253168	7.35786046311406	4.48927235257068	4.30535729612399	4.34111965133191
chr4	25727001	25732000	enhancer	LINE	gene & regulatory elements	4.23553308120829	3.26438755261434	4.52195634939561	4.24658974758865	4.0424955185623	4.19131769046391
chr4	25815001	25820000	silent_chr	LINE-LTR	LINE-LTR	6.46118584180548	6.18515536284822	6.96185640045914	4.16977804672787	5.91257965231728	3.71845400437319
chr4	25833001	25837000	none	LINE	LINE	2.87163815191355	5.09827117771003	3.55557051666187	2.22995525120808	3.16179293538275	3.28618089735233
chr4	25845001	25859000	silent_chr	LINE-LTR	LINE-LTR	7.2276392253271	9.02001823748698	8.47056677959317	5.35761379635628	8.2246015608866	8.00471055087972
chr4	25900001	25904000	none	LINE-LTR	LINE-LTR	6.12299705118756	6.83622434841119	6.00170875563426	3.53327369194794	4.93248790063305	5.4022822327686
chr4	25919001	25928000	silent_chr	LINE-LTR	LINE-LTR	7.86416998124263	8.79847392989958	8.86406216216752	7.84346650976882	5.98693301816634	8.10138167030453
chr4	25942001	25944000	none	LINE	LINE	4.49019783753754	6.01334549165799	6.34615464943588	3.58600912018597	6.804820042506	4.26302543538202
chr1	38574001	38576000	none	LTR	LTR	3.71809898457126	5.2253898755097	5.2606281962429	2.73265400869787	4.63741942800589	3.63178637497049
chr4	25961001	25964000	none	LINE-LTR	LINE-LTR	3.88551462415363	3.18353584852482	4.3879500672054	3.12645753125458	3.16794907427563	3.5397811201379
chr4	26026001	26029000	none	LINE	LINE	4.79494311080184	3.79790241578399	5.52398076772758	2.90687970287672	3.35006525169526	4.60602748190701
chr4	26033001	26038000	none	LINE-LTR	LINE-LTR	5.42458210514955	4.97103227310394	4.77154484919991	3.30610569338413	3.87716490793946	4.28353718567255
chr4	26041001	26043000	none	LINE-LTR	LINE-LTR	4.65364285487966	4.70609647173234	6.68016278887987	2.78744406401011	6.54309619471731	3.4986208745549
chr4	26053001	26060000	none	LINE	LINE	3.48726749791401	4.26400862135748	4.88987916146007	3.74123038066017	4.67761770515961	4.49200757083689
chr4	26063001	26068000	none	LINE	LINE	5.22116027620645	6.35696523403845	7.72705397221179	4.66708539906557	4.1780063018951	6.55991413979044
chr4	26108001	26113000	none	LINE	LINE	3.29160104369537	4.66203189802698	4.69112555398867	3.24129949170325	4.1221506026719	4.4138947565979
chr4	26129001	26131000	none	LTR	LTR	3.33574128757634	3.06133952302588	4.82456201419102	3.10553077401726	4.88551182538892	2.84005694522692
chr4	26137001	26141000	enhancer	LINE	gene & regulatory elements	2.90390374912606	3.14741061903801	3.61194848468505	3.11724975807016	3.63937620776438	2.72686626987367
chr4	26163001	26173000	none	LTR	LTR	5.60554017384128	5.33837814055352	6.3154412573031	5.37771157093975	5.53098688459774	5.97113421837871
chr1	5980001	5987000	none	LINE-LTR	LINE-LTR	4.92511510590608	6.09058112182607	6.44158554641987	3.4822124042889	4.93408935774364	6.04126185169822
chr4	26180001	26184000	none	LINE-LTR	LINE-LTR	5.14549128669621	6.04232546993104	4.85425162658604	2.88789249874921	4.39696064285003	4.97906196568534
chr4	26185001	26190000	none	LTR	LTR	3.16999016769677	3.28586378651311	4.00179563296106	2.94208178591109	2.73283317732693	3.84523346893805
chr4	26194001	26197000	none	LINE-LTR	LINE-LTR	3.65481219334451	3.18707311057873	4.93751162656338	2.26008978162982	4.72480419955376	3.86906308480189
chr4	26236001	26240000	none	LINE-LTR	LINE-LTR	4.51257423872129	4.14100837266448	6.68016278887987	4.0478004377298	5.9923855983286	4.92452938225165
chr4	26283001	26287000	silent_chr	LINE	LINE	4.33966568411964	4.45432999382073	5.1771261613819	4.11593586248031	3.85698302004389	4.67730063443169
chr4	26291001	26304000	enhancer	LINE-LTR	gene & regulatory elements	6.68899590102675	7.70615897723416	8.84739117458517	5.30502666155695	6.2954849073486	6.64443964411267
chr4	26308001	26315000	none	LINE-LTR	LINE-LTR	5.91219619511612	6.4316651780342	4.83027155503621	6.17757873645483	4.48856398957607	5.20327632841684
chr4	26362001	26365000	none	LINE	LINE	3.59489723935526	3.37141665270005	4.97603962845133	2.96983727445742	2.25082509098275	3.4912708307008
chr4	26423001	26426000	none	LINE	LINE	5.45848574330674	4.81067639332639	6.39590054254456	4.29996568710083	3.01527682973223	4.24465032574676
chr4	26561001	26564000	none	LINE-LTR	LINE-LTR	3.26322517262903	5.88674874446519	6.68016278887987	2.5962056978722	2.646318905419	4.11602455829988
chr1	38606001	38609000	none	none	none	2.99030088546369	3.8855463176867	4.2840174406947	2.07304786866735	2.03562992724538	2.31526381404369
chr4	26565001	26569000	none	LINE-LTR	LINE-LTR	3.67854474005454	4.18070686562889	4.58638042221603	2.92304945090789	4.61999487835692	4.01312394434239
chr4	26607001	26611000	none	LINE-LTR	LINE-LTR	4.57996515456706	7.14793898065006	6.11163829620924	3.93757864177283	4.6128828172757	4.95447400536097
chr4	26656001	26665000	none	LINE	LINE	2.62936129017591	4.02754302697093	5.0101220916599	3.25664398943618	3.50055646417376	2.92368411085587
chr4	26750001	26754000	none	LINE	LINE	3.03918284734405	5.84497181789156	4.8463926115403	3.16412569428174	4.77301648730431	3.49238447370899
chr4	26780001	26786000	none	LINE-LTR	LINE-LTR	3.69172948822678	4.6330093674365	4.71127270373633	4.38536719032031	4.10977177203325	3.84848296201039
chr4	26827001	26830000	none	LINE	LINE	3.17809755943001	4.25559834794258	3.74089116177273	2.45064637106135	3.06672073821968	2.82976688383117
chr4	26941001	26945000	enhancer	LINE-LTR	gene & regulatory elements	3.83074259395582	5.97744492155854	6.77986671110196	3.66511226254302	3.35134195339179	4.33265742978935
chr4	27006001	27012000	none	LINE	LINE	4.20713328041429	6.17524325489493	5.67489557307756	3.98445457798442	4.06718859463628	4.43997093557349
chr4	27099001	27108000	enhancer	LINE-LTR	gene & regulatory elements	5.41765555541852	5.67575416581052	6.16630411281219	4.49227722027655	5.74461665909079	4.89473190716743
chr4	27139001	27150000	silent_chr	LINE	LINE	5.30189986810655	7.19551454854075	7.08327606062262	5.373991258542	5.01124190913055	4.82067006692188
chr1	38652001	38656000	insulator	LINE-LTR	LINE-LTR	3.24649068456426	3.90867456957769	5.42078783687793	2.24698781188124	2.95747948001222	5.29203157495699
chr4	27168001	27172000	none	LINE	LINE	4.85969533400754	8.94158329629144	5.44690196631743	4.79722282681425	4.07393831492136	4.1481810001616
chr4	27212001	27216000	none	LINE-LTR	LINE-LTR	5.09878933223286	4.75838643252936	4.62839850372391	2.77825670717421	6.49947555341919	4.43537129127143
chr4	27257001	27260000	enhancer	LINE	gene & regulatory elements	3.56956876026359	3.77200762658547	3.84835465011558	3.08878936822741	2.7064625169058	2.82976688383117
chr4	27269001	27274000	none	LINE-LTR	LINE-LTR	4.93808532147236	6.73032130027875	6.33119906110257	5.01785589901246	3.66413386904169	5.72006354057852
chr4	27295001	27298000	none	LINE	LINE	4.51559807671909	5.50221112486706	4.5276658902408	3.47663193569228	3.42516861671289	4.7448616435957
chr4	27301001	27304000	none	LINE	LINE	3.57237282056231	2.60112153825206	4.32245827515756	4.54335997127635	3.90840946031114	3.31568644974157
chr4	27329001	27332000	none	LINE-LTR	LINE-LTR	4.68368789483225	4.40978669388252	5.38124224659767	3.26000829107816	1.93384843088312	3.12989367454054
chr4	27407001	27420000	none	LINE-LTR	LINE-LTR	6.10918548711861	8.04735267639392	6.85111183662679	4.75383135710928	5.78303956603803	5.50186347208231
chr4	27473001	27476000	none	LINE-LTR	LINE-LTR	2.40448170614771	4.61489305173753	5.67813837054789	2.15527402364119	2.63359621837372	3.84162292107989
chr4	27579001	27581000	none	LINE	LINE	4.25936759374736	4.05900820686914	4.13533886930659	2.95318398132963	2.95166339450581	6.17403683744983
chr1	38693001	38696000	silent_chr	LTR	LTR	1.82248047377017	3.71109321770893	4.57063769765465	2.88657080881843	3.54199607340697	2.51534834118326
chr4	27608001	27612000	silent_chr	LINE-LTR	LINE-LTR	4.37903765101186	7.13210744359436	7.6670050190553	6.13648619497065	5.93011139331748	4.75915339553424
chr4	27614001	27618000	none	LINE	LINE	3.91587020715484	5.64731576607881	4.97603962845133	3.63692608538131	6.53437206645768	4.60815792940096
chr4	27681001	27683000	none	LINE	LINE	4.60690612606451	6.01334549165799	3.34008139443994	2.28520189031459	4.27482284721531	2.26381350706494
chr4	27701001	27703000	none	LINE-LTR	LINE-LTR	2.53599213415742	4.28450866280632	4.2242205870858	4.54335997127635	2.63359621837372	3.46612594383148
chr4	27824001	27827000	none	LINE	LINE	4.58443341325444	7.10989672837209	4.89878604517857	3.84968626137612	3.92585771683038	4.90002923607129
chr4	27856001	27859000	none	LINE-LTR	LINE-LTR	5.68733530086774	4.61023154360446	4.62472808460914	3.57683774136197	4.50970322343593	3.92002338885703
chr4	27915001	27917000	none	LINE-LTR	LINE-LTR	3.96088020953593	5.59863200947468	7.28745031514168	7.38295995332406	5.39441930720027	3.85877302340614
chr4	28004001	28007000	none	LINE	LINE	2.56037667390893	3.67243599669113	5.15534302185294	2.48366855572653	2.52698887520117	3.89939168681042
chr4	28024001	28026000	none	LINE	LINE	4.43798623477548	3.50778487013383	4.75708562238415	3.69147997666203	4.18758156461908	2.30301374095351
chr4	28035001	28038000	none	LINE	LINE	3.41748672624422	5.92744055606287	4.16141288487598	3.04004233372167	5.54709155174367	4.03370406713389
chr1	38699001	38701000	none	LINE	LINE	4.26394755890193	3.17067307741967	4.55465644696355	3.91748895482501	7.41987108480943	2.28170926601407
chr4	28054001	28056000	none	LINE-LTR	LINE-LTR	2.22667129426451	5.13447191980028	3.93652450058992	3.72663692882072	3.95039432756058	6.43128837234357
chr4	28254001	28258000	none	LINE-LTR	LINE-LTR	4.45974106925967	5.15429613570685	6.86572286634876	3.86726473745546	5.81950673318387	5.87138797286895
chr4	28319001	28324000	none	LINE-LTR	LINE-LTR	5.11387616094193	8.06881631426108	6.36703015815112	5.21150114352287	5.02340933658942	4.44097386553409
chr4	28331001	28333000	none	LINE-LTR	LINE-LTR	2.51734513317097	2.9520059686321	3.93652450058992	2.57085212660391	1.75241185041124	3.48279001086913
chr4	28357001	28361000	none	LINE	LINE	3.85167561359492	7.30401476791629	4.95253448141094	3.55964140606696	6.41223427082296	2.97268440321658
chr4	28407001	28422000	silent_chr	LINE-LTR	LINE-LTR	8.45330711385806	8.8375909023468	9.29806442235982	5.82411396138232	6.13233515582672	7.71314858467735
chr4	28461001	28464000	none	LINE	LINE	4.56851524168064	4.25744860809385	4.14816560277218	3.16412569428174	3.9030991213705	4.52762701412987
chr4	28621001	28628000	none	LINE-LTR	LINE-LTR	4.84822025647741	5.46259048401081	4.83494299754592	3.80029911429606	5.67940749701462	3.72025296615567
chr4	28655001	28664000	silent_chr	LINE-LTR	LINE-LTR	6.37937540790013	6.03444494952345	6.5854087067681	5.04753384563992	4.78780158888115	3.88478722356394
chr4	28743001	28753000	silent_chr	LINE	LINE	4.44285066981542	4.34859826607267	5.98345869433412	3.80612221196209	4.08779934764964	3.63042615535439
chr1	38703001	38711000	silent_chr	LINE-LTR	LINE-LTR	6.79802076230906	6.76501367811524	6.83100517443522	6.09539365348647	5.74602811281538	5.30539529105537
chr4	28764001	28771000	silent_chr	LINE-LTR	LINE-LTR	7.06721337386515	8.06113341584422	9.20863562018487	5.86141317137437	5.76268326676557	6.641766900893
chr4	29012001	29018000	silent_chr	LINE-LTR	LINE-LTR	5.35572626270661	5.48275618357052	8.2867842191168	4.39835912112923	5.03818406993233	4.63052762808737
chr4	29024001	29032000	silent_chr	LINE-LTR	LINE-LTR	8.00724160006451	7.63433427636579	7.98836133503551	5.49854731761849	6.44382163176298	5.58387155151712
chr4	29053001	29057000	none	LINE-LTR	LINE-LTR	4.5401393706143	5.93933508560681	3.56030654132609	3.07037382185858	4.98729332175119	3.99729308065662
chr4	29094001	29097000	silent_chr	LTR	LTR	4.35096689683871	3.31546616296819	3.98240473952454	2.96322882480354	4.21375394939795	4.58375462174305
chr4	29186001	29188000	none	LTR	LTR	2.61058013810322	5.63751139842936	4.71540902744461	3.60358759626532	3.07525521151714	8.84945280034475
chr4	29219001	29223000	none	LINE	LINE	4.83152144962388	4.56012033117397	8.35020348609984	4.78675425545187	6.13742423064483	4.00169054279155
chr4	29243001	29252000	silent_chr	LINE	LINE	3.73902445586397	3.93600795817614	4.50096334250747	3.75174903750549	3.78190960054661	4.29569229695583
chr4	29268001	29272000	none	LINE-LTR	LINE-LTR	4.83440766315412	6.57930742028462	5.6611549058304	4.0909907966471	2.90513471045448	5.83103479092484
chr4	29357001	29361000	none	LINE	LINE	4.22665355692903	6.31401276624089	6.12348255647322	3.76274406887558	5.2551393648098	5.06587637944601
chr1	38744001	38749000	silent_chr	LINE-LTR	LINE-LTR	6.38141811536344	5.52915403648553	6.28721203659282	3.8233185472571	4.90899986301099	5.61276076131803
chr4	29701001	29704000	none	LINE	LINE	4.16449688697419	3.94208204453135	7.30642805033736	3.16412569428174	4.51909843848475	5.01640493042798
chr4	29708001	29721000	silent_chr	LINE-LTR	LINE-LTR	8.68169673834328	9.56358265529187	9.9210338448711	6.03293299043052	7.31901487477773	6.28732191703606
chr4	29744001	29752000	act_promoter	LINE	gene & regulatory elements	2.85230052126093	3.32714445167184	4.41451317167236	3.66636786797726	3.08232882902494	3.18740926161028
chr4	29759001	29761000	none	LINE	LINE	3.91587020715483	5.65579521918103	10.1872482530418	3.81317711874979	13.1908819285501	3.31568644974157
chr4	29799001	29801000	none	LINE-LTR	LINE-LTR	2.27373108802539	6.49441313099063	5.2486993341199	2.57817649163697	3.05344489086808	5.23857671056349
chr4	29809001	29812000	none	LINE-LTR	LINE-LTR	3.73787610682962	3.93600795817614	5.97698775847146	3.3147983463904	2.33440786817979	3.55474848216808
chr4	29837001	29840000	none	LINE	LINE	2.61058013810322	4.04096817039417	3.88540080577707	4.54335997127635	4.48856398957607	2.72188720790799
chr4	29872001	29875000	none	LINE	LINE	3.64266996014403	6.86685259369977	5.67813837054789	5.039163142745	4.19446903429773	4.17319156605405
chr4	29889001	29892000	none	LINE	LINE	5.77491969944046	7.34042863464458	8.35020348609984	5.34385672812027	4.97275310798515	4.66079251454546
chr4	30078001	30082000	silent_chr	LINE-LTR	LINE-LTR	3.67414982399713	4.92631765278135	5.21378559132087	3.24850237946259	3.22603090643888	2.72910323974232
chr1	38808001	38811000	none	LTR	LTR	4.60690612606451	3.86572210178014	4.16045226324974	2.82289645274155	2.34733575985483	3.00469792755892
chr4	30169001	30173000	none	LINE	LINE	6.27650118309924	4.34937865698002	6.14574976576948	4.55784772628679	4.61833539743797	6.08455804270418
chr4	30185001	30189000	none	LINE	LINE	4.10845398783458	4.00340535472025	4.86276555955226	3.65852033401326	3.79884467305058	4.81574873321086
chr4	30224001	30242000	silent_chr	LINE-LTR	LINE-LTR	7.84126807904727	8.463392576735	9.37216868887624	5.79758041258332	6.95022218016639	6.86004093049981
chr4	30326001	30331000	none	LINE-LTR	LINE-LTR	3.27914334420283	3.64996086819241	3.97098565783415	5.20080430209528	4.37660434357758	3.80420451600444
chr4	30349001	30355000	none	LINE-LTR	LINE-LTR	3.79501001557598	4.44319416883618	4.39832500455952	3.00323794711487	3.0073551566663	4.34755093970425
chr4	30360001	30363000	none	LINE	LINE	2.86527088328403	4.16308534037861	3.98954166558103	4.13094187864561	4.35115896948701	4.41002631246416
chr4	30364001	30366000	none	LINE	LINE	5.22116027620645	3.05292924961098	6.40182267267654	2.32035884247328	3.14068617346431	4.88777916298111
chr4	30431001	30434000	none	LINE	LINE	4.76430875203838	9.02001823748698	4.67611395221591	2.80043308574361	4.80917570311722	7.39013500240207
chr4	30508001	30510000	none	LINE	LINE	2.97066015715194	3.08000622743458	4.70085529587843	2.78744406401011	2.26314150734928	3.68727200014365
chr4	30524001	30527000	none	LINE-LTR	LINE-LTR	4.77363225253161	3.53726205391646	2.79352262080431	2.81255617269488	4.44930541240777	2.74401637219992
chr1	38877001	38881000	silent_chr	LINE	LINE	6.74399869009999	3.97996680994271	6.26265261457488	3.90721581945397	2.79070660956082	3.32283232571084
chr4	30533001	30537000	none	LINE	LINE	3.14154558992083	3.6993492518301	3.93830492777246	2.9993274810379	3.13224346869693	3.50505216292725
chr4	30624001	30627000	none	LINE-LTR	LINE-LTR	2.78083536450126	2.93985779592168	3.34008139443994	2.86880729614878	3.00982424956996	3.4300204652499
chr4	30647001	30652000	none	LINE-LTR	LINE-LTR	3.52301591452765	4.63344094725647	5.36544989957904	3.1836573343699	4.1221506026719	3.77302251177489
chr4	30778001	30780000	none	LINE-LTR	LINE-LTR	7.45880039458064	3.42760693024505	4.60389597611991	2.68471271029966	3.33697905930583	4.11602455829989
chr4	30880001	30883000	none	LINE	LINE	3.07468327376602	2.95738302868426	3.57865863689993	2.83959998204772	3.38932382886357	7.2030429770248
chr4	30906001	30909000	none	LINE	LINE	4.8195325626521	4.25744860809385	7.6079631762243	2.99759276300375	3.8632715793157	4.06457425132114
chr4	30927001	30932000	none	LINE	LINE	3.31097968735043	6.76501367811524	7.03175030408407	3.34419788826525	7.92099527572248	4.59622742343487
chr4	30989001	31000000	none	LINE-LTR	LINE-LTR	6.72726420203523	7.19024310931105	8.10833552305419	5.51600456282832	6.5766505341774	6.15933674974161
chr4	31017001	31023000	none	LINE	LINE	3.88403386400723	4.58095308240912	5.0936241265209	3.35397323593864	4.43553047305047	4.65760673702355
chr4	31126001	31130000	none	LINE-LTR	LINE-LTR	4.01627713554342	5.34758224079585	7.02808793413403	3.49144904196606	4.58016733630212	4.45902660482488
chr1	38899001	38902000	silent_chr	LTR	LTR	3.09729846893603	2.97130012528983	3.19272486233229	2.73442961234225	1.94310129418878	4.33265742978935
chr4	31179001	31182000	insulator	LINE-LTR	LINE-LTR	8.04928875915161	4.45989790631301	5.33241064726375	3.47574413387009	8.04073821261927	8.42805028604262
chr4	31373001	31376000	insulator	LINE-LTR	LINE-LTR	2.08846411048258	3.52000711706809	7.01417092832386	2.38455849424131	3.23022327928676	3.89552324267668
chr4	31393001	31396000	none	LINE-LTR	LINE-LTR	3.91587020715483	5.52476117046078	3.40824632085708	2.41704046090966	3.4712847180395	4.77752850516951
chr4	31527001	31530000	none	LINE-LTR	LINE-LTR	3.46495181966428	3.79790241578399	3.84109360360593	2.70005392578709	3.03436086030015	7.28219729545364
chr4	31624001	31626000	none	LINE	LINE	2.81139399488039	3.37523263080158	3.87449441755032	3.49372212076942	7.85171543366077	7.93804736243549
chr4	31629001	31640000	enhancer	LINE-LTR	gene & regulatory elements	7.34775645612199	7.05526178971754	7.91454069552072	5.21150114352287	6.11643179702012	7.77634639764514
chr4	31648001	31650000	none	none	none	3.24730700105523	3.4835932503398	15.5870465073864	3.16412569428174	2.86260458518882	3.66583437223583
chr4	31719001	31721000	none	LINE	LINE	3.67112831920766	3.49525706702621	4.25101268383264	10.1955161260189	4.09520844187013	3.82202280413561
chr4	31778001	31781000	none	LINE	LINE	5.62278798976079	3.05292924961098	2.75410220243293	4.01793738956412	5.23447695577385	4.47920319579693
chr4	31896001	31898000	none	LINE	LINE	3.43832505994083	4.48267573014505	5.27948349443732	3.76681630271636	3.66413386904169	5.65953376766234
chr1	5992001	5995000	none	LINE	LINE	3.0328798663258	5.18651048655501	5.70597238216822	2.96458623608379	3.17340165443789	4.42920033990966
chr1	38915001	38921000	none	LINE-LTR	LINE-LTR	3.20883808641854	2.94885211610151	3.56781421678811	2.68146245278114	2.17188580140778	3.79940728458451
chr4	31942001	31945000	none	LINE	LINE	3.71505635037766	3.47914989160212	4.63900193672213	2.27953141415996	3.44428583689919	3.34426995361866
chr4	31949001	31954000	none	LINE-LTR	LINE-LTR	5.364598745333	7.54833105137069	6.9585029050832	5.03623339673177	5.19085631447573	5.85961829480192
chr4	31986001	31988000	silent_chr	none	none	2.21899311738774	3.10689517068996	5.40775082909323	2.58403598366342	2.07312837327359	3.40363569244029
chr4	32029001	32038000	none	LINE-LTR	LINE-LTR	4.17370528252305	5.3202819434669	6.83500099921815	4.28761960022236	4.61999487835692	5.47244174228508
chr4	32051001	32054000	silent_chr	LINE-LTR	LINE-LTR	3.32848967608161	2.7552055707233	3.65078664043435	2.44692387024455	3.04123111130461	3.57125660205431
chr4	32069001	32073000	none	LINE-LTR	LINE-LTR	5.0106296199078	4.48267573014505	5.70117341464748	4.00789254609021	4.17304135085304	6.03210495612914
chr4	32162001	32175000	silent_chr	LINE-LTR	LINE-LTR	4.59805884406658	5.26686122372803	5.49157526563323	3.7113053256237	4.77822862652059	4.72947052612343
chr4	32316001	32319000	none	LTR	LTR	3.80709603473387	3.43056431327374	5.04565487245182	3.7617938809794	5.49620080356254	3.67502192705347
chr4	32499001	32503000	enhancer	LTR	gene & regulatory elements	3.88479187217742	3.8012934000838	4.95117947881685	2.65560549341503	3.53631524570303	3.34894725425309
chr4	32778001	32788000	silent_chr	LTR	LTR	6.69320546421179	5.81510333259234	7.22067388590542	6.32825138856348	4.57213195501036	5.10320118000595
chr1	38951001	38954000	none	LINE-LTR	LINE-LTR	2.88332731671102	4.28068662118026	4.31174143645883	3.16412569428174	3.0256863009511	4.77084664712032
chr4	32792001	32797000	none	LTR	LTR	4.76714633914502	5.43228064639665	5.20659746780343	4.94206298916386	4.62596900966514	5.55663315370484
chr4	32809001	32813000	silent_chr	LTR	LTR	2.32051567831398	3.0206572702282	3.81723587935993	3.29274868998425	2.43581626521522	4.36298603179788
chr4	32890001	32898000	enhancer	LINE-LTR	gene & regulatory elements	5.22116027620645	5.11134366790929	7.38206395147957	4.91788528452317	4.75275335187292	6.42776437871489
chr4	32904001	32906000	silent_chr	none	none	2.35464090887742	4.29060326972354	4.95951479780475	1.77635126696519	3.91858760994737	1.4937185897056
chr4	32968001	32978000	silent_chr	LTR	LTR	5.71539632176968	5.42040165713171	6.66346238190767	4.54189814374376	4.1221506026719	4.72981769418671
chr4	33087001	33089000	none	LINE-LTR	LINE-LTR	2.48005113119806	4.51000911874349	3.42572450711788	4.38109711515933	2.48637655399258	4.17319156605405
chr4	33101001	33108000	none	LINE-LTR	LINE-LTR	5.22116027620645	4.79311918021206	5.59395745735469	5.18416074204353	4.82999464555496	4.13407729759068
chr4	33111001	33115000	silent_chr	LINE-LTR	LINE-LTR	4.03453294070498	3.45447506967587	4.80971720799351	2.49294751670683	3.59710702997386	4.21249388388504
chr4	33121001	33125000	insulator	LINE-LTR	LINE-LTR	4.57797386536942	3.17848261701922	3.79042944762285	2.74224226837751	4.15928709458787	2.79579026601502
chr4	33189001	33197000	silent_chr	LINE-LTR	LINE-LTR	4.40410847725811	3.96173350038644	4.90574454808366	3.66297433977661	3.37424986041498	5.67790887729761
chr1	39049001	39052000	none	LINE-LTR	LINE-LTR	2.81139399488039	4.63886652213616	6.29843920094388	2.96129712413548	3.01951772541399	2.85835038770825
chr4	33267001	33274000	silent_chr	LINE-LTR	LINE-LTR	6.38621256924425	4.95837259838466	5.93555865636141	3.9954842100342	4.52628301469856	4.50018685040787
chr4	33297001	33306000	enhancer	LTR	gene & regulatory elements	6.17458954403545	5.99730990368024	6.73901884869379	5.72815858447556	4.96735673998951	5.83103479092484
chr4	33519001	33522000	silent_chr	none	none	3.95542445167155	2.53896809647782	3.4615388996923	2.10941712952116	3.39695744109074	3.18056443141355
chr4	33549001	33555000	silent_chr	LINE-LTR	LINE-LTR	4.85519109796768	4.8965813289215	5.51113430082589	3.97066753792218	3.60503493567005	3.69339703668874
chr4	33563001	33567000	none	LINE-LTR	LINE-LTR	6.30140033335261	4.54515204694149	5.19568216912879	2.50234777129471	4.1221506026719	3.73691703319332
chr4	33591001	33593000	none	LTR	LTR	2.40976628132605	4.84503836756444	5.0578375401519	4.97219751958559	5.43076984161537	7.31737699253313
chr4	33603001	33605000	none	LTR	LTR	3.02827296019974	4.81067639332639	4.67611395221591	2.63677141190145	4.71102926019646	4.05171167457645
chr4	33636001	33639000	none	LINE-LTR	LINE-LTR	4.42200309107281	3.18707311057873	5.38967679557353	4.11336340256626	2.83674880183873	2.4402145595635
chr4	33681001	33685000	silent_chr	LINE	LINE	4.70760352772712	6.01334549165799	4.38982126126391	3.48639775573636	4.6983652030454	4.18462496760488
chr4	33703001	33705000	insulator	LINE-LTR	LINE-LTR	6.8824385459085	5.64731576607881	5.60656519780989	3.84215262877069	3.66413386904169	4.43264183201526
chr1	39078001	39093000	silent_chr	LINE-LTR	LINE-LTR	5.8421793398962	5.86680177799574	5.99384469413194	3.86499654699361	5.41138288992731	4.62180723707402
chr4	33709001	33711000	silent_chr	LINE-LTR	LINE-LTR	3.08523107230381	6.07664386525439	4.57063769765465	4.95713025437473	4.67177068302816	3.34426995361866
chr4	33800001	33803000	none	LINE-LTR	LINE-LTR	4.05473085279862	4.81067639332639	3.27706099077126	3.00787257357647	3.3310307900379	3.35379778824435
chr4	33814001	33818000	none	LINE-LTR	LINE-LTR	4.47528023674838	5.01112124304832	5.55175691237989	3.84826097953185	4.327468448782	3.56194432929798
chr4	33836001	33840000	none	LINE-LTR	LINE-LTR	5.54175783702614	6.4316651780342	4.40503488252223	7.43569538156209	3.51146162449829	4.97906196568534
chr4	33911001	33913000	none	LTR	LTR	3.50796706057621	4.81067639332639	2.63690636403153	1.77040366227669	3.55636522583458	2.90542909997639
chr4	33979001	33982000	none	LTR	LTR	4.64810609954964	5.29174403265903	3.4792514525416	5.039163142745	3.66413386904169	3.00126790709367
chr4	34030001	34036000	none	LINE-LTR	LINE-LTR	5.27670453446396	5.3957586573796	6.07287526261806	4.23911711605695	3.7159848200187	5.14503069787486
chr4	34050001	34052000	silent_chr	LINE-LTR	LINE-LTR	4.14092021906029	4.04096817039417	4.58068305523191	4.6982472430244	4.08051271779643	3.20807796455726
chr4	34087001	34090000	enhancer	LINE-LTR	gene & regulatory elements	3.38559611660262	4.46414461923085	4.70896721183335	4.93795373501545	4.18189191575411	4.95447400536097
chr4	34102001	34106000	none	LINE-LTR	LINE-LTR	4.06090243704946	4.24471446469976	4.02046834515918	4.76728271271782	4.07634892930888	4.34469258931655
chr1	39123001	39130000	none	LINE-LTR	LINE-LTR	3.64266996014403	6.1969590944567	5.09503941524736	2.79953507930277	4.94342198711228	3.70797039950291
chr4	34138001	34144000	none	LINE-LTR	LINE-LTR	5.15422232394739	4.92342662129498	6.47398492502555	3.5300449922599	5.69658312452576	4.07223706299882
chr4	34162001	34168000	none	LINE-LTR	LINE-LTR	4.47528023674838	5.14929196470131	6.06035387032401	3.70041818483797	4.43553047305047	3.97649830208633
chr4	34178001	34181000	none	LTR	LTR	3.26322517262903	3.67875253607312	3.58299640494466	3.97912776705128	2.06846266800741	3.4163003833889
chr4	34190001	34200000	silent_chr	LINE-LTR	LINE-LTR	7.60751880735602	6.44029302156571	7.69917067192934	4.8332275977378	5.15814083350215	6.47190703574785
chr4	34238001	34240000	none	LTR	LTR	2.61058013810322	6.67481349574037	2.76420529195029	4.64071768494655	5.22139076338441	2.20501315623208
chr4	34246001	34252000	silent_chr	LINE-LTR	LINE-LTR	4.85969533400754	5.43484643170102	5.64866706412636	4.79139033705521	4.15268505158059	3.44493359770751
chr4	34277001	34280000	none	LINE-LTR	LINE-LTR	4.43798623477548	3.73920756026733	4.046637074033	2.96322882480354	3.00458977261419	3.34426995361866
chr4	34288001	34291000	none	LINE-LTR	LINE-LTR	3.96607367134913	4.32960875399375	8.29633120554436	4.55190012159829	3.46499615876769	4.76592317276829
chr4	34339001	34358000	silent_chr	LINE-LTR	LINE-LTR	6.47367581416433	6.62641339788068	7.37420567603622	6.43114978512549	5.8097095838014	6.05827364674764
chr4	34368001	34371000	none	LTR	LTR	4.39052114135542	3.76718408742103	4.71540902744461	3.7617938809794	3.41143498152158	2.89646172621103
chr1	39188001	39191000	silent_chr	LINE-LTR	LINE-LTR	4.25936759374736	2.95738302868426	4.49392769433737	3.60642283434263	2.5719401196158	3.85877302340614
chr4	34416001	34419000	none	LTR	LTR	2.96889505901935	4.37566842158943	4.25101268383264	2.5437088914814	3.37984762058156	2.16826293696155
chr4	34443001	34446000	act_promoter	LINE-LTR	gene & regulatory elements	4.19740335930322	3.60800729499479	3.73303214672699	5.38456477798823	2.3872387328605	4.63052762808737
chr4	34484001	34487000	none	LTR	LTR	4.33542772935	5.78959310127071	7.53904086173585	5.18565044340619	3.50482370082249	4.97352967461236
chr4	34494001	34512000	silent_chr	LINE-LTR	LINE-LTR	7.93879890577762	7.28354413829163	9.6527271366824	6.87379030137068	8.16738236458148	6.37737338000057
chr4	34531001	34545000	silent_chr	LTR	LTR	7.70877830635553	8.55334547925406	10.7675683309342	6.81387259823742	7.37997930478357	7.55851782524161
chr4	34546001	34549000	none	LINE-LTR	LINE-LTR	2.99574769946272	3.89098825930811	4.14816560277218	3.93118646865307	2.96794843392377	3.98180636618141
chr4	34717001	34722000	enhancer	LINE	gene & regulatory elements	3.967058053	4.98248626451662	4.72107658637183	3.88794529754881	3.28508553776152	4.35183846528581
chr4	34732001	34738000	enhancer	LINE-LTR	gene & regulatory elements	3.99745083647056	2.75226197502808	4.55722969919347	3.58006710010282	2.58291403883267	3.59308701195851
chr4	34971001	34974000	none	LINE-LTR	LINE-LTR	6.14254150141935	4.20036670163573	4.04325642484834	4.02706906544949	2.71756595287259	5.20219770562902
chr4	35070001	35074000	none	LTR	LTR	3.25620748408574	3.02936461560884	3.90789523149472	2.97662194943542	2.32531572458415	2.26730166347028
chr1	39396001	39398000	silent_chr	LTR	LTR	2.67273680805806	3.2158325890171	3.86196911232118	2.9004485530916	1.91172201863045	4.39042619551988
chr4	35181001	35184000	none	LINE-LTR	LINE-LTR	4.53416550302139	3.55719029083994	6.38717319287637	3.10208401400171	3.95726457856503	4.61393075486842
chr4	35280001	35284000	silent_chr	LINE-LTR	LINE-LTR	3.56656723092976	5.08170041548562	7.79352325369318	4.24985509918234	5.57585588767214	5.69911092687676
chr4	35292001	35295000	none	LINE-LTR	LINE-LTR	4.70928181775484	4.00263309288485	6.4181956206885	3.49372212076942	4.85896013068572	4.34988959002147
chr4	35331001	35335000	none	LINE-LTR	LINE-LTR	5.1443785074387	4.65843979860087	8.23091486486984	4.01929480084437	4.83286622382223	4.3483807833652
chr4	35359001	35362000	none	LTR	LTR	3.32848967608161	3.0734876957363	4.21486461679325	3.27514764846706	2.21111526580102	3.6015214885124
chr4	35374001	35389000	silent_chr	LINE-LTR	LINE-LTR	9.11898499853568	7.73663309228749	8.86356229964216	6.69303780945812	6.36576880509236	6.73999021421606
chr4	35392001	35395000	none	LTR	LTR	3.13269616572387	3.35481380060919	6.48368741273634	1.59804327994027	2.35115256596842	4.48352675100523
chr4	35429001	35434000	none	LINE	LINE	5.2511669444605	5.5865919406371	7.81065187622877	5.16252086961758	4.90899986301099	3.58897263315173
chr4	35437001	35439000	none	LINE-LTR	LINE-LTR	5.22116027620645	6.92737400639	4.31427180115158	1.68753370361693	4.74671887580401	4.67730063443169
chr4	35535001	35538000	none	LINE	LINE	3.24730700105523	3.36747347532847	3.72180498237593	1.68753370361693	3.5677092935406	3.08701841872491
chr1	39517001	39521000	enhancer	LINE-LTR	gene & regulatory elements	3.49989864668784	2.69890309468114	3.71498848973421	3.54382077759555	2.22465270620388	3.25453104609758
chr4	35540001	35544000	none	LINE-LTR	LINE-LTR	5.06294329813958	4.42582228186028	5.38124224659767	4.82152486747694	6.57154443904217	3.44856111641342
chr4	35558001	35561000	none	LINE	LINE	4.76046966359999	5.45826744627417	4.17510174304992	3.54382077759555	3.80877073229334	2.51534834118326
chr4	35570001	35573000	act_promoter	LINE-LTR	gene & regulatory elements	4.40897978879656	3.77713263694767	4.88165742264298	4.21883425904232	4.23120220591719	3.98180636618141
chr4	35576001	35589000	silent_chr	LINE-LTR	LINE-LTR	6.44825324434713	8.98909246067274	7.61267282286056	5.2735428238029	6.11331808676956	5.23690624605119
chr4	35597001	35602000	none	LINE	LINE	4.16519527652424	5.1374886483078	4.43263138327543	4.49638914450563	4.03054725594586	3.00935757800227
chr4	35613001	35616000	none	LINE	LINE	4.50918387490557	3.69820747736966	5.92105338105261	3.38616960265239	4.33910589754937	5.28223151648485
chr4	35619001	35622000	none	LINE	LINE	3.48077351747096	4.35083232631725	3.73771013187326	4.06816160693367	5.58780415028858	4.63052762808737
chr4	35626001	35632000	none	LINE	LINE	3.36764837815316	3.39823942900672	4.465543603436	3.72827213589787	2.48922137842506	3.86504745108648
chr4	35633001	35639000	none	LINE	LINE	4.05326916179185	4.90526834488056	4.0156034742143	3.39850537533965	4.07393831492136	2.03963716951468
chr4	35658001	35663000	none	LINE	LINE	3.18490776848593	3.69094999143145	5.0101220916599	3.0169570573384	3.76055844454279	2.84379878573447
chr1	39540001	39542000	transcribed_genebody	LTR	gene & regulatory elements	3.19070905768172	3.26438755261434	3.57865863689993	2.46098665110802	3.52672884895263	4.63052762808737
chr4	35679001	35681000	none	LTR	LTR	7.83174041430967	4.02431582903265	4.94332046377111	8.08609899649778	4.3838744504606	3.64109864772682
chr4	35724001	35727000	none	LINE-LTR	LINE-LTR	3.53878640942881	5.2992607145236	4.60389597611991	3.25201807467846	6.68704431100109	4.17655433121606
chr4	35737001	35740000	none	LINE	LINE	3.82885086921806	4.98979732286514	6.84716685860187	3.73942127506024	2.55180751593975	3.83538652023398
chr4	35779001	35783000	none	LINE	LINE	4.12395992830799	4.41577012223243	4.18516222917775	3.1071144205109	3.06871211532242	4.98672206101717
chr4	35842001	35844000	none	LINE-LTR	LINE-LTR	3.04567682778709	3.45767365770334	4.80136700450741	3.95515711785218	2.36641979042276	5.88003508328555
chr4	35852001	35854000	none	LINE	LINE	3.53196136331613	3.4835932503398	6.37651902574897	2.15336331971952	4.22784677197118	3.21564418617178
chr4	35866001	35870000	none	LINE	LINE	3.53021632311686	5.48823644872447	4.04149848727232	3.55964140606696	3.50382801227112	4.94586821924744
chr4	35991001	35994000	silent_chr	LTR	LTR	4.17692822096516	4.56523372019749	6.14878620340079	4.04304949824889	5.11050250155815	4.78711551889226
chr4	35997001	35999000	none	LTR	LTR	4.25936759374736	3.71734084938857	5.78947441702922	3.6255606913645	4.48856398957607	2.97870198298018
chr4	36018001	36022000	none	LINE-LTR	LINE-LTR	8.26683710399354	5.22353294947007	7.67508065105347	4.21883425904232	4.16953164408193	8.23204911659977
chr1	39596001	39600000	silent_chr	LINE-LTR	LINE-LTR	3.33192464994753	2.86152302706484	3.83657998009993	1.60159448722903	2.68835908869907	3.99842385663417
chr4	36133001	36141000	none	LINE-LTR	LINE-LTR	5.10765679194109	4.97964643193496	7.68914571011693	4.21883425904232	4.34267717812349	5.9911024126365
chr4	36204001	36210000	none	LINE-LTR	LINE-LTR	4.87308292445935	4.98846226003628	5.93397439224967	3.49895381007875	4.19848672494361	6.07113622349233
chr4	36220001	36224000	none	LINE	LINE	4.99081496990322	6.88801392680824	7.61538557932305	3.04948345898168	4.88551182538892	3.90417035309327
chr4	36234001	36238000	none	LINE	LINE	4.21709099232059	5.9109906747787	8.76771366040483	4.51547104288123	4.24089568176122	4.8679905833739
chr4	36256001	36258000	none	LINE	LINE	1.78618641028115	5.49044588368773	3.23233683332897	1.6098183356872	2.99792771103411	1.96001169442852
chr4	36269001	36273000	none	LINE	LINE	4.18521577695914	4.53734250734194	4.53296760673991	2.60575057176143	4.22991924587901	3.11211612944625
chr4	36326001	36330000	none	LINE	LINE	4.45974106925967	4.31777922187901	5.98693834852441	2.89291492048616	5.83368681781638	5.42566873594076
chr4	36550001	36553000	enhancer	LINE-LTR	gene & regulatory elements	3.25318447979017	4.91089881818736	7.47123469808933	2.9244192022907	3.37266867491338	2.55591847571848
chr4	36610001	36613000	none	LINE-LTR	LINE-LTR	2.96125508202754	6.01334549165799	3.67975068878976	4.26677555744053	3.02995685324602	4.02247854561125
chr4	36732001	36736000	none	LINE	LINE	4.26217165404608	3.49699168591803	4.70896721183335	2.97955169544864	3.9827542054801	4.4434356027101
chr1	6005001	6017000	enhancer	LINE-LTR	gene & regulatory elements	5.27600439675483	6.62393134158018	6.87957063332405	4.91015583930556	5.36838218022388	5.4022822327686
chr1	39725001	39728000	silent_chr	LINE	LINE	3.46301446891244	3.41811217420559	6.44158554641987	3.57847548758054	3.83068540854359	5.59522088393891
chr4	36751001	36753000	none	LINE	LINE	2.91770721317419	4.20934184416059	4.49626341559222	1.87503744846325	3.23305929621326	3.94452353503739
chr4	37140001	37144000	silent_chr	LINE	LINE	6.75150035716351	5.25738205842098	5.89426128430577	5.11728970309763	5.05206336489082	5.9503398505857
chr4	37145001	37147000	none	LINE	LINE	3.29160104369537	3.60800729499479	6.40182267267654	3.25201807467846	2.46624395031652	5.53090800021547
chr4	37219001	37225000	none	LINE	LINE	4.55462917711626	4.79899999431346	4.02599096651242	5.00310473027455	4.88551182538892	3.67168099802887
chr4	37272001	37281000	none	LINE-LTR	LINE-LTR	4.63918381229808	5.42557487969142	7.284832696494	5.69178932362175	5.64609718911424	5.0620463317801
chr4	37298001	37303000	none	LINE-LTR	LINE-LTR	4.59102024287119	6.06563545245501	5.09225524070351	3.19342315441398	3.43512550222659	5.14503069787486
chr4	37342001	37348000	none	LINE-LTR	LINE-LTR	4.04906307134377	4.32209207212918	4.07927973583238	4.54335997127635	4.79570462271633	3.71845400437319
chr4	37363001	37370000	silent_chr	LINE-LTR	LINE-LTR	5.78057030579999	7.93761604898854	6.41447449614033	5.05719234898022	5.31299411011045	5.02252996697307
chr4	37399001	37402000	none	LINE	LINE	2.30702430809122	2.34940009906638	3.23886680672963	1.70375998922863	2.61723847788692	4.37327609319363
chr4	37471001	37473000	none	LINE-LTR	LINE-LTR	3.91587020715483	3.77981716618502	6.68016278887987	2.97236050068891	2.19848032142502	2.27464515063941
chr1	39742001	39750000	silent_chr	LINE-LTR	LINE-LTR	5.18681053754719	5.60443799822525	7.06033465491368	4.64364743095978	4.49689156655117	4.23196891205481
chr4	37506001	37510000	none	LINE-LTR	LINE-LTR	4.14287717568555	4.42491460706909	4.79229069637034	5.53721996499305	3.24775502028695	4.11602455829988
chr4	37597001	37603000	none	LINE	LINE	4.82653769719084	4.52583371214259	6.3842062096257	3.39341016488187	4.02628663516791	4.69327190489072
chr4	37608001	37614000	none	LINE	LINE	4.68781594691654	6.23606199134903	6.10428668639023	3.26178389472254	3.68404764006909	4.75158717391972
chr4	37615001	37618000	none	LINE	LINE	2.77721291287577	4.46705665094593	5.48115921138861	4.06062797432823	3.32664785478785	4.31202572774274
chr4	37622001	37625000	none	LINE	LINE	4.80346745410993	5.30156173958418	5.54311380353862	3.31922989498183	5.1036150318795	6.9609238853601
chr4	37649001	37652000	none	LINE	LINE	4.78606358652258	2.66678800064832	5.1532684371359	4.97219751958559	3.7719025122488	5.20934358159829
chr4	37653001	37661000	silent_chr	LINE-LTR	LINE-LTR	5.11328506388813	7.25701467288725	7.50535936868268	4.4370498241652	5.23447695577385	4.92839782638539
chr4	37756001	37761000	act_promoter	LINE	gene & regulatory elements	3.86501474991906	4.71500953323183	4.20324849637385	3.69147997666203	5.11205773664688	2.78436955414404
chr4	37801001	37803000	none	LINE	LINE	1.85488588759966	3.07741798690732	2.78340116203328	2.53130055542539	3.03436086030015	3.01351798018384
chr4	37901001	37904000	none	LTR	LTR	3.63211149649144	5.12716826130839	4.54622189798769	2.79903426801846	6.16795867955352	4.37327609319363
chr1	39755001	39758000	silent_chr	LINE-LTR	LINE-LTR	3.26322517262903	8.41868368832118	4.19651252121941	3.8943085468083	3.28245325768318	3.15561882802991
chr4	37917001	37920000	none	LINE	LINE	3.33911413013203	4.08274509696779	3.54883648159243	2.35551579463196	3.50482370082249	2.16091289310744
chr4	37946001	37950000	silent_chr	LINE-LTR	LINE-LTR	4.66480713202051	6.9642931508039	10.0202441833198	4.41059945263515	3.48092717558961	3.96902368121775
chr4	37953001	37968000	silent_chr	LINE-LTR	LINE-LTR	5.19653216169604	6.61153169239883	7.25222092825909	4.56401160750942	5.41032266600687	4.50432876191308
chr4	37969001	37975000	none	LTR	LTR	4.62355759399005	6.51445761596282	6.28134709999152	3.68071764436856	5.05127026232176	4.57336062033321
chr4	37981001	37983000	none	LINE	LINE	2.12713937178781	3.92174705977695	5.56680232406656	2.51507426981369	1.71756275111329	3.55474848216808
chr4	37984001	37986000	none	LTR	LTR	2.08846411048258	3.00667274582899	7.30642805033736	1.89847541656904	3.58085809929075	2.6460157874785
chr4	37996001	38006000	none	LINE-LTR	LINE-LTR	5.60186987967983	6.99829001184334	8.16776206539514	4.49227722027655	5.84734696601237	5.17443087329128
chr4	38052001	38055000	none	LINE	LINE	4.22913982372722	4.51000911874349	6.3020403668678	3.9895497884422	3.9827542054801	4.67340288390299
chr4	38064001	38069000	enhancer	LINE	gene & regulatory elements	4.33049175850064	4.463514179375	4.74076068888249	3.03497770676004	3.44603066255112	4.11602455829988
chr4	38111001	38113000	none	LINE-LTR	LINE-LTR	4.27845078189139	4.81067639332639	4.04858350841204	2.69536633216593	5.72520917037764	3.97882373968989
chr1	39794001	39800000	none	LINE-LTR	LINE-LTR	3.92665772838667	4.40978669388252	5.2486993341199	2.97630088137917	3.62051322774358	3.85409572277171
chr4	38156001	38159000	none	LINE-LTR	LINE-LTR	4.6990442485858	4.29890230892997	5.49721729501573	4.13094187864561	4.07634892930888	6.10972395372639
chr4	38171001	38174000	none	LINE	LINE	3.41383556521191	7.54401525317093	9.18522383470982	2.71210773795578	4.27482284721531	4.35814364996458
chr4	38213001	38217000	none	LINE	LINE	4.49981576436214	4.44062436307051	5.46998837060453	3.93118646865307	4.09161615376322	4.30896320947019
chr4	38229001	38232000	none	LINE	LINE	5.63335714011748	9.56906282585575	4.84311802193791	4.03698795477326	4.24706425729833	2.83863762641371
chr4	38267001	38270000	none	LINE-LTR	LINE-LTR	3.72940019729032	3.84331211858141	5.94951998384613	4.06062797432823	3.72138596074547	3.81337569371901
chr4	38339001	38342000	none	LINE	LINE	3.69301580512163	2.97130012528983	5.2606281962429	2.14343998644892	6.03055365946445	3.34426995361866
chr4	38364001	38367000	none	LINE	LINE	3.21971550366064	6.36148654643819	8.29261587585087	5.62511234538976	3.31516873865677	5.09087248000249
chr4	38382001	38387000	none	LINE-LTR	LINE-LTR	4.28881022688387	4.48267573014505	5.06770970190887	3.69147997666203	3.42858240603187	3.57293798463532
chr4	38402001	38404000	none	LINE	LINE	3.78534120024967	3.49161996289819	9.22498670845315	2.4979939691698	2.84988189814354	3.87390546663519
chr4	38426001	38433000	none	LINE-LTR	LINE-LTR	3.75728356325137	4.51000911874349	4.20324849637385	3.71257414795724	3.05344489086808	3.35379778824435
chr1	39809001	39813000	none	LINE-LTR	LINE-LTR	3.3611219278079	4.40000889633511	5.83338159028946	3.66636786797726	3.66413386904169	3.33799552593832
chr4	38437001	38440000	silent_chr	LINE-LTR	LINE-LTR	4.25427874357562	5.52716011148139	8.74315423838689	5.09775806300947	4.75464990149458	5.34103186731771
chr4	38506001	38523000	silent_chr	LINE-LTR	LINE-LTR	6.8824385459085	7.15444449963131	7.16750562579104	5.66000092386785	6.01632150107481	5.47837071492027
chr4	38525001	38530000	none	LINE-LTR	LINE-LTR	4.44188262304131	6.10585849922196	5.0101220916599	3.98811676050094	3.37623763647413	4.84628697993374
chr4	38545001	38553000	silent_chr	LINE-LTR	LINE-LTR	4.97360526311045	6.23488979924539	8.1611422750938	4.42977597199444	4.91666942631615	4.81917875367612
chr4	38555001	38563000	none	LINE-LTR	LINE-LTR	4.78117485967219	3.51855256867261	7.51518313748985	3.86726473745546	5.23732178020633	4.04252411975882
chr4	38577001	38585000	none	LINE-LTR	LINE-LTR	4.68838881945069	5.62247803470022	4.15124401880392	4.02864091129861	3.80877073229334	3.30277777057128
chr4	38591001	38594000	none	LINE-LTR	LINE-LTR	4.91403320113548	6.35323023683866	8.61956488887725	3.16412569428174	5.77805725502728	4.72132228746163
chr4	38610001	38614000	none	LINE-LTR	LINE-LTR	3.00880422696643	4.88584321197211	6.85144901423576	3.67194833657387	3.26336922711526	3.73872230712239
chr4	38650001	38655000	none	LINE-LTR	LINE-LTR	3.01742379598944	5.81290064193605	4.3677987465753	2.51507426981369	3.24775502028695	2.93043052792003
chr4	38718001	38721000	none	LINE	LINE	4.02170453707794	3.12693965566215	5.2486993341199	2.4219233709317	2.46930760739766	2.65826586056868
chr1	39914001	39917000	enhancer	LINE-LTR	gene & regulatory elements	3.44596578229625	3.15700638312044	3.16194372006981	4.42166282918859	2.89273726503292	3.61711249062717
chr4	38737001	38739000	none	LINE	LINE	3.60874313208387	4.76772392552883	3.67408953388393	3.23443959859911	2.87023819741599	3.74184050754535
chr4	38749001	38754000	none	LINE	LINE	3.27654445904792	3.26108351662991	5.43734180490222	2.46665712726265	3.15522638723035	4.15981205360095
chr4	38814001	38817000	none	LTR	LTR	4.00288954509161	5.8508226405321	6.98380655201077	3.9754399748668	3.52672884895263	4.92839782638539
chr4	38843001	38848000	none	LINE-LTR	LINE-LTR	5.70598230185419	6.61468004082379	6.78293452409341	6.21106154803453	3.66413386904169	4.71176495489592
chr4	38854001	38866000	none	LINE-LTR	LINE-LTR	8.54371681561055	7.43336442703747	8.82577798928168	3.74546112367734	6.83971655554449	5.23506873508767
chr4	38869001	38878000	none	LINE-LTR	LINE-LTR	7.89972427207277	7.50085727117338	9.0553317804816	6.62311614860407	9.14686359220334	7.74462515574847
chr4	38904001	38916000	none	LINE-LTR	LINE-LTR	8.09640752508511	8.01954459891856	9.61426743924423	6.88947245972049	7.09674279580877	6.89030581695789
chr4	38918001	38921000	none	LINE-LTR	LINE-LTR	4.50100023810901	5.91713196379146	6.04825549803988	6.32825138856348	3.06871211532242	3.22733743775786
chr4	38971001	38973000	none	LTR	LTR	6.18804180883727	5.53227785232535	5.48727657657989	3.59841745624198	2.69720965360014	6.51703888397482
chr4	39001001	39006000	none	LINE	LINE	4.43111628704363	5.76204150096183	8.17127055425484	5.06940568223634	5.15268825333988	5.55663315370484
chr1	40113001	40116000	insulator	LINE	LINE	3.42276062551312	3.29151542701279	3.45937001566993	4.60236464622799	2.6015350470196	3.05153544839474
chr4	39030001	39033000	none	LINE-LTR	LINE-LTR	3.66724352733548	5.59241130724193	5.84514244026988	5.2735428238029	3.02689319616488	4.63052762808737
chr4	39039001	39054000	silent_chr	LINE-LTR	LINE-LTR	7.21614509790105	7.23136781252148	7.74359677545043	5.06421135293439	6.61481859531325	5.94863549259055
chr4	39059001	39065000	none	LINE	LINE	3.49989864668784	5.43976484476138	5.22986428866253	4.96733711145306	5.78766599769086	3.50299962408501
chr4	39135001	39139000	none	LINE	LINE	6.59514982257656	5.68534482847664	7.42240309875541	3.4152467811295	4.89505384067289	4.84628697993374
chr4	39142001	39144000	none	LINE-LTR	LINE-LTR	3.61464942198908	3.38250683905762	11.4517076380798	2.81255617269488	3.58779774676999	4.11602455829989
chr4	39217001	39221000	none	LINE-LTR	LINE-LTR	4.77993546413266	5.80418564846988	5.23069350450028	4.42297140060889	4.35115896948701	2.54679019544805
chr4	39224001	39233000	none	LINE-LTR	LINE-LTR	4.75207165764102	5.4381559228907	4.90025099315859	3.72663692882072	4.14396092332096	5.52101371041186
chr4	39235001	39237000	none	LINE	LINE	4.76714633914502	3.7243946270914	3.43286143317438	5.62511234538976	2.13741142360765	3.6015214885124
chr4	39257001	39260000	none	LINE-LTR	LINE-LTR	2.97316071283978	4.63886652213616	4.06226115539992	2.66452690044778	3.05344489086808	2.95839265127804
chr4	39265001	39271000	none	LINE	LINE	3.68091799472554	3.60800729499479	5.3775310450483	2.76141878773679	5.03818406993233	4.04252411975882
chr1	40164001	40166000	none	LINE-LTR	LINE-LTR	3.45270276329781	3.31546616296819	5.81421576069174	4.35946206767707	2.44275591269446	4.43758897691706
chr4	39335001	39338000	none	LINE-LTR	LINE-LTR	3.52124762813923	4.63886652213616	3.26417045365721	3.35589088787457	4.52927658812098	4.87062906065486
chr4	39351001	39354000	none	LINE	LINE	3.94250877999262	4.90144387244576	4.43203108108376	3.97912776705128	3.8632715793157	4.07314930248426
chr4	39381001	39398000	silent_chr	LINE-LTR	LINE-LTR	7.09909373039038	7.15041445735332	7.52711199961286	5.34428547143928	5.83368681781638	6.29557299566734
chr4	39474001	39476000	none	LINE	LINE	3.08523107230381	5.967088987876	4.17510174304992	4.98589503341365	4.20297708507724	5.33212272325212
chr4	39561001	39564000	none	LTR	LTR	2.51389198484014	2.50351526591475	5.0508547915921	3.34755327076184	3.25700788359262	2.57251534893743
chr4	39603001	39606000	none	LINE-LTR	LINE-LTR	6.60976673264433	5.6580114398782	4.45344185925325	5.73211176500315	3.8168061135851	3.28618089735233
chr4	39664001	39673000	none	LINE-LTR	LINE-LTR	6.47949746507634	5.9124764705076	7.04872349447324	5.69272186877185	4.8035901331949	5.50175282626085
chr4	39720001	39723000	enhancer	LINE-LTR	gene & regulatory elements	3.91587020715484	4.06616695150207	6.34615464943588	2.81255617269488	3.29772048213752	4.77084664712032
chr4	39769001	39772000	none	LINE-LTR	LINE-LTR	4.01137923659764	4.42800895294816	6.37651902574897	5.53721996499305	3.24775502028696	3.2453270555826
chr4	39773001	39778000	none	LINE-LTR	LINE-LTR	3.45980500230548	3.60800729499479	3.82253759585904	3.09054137581007	2.26084855749381	2.72257874429211
chr1	40174001	40176000	none	LTR	LTR	2.88064015238976	2.81875569921468	5.19568216912879	1.89847541656904	4.1221506026719	8.23204911659977
chr4	39850001	39860000	silent_chr	LINE-LTR	LINE-LTR	4.84220509486888	5.89695815956138	6.68016278887987	4.29574009188945	5.34546111907665	4.46739250839865
chr4	39882001	39889000	none	LINE	LINE	5.41217833509205	5.43934433109064	4.92931367082668	3.44808569248651	5.51285595751273	4.10043355618511
chr4	39902001	39904000	none	LINE-LTR	LINE-LTR	2.4655479082086	4.73550957468067	5.1828849224068	5.49955180196588	4.58016733630212	1.87905468965864
chr4	39923001	39926000	none	LTR	LTR	3.59679930138666	3.74415851367384	3.88540080577707	3.07241190604169	4.957357587527	2.63425571731193
chr4	39931001	39934000	none	LTR	LTR	2.61058013810322	2.84034616840016	4.35662790579122	1.58206284714087	2.47329036160314	3.87390546663519
chr4	39952001	39963000	none	LINE-LTR	LINE-LTR	7.48366306256257	5.71267821707509	7.79352325369318	5.34086464708549	6.37700221438987	5.18835727217275
chr4	39982001	39985000	none	LINE-LTR	LINE-LTR	4.19962891781823	5.6826114896168	4.86490116146686	6.14212634772338	4.14047127201711	4.63052762808737
chr4	40002001	40005000	none	LTR	LTR	4.49599912673333	4.65032051354884	6.53494185868683	2.70708531621882	4.33910589754937	4.06457425132114
chr4	40022001	40034000	silent_chr	LINE-LTR	LINE-LTR	7.40676225229286	6.54648746308334	7.94019349456679	5.23374250060439	5.37829550579635	5.27365646532173
chr4	40047001	40066000	silent_chr	LINE-LTR	LINE-LTR	8.05269860781684	7.45463941108713	9.68623604387581	6.17757873645483	6.38621059277579	7.35105070942942
chr1	40199001	40201000	none	LINE	LINE	9.3235004932258	2.96372027803144	5.1294107128899	4.74618854142261	2.22465270620389	2.45378387129416
chr4	40073001	40075000	none	LTR	LTR	1.99228484223667	3.60800729499479	5.38124224659767	2.20986556426026	2.0017027617913	5.43903245203913
chr4	40083001	40089000	none	LINE-LTR	LINE-LTR	4.52141714640558	4.16560842240308	4.45344185925325	3.64929163407161	4.88551182538892	4.07567137635577
chr4	40102001	40104000	none	LTR	LTR	3.6008001904872	5.36046798113512	8.18319941637784	3.28820905484181	3.86042675488321	6.27693745140733
chr4	40159001	40162000	silent_chr	LTR	LTR	3.94487665313376	3.98496328103903	4.17510174304992	5.20762353850537	2.6622222642256	3.83538652023398
chr4	40217001	40220000	enhancer	LTR	gene & regulatory elements	2.57161625544497	3.60800729499479	3.97628737433326	1.76734948689611	2.29008366815106	2.89407976755461
chr4	40231001	40234000	insulator	LINE-LTR	LINE-LTR	3.43933573750107	2.25500455937175	4.32245827515756	3.10020396308413	1.71756275111329	3.68727200014365
chr4	40288001	40297000	silent_chr	LTR	LTR	6.02567868354643	5.37321516512665	5.7574883705263	4.08948320864716	4.79570462271633	5.1964810048536
chr4	40423001	40429000	none	LINE-LTR	LINE-LTR	5.95826525637677	5.53227785232535	7.11240861639563	4.50448449533165	5.68792873857053	4.82489545445153
chr4	40434001	40444000	none	LTR	LTR	7.28573672529462	6.5901357735109	7.91795765858408	5.64855031349555	5.25257488141881	6.04378289573148
chr4	40464001	40467000	none	LTR	LTR	2.1819774288624	2.90645032096803	5.0101220916599	3.8233185472571	2.85802441785252	5.77386778317067
chr1	6019001	6022000	none	LINE	LINE	4.16449688697419	5.72575070727434	5.08603303244263	5.68370726565424	4.1221506026719	4.01312394434239
chr1	40204001	40208000	none	LINE	LINE	3.52221129744086	2.94337437223259	5.11449963523615	2.34145301376849	2.77504256258305	5.19403099023557
chr4	40496001	40500000	silent_chr	none	none	6.52645034525806	5.55078045383814	6.58865370958015	3.50073481069469	3.95458350500231	4.81211694683589
chr4	40518001	40525000	silent_chr	LINE-LTR	LINE-LTR	3.44901463501229	4.38884469465785	3.99714658678878	3.40618995504646	5.24474063607929	4.27609218001155
chr4	40545001	40551000	none	LINE-LTR	LINE-LTR	4.30634159533267	5.82345037086879	3.99868899334358	5.65022445407454	5.3470790763341	5.16789750097652
chr4	40554001	40557000	none	LTR	LTR	2.61058013810322	3.67739205066777	4.4307202171142	2.71210773795578	4.85497737648024	3.67502192705347
chr4	40560001	40563000	none	LINE	LINE	4.855679056872	4.88826794805746	4.31174143645883	3.64353867826382	4.64334205818215	4.08172435364739
chr4	40591001	40601000	enhancer	LINE-LTR	gene & regulatory elements	3.72096264028287	4.27673278501538	4.75563969970257	3.7181140313277	4.50878810508702	5.17175813007161
chr4	40603001	40612000	enhancer	LINE-LTR	gene & regulatory elements	4.72805069456473	4.82946809798782	4.48618775527717	4.20737003551231	4.60561271039268	4.80672730952144
chr4	40623001	40627000	none	LTR	LTR	5.37937725427331	4.7419524448503	4.87095203355824	2.88789249874921	4.77930504657612	5.14503069787486
chr4	40634001	40638000	enhancer	LINE-LTR	gene & regulatory elements	3.19796066917645	4.90688992119292	4.33826663875532	4.12843066777713	3.29772048213752	3.4300204652499
chr4	40640001	40643000	insulator	LINE-LTR	LINE-LTR	3.76525981457196	2.84842681183799	4.05581312181992	2.40605391336007	3.17088507897839	2.7821277107027
chr1	40210001	40214000	none	LTR	LTR	4.07073513060164	3.70685680992616	5.26705142969374	3.19608655988055	3.08120348078506	7.58892027936541
chr4	40650001	40662000	none	LTR	LTR	6.0741221035075	6.04379281060309	9.06302573491324	4.74618854142261	5.45339550135411	5.91967576924028
chr4	40665001	40667000	none	LTR	LTR	4.71588670108969	4.34600878715282	3.72846295193295	4.74618854142261	3.54962968563414	4.70402806662844
chr4	40684001	40687000	silent_chr	LTR	LTR	2.29731052153084	4.1032239825431	3.42358342930093	2.20113091776121	3.50248090423103	2.57251534893743
chr4	40796001	40799000	none	LTR	LTR	2.75362562512258	4.31777922187901	3.86196911232118	2.55350494626246	2.71947435592938	4.8679905833739
chr4	40899001	40902000	enhancer	LINE-LTR	gene & regulatory elements	4.45334258852903	3.53511825873227	4.20602842262807	3.56320461067764	2.72818663075387	3.98324957254828
chr4	40938001	40941000	transcribed_genebody	LTR	gene & regulatory elements	3.25252607370238	2.86000578261782	2.53385485095443	2.60747395176921	2.93762456742136	4.00169054279155
chr4	41449001	41463000	silent_chr	LINE-LTR	LINE-LTR	7.10150820784723	6.41877785058564	7.7212271196144	6.21914360600204	5.62706272745689	5.83789483185534
chr4	41485001	41488000	silent_chr	LINE-LTR	LINE-LTR	3.37367279385647	2.86000578261782	3.34008139443993	3.67194833657387	2.04902222939831	5.2307812095061
chr4	41588001	41590000	silent_chr	none	none	2.94526989939851	2.59036421179113	2.97702906895733	2.33146103789181	3.09161295200393	4.20177506993113
chr4	41636001	41639000	silent_chr	none	none	5.11460598485529	3.97941981065602	4.45344185925325	3.3029031370134	4.36877499770356	3.62057715776379
chr1	40294001	40297000	insulator	LTR	LTR	3.63433705500645	4.71816338576242	5.76327770021008	3.98811676050095	4.42085716808291	4.63052762808737
chr4	41745001	41749000	silent_chr	LTR	LTR	4.70591419631765	4.36317161255184	4.57063769765465	5.73885542590316	3.79499579293604	6.72284011188981
chr4	41796001	41798000	none	LTR	LTR	2.97066015715194	2.73710898240984	9.03786730260218	3.58600912018597	3.20611713541148	3.23401929580705
chr4	41833001	41837000	none	LINE-LTR	LINE-LTR	4.32243596636763	4.18070686562889	5.1828849224068	3.13637020573541	5.00295201349923	4.7192350539128
chr4	41841001	41844000	none	LINE-LTR	LINE-LTR	3.33574128757634	3.60800729499479	4.88165742264298	4.62899870089366	2.66482463203032	5.62523356300984
chr4	41867001	41884000	none	LINE-LTR	LINE-LTR	6.33140700160667	7.32618275166882	8.30845246866934	5.81397200574634	7.71503742426001	6.35562615619835
chr4	41958001	41961000	none	LTR	LTR	3.26322517262903	2.36775478734033	4.17510174304992	3.80612221196209	3.46057087631715	3.62389118719881
chr4	41992001	41995000	none	LINE-LTR	LINE-LTR	7.03721602445217	4.56306804955224	5.90081046351055	6.67982091015034	3.83589014415302	3.79446013968271
chr4	42027001	42034000	none	LTR	LTR	8.70984464258075	8.20821659611315	9.24534529980974	6.74321869273158	7.5409183644117	6.91917921438343
chr4	42098001	42108000	none	LINE-LTR	LINE-LTR	6.42604341686947	7.56604514845923	10.6705255167506	5.94611060422994	5.44309741415614	7.9319223258904
chr4	42145001	42148000	none	LTR	LTR	3.91587020715483	2.66305300344854	3.23570385086369	2.46098665110802	4.22784677197118	3.66583437223584
chr1	40305001	40311000	enhancer	LINE-LTR	gene & regulatory elements	4.91403320113548	5.78525307645717	6.36506077053648	3.65326589822868	6.05991370649203	5.4022822327686
chr4	42155001	42157000	none	LTR	LTR	3.37839782578064	3.43619742380456	2.78340116203328	2.9004485530916	1.50491212478498	2.42551447185529
chr4	42217001	42233000	none	LINE-LTR	LINE-LTR	6.37812192832037	5.81079069614951	7.37986363435543	5.66805213428587	6.02837262739955	8.92696235371534
chr4	42310001	42312000	none	LTR	LTR	4.16061209510201	4.08907493432743	3.26240508294133	4.62449139933485	6.13742423064483	3.30365129021438
chr4	42314001	42317000	none	LTR	LTR	3.26322517262903	2.74208554419604	5.89426128430577	2.78744406401011	2.50913514945246	3.71585550402073
chr4	42351001	42353000	none	LTR	LTR	5.40763028607096	3.23476516102981	5.62540024326726	3.04693585375279	5.03818406993233	4.5570271895463
chr4	42379001	42386000	none	LTR	LTR	6.94815944449012	8.13836231953713	10.052360350574	6.93604954452721	4.81571879931194	8.62961967052646
chr4	42460001	42468000	none	LTR	LTR	8.02511672083583	8.64102587456736	10.0498024257485	6.74615478214786	7.66476982809742	6.49338357042137
chr4	42500001	42502000	none	LTR	LTR	6.09135365557419	6.83622434841119	5.2486993341199	6.21106154803453	7.45912966197773	3.64829449485672
chr4	42533001	42535000	none	LTR	LTR	5.00361193136451	4.05900820686914	3.62637408539193	3.84215262877069	3.92585771683038	4.54477711645612
chr4	42572001	42574000	none	LTR	LTR	3.91587020715483	5.41201094249219	4.45344185925325	3.98445457798441	4.80917570311722	3.4986208745549
chr1	40336001	40339000	none	LINE-LTR	LINE-LTR	3.18363431476003	3.9436358805757	3.70313371992254	2.32763269464404	2.67763628891508	3.04414316290929
chr4	42595001	42606000	none	LINE-LTR	LINE-LTR	6.23735925613924	9.16095602244772	8.66412091038931	5.56937571391867	6.87025100445317	7.2030429770248
chr4	42642001	42645000	none	LTR	LTR	3.16999016769677	3.71109321770893	3.15452131697105	3.10208401400171	2.55525125077908	4.11602455829989
chr4	42683001	42685000	none	LINE	LINE	1.81949524776891	2.57714806785342	3.67408953388393	2.78744406401011	2.54453740905673	2.68684936444576
chr4	42687001	42689000	none	LINE-LTR	LINE-LTR	5.22116027620645	4.74737801972999	5.0719754508162	11.8654713535565	3.91396117829454	5.14503069787486
chr4	42759001	42761000	none	LTR	LTR	3.99745083647056	2.88640583599583	3.27191646802279	4.14852035472495	2.66482463203032	3.25851944198741
chr4	42818001	42828000	none	LINE-LTR	LINE-LTR	3.38354520692708	3.42350692195529	4.99906221949288	2.92735438382528	3.74530139145717	3.73491117327212
chr4	43123001	43126000	none	LINE-LTR	LINE-LTR	3.64010469960872	4.42800895294816	5.52631648898244	4.8294550070616	6.96185435117922	4.29977565465256
chr4	43295001	43305000	silent_chr	LINE-LTR	LINE-LTR	7.56121397512799	7.57037244931943	8.20753669286999	4.52371095354343	8.41304421247073	6.68853990723731
chr4	43334001	43340000	enhancer	LINE-LTR	gene & regulatory elements	5.49962215760412	5.70216537530646	6.82751932098751	4.107812304857	3.8250586673442	5.33458446042814
chr1	40454001	40461000	act_promoter	LINE-LTR	gene & regulatory elements	3.72184060229581	3.87136549170974	4.93059634417324	3.37836337149873	3.79499579293604	4.31017666010648
chr4	43538001	43546000	enhancer	none	gene & regulatory elements	7.01080326396275	7.86310285485278	7.2188855944347	6.16305607119134	6.29227750725315	7.48799852336864
chr4	43598001	43601000	silent_chr	LTR	LTR	2.19838327419219	2.19862944538745	4.45344185925325	2.42902578550921	4.00161988329553	2.18663804659681
chr4	43616001	43619000	silent_chr	LINE	LINE	2.31688987256661	3.03832193262719	5.06072938551505	2.39238772006668	3.75573721576774	4.15032476295238
chr4	43622001	43628000	silent_chr	LINE-LTR	LINE-LTR	5.00756735581618	5.64420943177403	6.41413860702182	5.47637139394917	2.97358556295307	4.9594722136892
chr4	43649001	43652000	silent_chr	LINE	LINE	3.72249390062867	3.08426430056006	4.83735926091301	3.32638855039875	2.08189424377369	2.85835038770825
chr4	43749001	43756000	silent_chr	LTR	LTR	6.04555400402852	6.11356791651895	6.94916263272738	4.47908702177545	6.55437739505303	7.3971950788314
chr4	43786001	43793000	enhancer	LINE	gene & regulatory elements	2.96236044040082	3.41428878251185	3.97516729338274	3.70795979798641	3.69870116969303	4.40279676113225
chr4	43844001	43847000	none	LINE-LTR	LINE-LTR	3.29532246940899	4.49418452534439	5.75236240153544	3.19514653442176	3.70993554240471	3.25298715091443
chr4	43974001	43977000	enhancer	LINE-LTR	gene & regulatory elements	3.3611219278079	2.46400498194766	3.18472877144273	3.08085922864275	2.53872132355032	4.05722420746703
chr1	40504001	40508000	none	LINE	LINE	3.58954768989193	4.32960875399375	6.83672910424424	4.29793740139936	3.66413386904169	4.54754326199261
chr4	44063001	44065000	enhancer	LTR	gene & regulatory elements	2.61058013810322	2.5187975455624	3.01891972189763	3.92585965771994	2.94094955278346	3.84162292107989
chr4	44263001	44267000	none	LTR	LTR	4.56851524168064	3.6652772520582	4.93351472022779	3.47574413387009	5.00104757801636	5.20383104870771
chr4	44269001	44272000	none	LINE-LTR	LINE-LTR	2.65013438261994	3.33398142448886	4.80502937445745	3.27323347684318	4.52628301469856	6.71304005341767
chr4	44355001	44359000	silent_chr	LINE	LINE	4.09226075702667	3.71734084938857	3.83230391572582	2.82853660549428	5.86939962355753	3.6015214885124
chr4	44459001	44462000	silent_chr	LTR	LTR	3.30016734439464	3.35029248820945	3.10150415197994	2.34757712801549	2.19848032142502	2.9805695077344
chr4	44950001	44953000	enhancer	LINE-LTR	gene & regulatory elements	3.80137107829066	3.04103472006704	3.66481153001048	3.31922989498183	2.87023819741599	3.86764376598868
chr4	45192001	45195000	none	LINE-LTR	LINE-LTR	5.59824407393247	3.54981362894649	5.61271409581144	3.18060551560612	3.18201099153621	5.58603332912127
chr4	45291001	45293000	none	LTR	LTR	3.68552490085161	5.41201094249219	3.23886680672963	1.55695073845609	3.26336922711526	3.4986208745549
chr4	45330001	45333000	none	LINE-LTR	LINE-LTR	3.58401679976883	3.60800729499479	5.47773348688149	4.03540668256222	2.86629826852455	1.93836040245518
chr1	40525001	40527000	none	LTR	LTR	4.39676654838438	2.45651560510284	4.77154484919991	3.66045913652201	2.55525125077908	3.80732271642739
chr4	45379001	45389000	silent_chr	LINE-LTR	LINE-LTR	5.75084320277811	5.84696834366745	5.69437487732642	4.67838584797372	5.5517179833965	4.80692868058594
chr4	45635001	45638000	silent_chr	LTR	LTR	2.93690265536613	3.67130566859119	5.95798302791988	4.50648204943157	3.77405788511294	3.00126790709367
chr4	45651001	45654000	silent_chr	LTR	LTR	3.24344805037067	3.25884529870497	4.60700881991715	3.03628223188652	3.56937178622165	2.41696790923423
chr4	45690001	45695000	silent_chr	LTR	LTR	4.8195325626521	4.59200928453883	5.22942036503222	4.27584553281316	3.9694783581285	5.58937425814587
chr4	45700001	45703000	silent_chr	LTR	LTR	4.76932909845781	3.46173672898149	4.67611395221591	4.41415065992391	4.34120208397331	5.30333933473254
chr4	45731001	45733000	none	LINE-LTR	LINE-LTR	4.30392941687288	4.41980893636862	6.99329541960861	5.02537610268277	4.16795227603493	4.35814364996458
chr4	45761001	45763000	enhancer	LINE-LTR	gene & regulatory elements	3.42638643126048	3.51780711261992	2.98475358652079	3.44168057974505	3.57253052231565	2.77040114500954
chr4	45834001	45844000	silent_chr	LTR	LTR	6.95252948696921	6.44804516575375	7.42240309875541	5.06260111085079	6.20230993457578	5.18314203637763
chr4	45874001	45877000	none	LINE-LTR	LINE-LTR	5.52471610621845	5.21156609277026	7.2739550367803	3.39850537533965	4.33354294127046	3.61811836173135
chr4	45916001	45919000	silent_chr	LINE-LTR	LINE-LTR	6.73254877721357	3.01564788835386	4.55465644696355	3.24225225463438	2.9116778066492	5.48803274439985
chr1	40598001	40602000	none	LTR	LTR	2.52498734669	3.42454929694421	3.28346984538163	2.23726059191638	2.71417323632718	3.44493359770751
chr4	45955001	45958000	silent_chr	LTR	LTR	4.79494311080184	4.62914143508766	5.37317441714251	3.78240312879656	3.92062323987461	3.77302251177489
chr4	45965001	45970000	silent_chr	LINE-LTR	LINE-LTR	4.05740768452188	4.41450304328775	3.63233851645343	3.62716847881078	4.91095719947949	3.51577097688115
chr4	46051001	46058000	silent_chr	LINE-LTR	LINE-LTR	4.43798623477548	3.96605382045229	5.21378559132088	3.91748895482501	3.98335765308699	4.00688754349648
chr4	46206001	46210000	silent_chr	LTR	LTR	3.04567682778709	3.33046827230289	4.03253729328724	2.77825670717421	3.14886504370771	7.00704180758195
chr4	46243001	46249000	silent_chr	LINE	LINE	5.31696138219189	5.55569264893003	6.23901996319912	3.71581940507958	4.4216230823532	3.96420398032981
chr4	46260001	46264000	none	LINE-LTR	LINE-LTR	3.37199934505	4.52347183253079	4.02774521094227	3.84458283283695	3.61715779379757	3.11820042295446
chr4	46510001	46519000	none	LTR	LTR	8.46674639384829	9.38511421376622	8.33143898388388	5.50792250486081	8.73649829223	6.65827502077923
chr4	46574001	46586000	enhancer	LTR	gene & regulatory elements	3.76495431681824	4.33099912289356	5.67054727646962	3.47033140663159	4.32266484089711	4.43661943595641
chr4	46666001	46671000	silent_chr	LINE-LTR	LINE-LTR	5.54411864380685	4.63886652213616	5.2486993341199	3.96013215825199	3.94945576868019	4.41329299862154
chr1	40670001	40673000	silent_chr	LTR	LTR	4.62784660845571	5.41201094249219	6.96645547983187	2.62324950722503	2.81595473268945	4.72132228746163
chr4	46849001	46853000	none	LINE-LTR	LINE-LTR	4.06565759212797	3.98779753657319	3.92327020934215	2.9004485530916	2.44275591269446	3.13978796434414
chr4	46895001	46897000	silent_chr	LINE	LINE	5.22116027620645	3.35917920568481	3.34008139443994	2.71210773795578	3.402410021253	4.63052762808737
chr4	46907001	46920000	silent_chr	LINE-LTR	LINE-LTR	6.1638697705215	4.60840931769789	5.73273585488008	5.02669613843341	4.70096295835844	5.68591854047196
chr4	46930001	46933000	silent_chr	LTR	LTR	2.47072763070484	4.00889699443866	3.15452131697105	3.16412569428174	3.99128867877756	5.83103479092484
chr4	46965001	46967000	none	LTR	LTR	5.22116027620645	4.93727314051919	7.46606429345397	5.69542624970713	3.37787341052281	3.47289572106553
chr4	46984001	46986000	silent_chr	none	none	2.81942654915148	2.16480437699688	2.89473720851461	1.4502242765458	3.15522638723035	5.24793131183235
chr4	47064001	47077000	silent_chr	LINE-LTR	LINE-LTR	6.7410980455021	6.05788879159619	9.3019471092467	6.52960484183596	6.07842546495688	5.17849431216998
chr4	47097001	47105000	none	LINE-LTR	LINE-LTR	5.37734883147758	4.89846245889804	7.30157328086869	4.43856521003411	4.16031866380776	5.06271020670886
chr1	3174001	3179000	none	LINE-LTR	LINE-LTR	3.41383556521191	4.19430848043145	5.90478675088488	5.63723543234103	5.05206336489082	5.54080229001907
chr1	6026001	6029000	none	LINE	LINE	3.24217210699916	3.35745123284238	3.79297378690637	3.16412569428174	3.66413386904169	4.60815792940096
chr1	40697001	40704000	silent_chr	LTR	LTR	7.87920550772973	9.25660887978172	9.0541049369942	6.1411256754608	5.9316921240634	6.34553786071232
chr4	47114001	47116000	none	LTR	LTR	2.92701409423695	3.60800729499479	4.73178197545657	2.83452926779406	3.8931422358568	4.03687023987104
chr4	47126001	47129000	enhancer	LINE-LTR	gene & regulatory elements	3.76525981457196	3.5458002726673	5.16917358663323	4.26905847641187	3.00079928930139	3.4300204652499
chr4	47183001	47193000	silent_chr	LINE-LTR	LINE-LTR	6.02768096927899	6.92419047054148	6.46389852593052	5.688510127971	6.78485805411534	4.67730063443169
chr4	47216001	47218000	none	none	none	5.56167072900252	4.17175843483773	4.94826873250361	4.60236464622799	6.71757875990977	4.57336062033321
chr4	47226001	47230000	silent_chr	LINE	LINE	4.75705714054365	3.87330194903853	4.09632623846407	2.34013462806254	6.41223427082296	3.13379142506923
chr4	47251001	47255000	silent_chr	LINE-LTR	LINE-LTR	3.01220785165756	3.11375972033797	5.30483515587519	2.77237679879924	4.34120208397331	3.79446013968271
chr4	47297001	47304000	silent_chr	LINE-LTR	LINE-LTR	3.84858721390475	4.60205012116683	4.78159020677717	3.0568671961705	3.6824545383869	3.59008808696157
chr4	47313001	47317000	none	none	none	4.53743690670322	3.83350775093197	3.34008139443994	2.91802702917094	2.62431209539473	2.20092979853536
chr4	47427001	47430000	silent_chr	LTR	LTR	4.37656081976129	5.73036452734467	5.26990620011634	2.07645748687239	5.43513190574518	4.41867342288076
chr4	47439001	47441000	silent_chr	LTR	LTR	3.37199934505	4.14920838924401	3.67408953388393	3.93118646865307	2.98916184053401	2.62968235669159
chr1	40737001	40740000	enhancer	LINE	gene & regulatory elements	3.6983218623129	3.23217320176617	4.71540902744461	2.80043308574361	3.93355547705946	4.16747486527863
chr4	47453001	47455000	silent_chr	LTR	LTR	5.03469026634193	3.92174705977695	4.77154484919991	2.78744406401011	3.84734056249378	2.98411780476742
chr4	47550001	47554000	none	LINE-LTR	LINE-LTR	4.61580836012454	7.15158588829325	5.92746839013284	4.25079512464113	5.1791122956647	5.0485613722897
chr4	47599001	47601000	silent_chr	LINE-LTR	LINE-LTR	3.5598820065044	3.15700638312044	4.77154484919991	2.26008978162982	4.92367988652478	1.69483364165289
chr4	47635001	47638000	none	LINE-LTR	LINE-LTR	3.22887543396978	3.98779753657319	2.90441860386081	1.60159448722903	2.31189398880012	2.97268440321658
chr4	47644001	47649000	none	LINE-LTR	LINE-LTR	5.81655574630016	5.02688656830735	7.09767296318486	3.46160759716293	3.75137515163792	6.04541107000296
chr4	47850001	47852000	none	LTR	LTR	4.89483775894354	3.60800729499479	5.16194397322535	3.58600912018597	3.00982424956996	3.02985141097075
chr4	47882001	47884000	none	LINE	LINE	4.74650934200586	3.37523263080158	4.00809767332792	4.41659211493493	5.41292503381159	4.97352967461236
chr4	47934001	47937000	none	LINE-LTR	LINE-LTR	4.11166371751258	2.65494876424145	5.0101220916599	2.57817649163697	2.74810040178127	5.93191774578513
chr4	48018001	48020000	none	none	none	3.55988200650439	3.20711759555093	4.65225622796991	3.72250081680205	2.93130709523335	3.55474848216808
chr4	48096001	48098000	none	LINE-LTR	LINE-LTR	3.1507001666763	2.49124313225831	3.26240508294133	3.01345304217309	3.58085809929075	2.60681555358993
chr1	40921001	40923000	none	LINE	LINE	5.87380531073225	2.8716792756081	7.06555679593063	2.6773371259307	3.20611713541148	3.37285345749574
chr4	48168001	48173000	act_promoter	LINE	gene & regulatory elements	4.77680621014632	4.11823054883244	5.28846220786323	4.63042784529035	2.99007150634063	4.40683064122325
chr4	48290001	48297000	none	LINE	LINE	3.58195879414163	4.34600878715282	4.50910988249391	3.46322215294519	4.29702971914889	4.51955637774105
chr4	48504001	48522000	silent_chr	LINE-LTR	LINE-LTR	6.90153369843381	6.53899720282809	8.05743091942671	6.34361122203087	5.65379795922025	6.93860564506698
chr4	48528001	48530000	none	LINE-LTR	LINE-LTR	3.40510452796073	3.00667274582899	4.17510174304992	1.94288419824317	3.41430655978885	2.66331000831169
chr4	48618001	48621000	enhancer	LTR	gene & regulatory elements	3.40825740252365	3.07741798690732	3.62234179397007	2.39447349837537	2.71145906309085	4.16076395567271
chr4	48622001	48627000	enhancer	LINE-LTR	gene & regulatory elements	4.63639032527132	2.983544493938	5.71128421644691	4.09943328944678	2.63535782119537	5.50050554609166
chr4	48677001	48692000	enhancer	LINE-LTR	gene & regulatory elements	6.34370973559083	6.4485971653399	7.15423885776812	4.67334955214357	5.45167139890405	5.40398588531756
chr4	48701001	48704000	none	LTR	LTR	3.86925270468871	3.55415643984562	4.57063769765465	2.5195815713725	3.39271654540897	3.08701841872491
chr4	48717001	48720000	none	LINE-LTR	LINE-LTR	4.79494311080184	4.18070686562889	3.50991604161485	3.83913917572851	3.69466831795037	2.50391493963243
chr4	48791001	48796000	none	LINE-LTR	LINE-LTR	3.67508854393172	4.37334217575126	4.47791132001837	3.5236854322683	2.64240423248199	3.98410069425181
chr1	40926001	40929000	none	LINE-LTR	LINE-LTR	4.97641838825927	5.2992607145236	5.63638735311739	4.21883425904232	4.31844348851342	2.81858203448796
chr4	48798001	48802000	none	LINE	LINE	5.62625029763626	4.38811698039907	4.42842252296531	5.12806578038765	3.63359942013301	3.77302251177489
chr4	48804001	48811000	none	LINE-LTR	LINE-LTR	6.81151369367163	5.1913774028702	6.48368741273635	4.62710854217545	5.83473491102835	6.68853990723731
chr4	48821001	48824000	none	LINE-LTR	LINE-LTR	3.24217210699916	4.28777678535613	4.3766583789213	2.81255617269488	3.41143498152158	3.56194432929798
chr4	48846001	48853000	none	LINE	LINE	4.24219272441774	4.64975588016935	5.2248416098739	4.39964144157271	3.98401857189454	4.93922946995986
chr4	48863001	48868000	none	LINE	LINE	3.36015265300415	4.69475648023419	6.59340742798533	3.14303152298653	3.17807529457698	4.13941106147204
chr4	48898001	48900000	none	LTR	LTR	3.04567682778709	4.32960875399375	3.61842151064326	1.95121084480707	3.1004209661122	2.53293818972301
chr4	49010001	49014000	silent_chr	LINE	LINE	6.18295295866553	6.8499848644104	5.69050904237915	3.92076444726216	6.68365159445568	4.8955746640385
chr4	49044001	49051000	enhancer	LINE-LTR	gene & regulatory elements	3.53298512023303	3.98124942895977	5.14480279304861	3.5156952158686	3.67965986001221	3.76177654303637
chr4	49111001	49114000	none	LINE-LTR	LINE-LTR	2.98595767430107	3.46923778364884	4.21792329938889	2.40411511085132	2.70884182461297	2.69724336585561
chr4	49140001	49143000	none	LINE	LINE	3.18644340386129	3.84459793728953	5.22267272585154	3.42780283547189	3.85497417472095	4.45902660482488
chr1	40934001	40938000	none	LINE-LTR	LINE-LTR	4.42663588634894	4.63190125708791	6.62355123982157	6.1022424104005	4.70739420675495	3.84924518878045
chr4	49266001	49270000	none	LINE	LINE	4.25725376367603	3.96435369450045	5.24265940393104	4.09475089848225	3.04519233710897	3.36512818617761
chr4	49291001	49293000	none	LINE-LTR	LINE-LTR	2.86527088328402	2.05000414488341	3.80078227643165	2.47856512718736	3.9694783581285	3.08701841872491
chr4	49329001	49333000	none	LINE	LINE	3.96672566439061	4.66034275603494	5.19568216912879	2.77119505250819	3.688891530319	4.29242561079845
chr4	49334001	49337000	none	LINE	LINE	3.11996162846483	3.17504641959542	2.26263578333028	1.9877199874334	4.27482284721531	4.42472640017238
chr4	49348001	49351000	none	LINE	LINE	3.75923539886864	4.98248626451662	4.22622543786277	2.14578639037497	4.20542637242285	3.62389118719881
chr4	49359001	49364000	silent_chr	LINE-LTR	LINE-LTR	5.92513694266125	6.45833305804068	7.24949484475031	3.80029911429606	5.9060052494422	3.86830085803184
chr4	49366001	49373000	silent_chr	LINE-LTR	LINE-LTR	6.304273312228	5.39710182143849	5.74162752102071	4.29843490543935	4.77646022214364	5.89534767464827
chr4	49402001	49405000	none	LINE	LINE	3.34337456283395	3.83350775093197	4.00809767332792	2.78987426807637	4.67659191180321	4.38446094253683
chr4	49412001	49415000	none	LINE-LTR	LINE-LTR	4.45708804066404	2.8716792756081	5.22422987335477	1.79691088811062	2.39577983745034	2.19994416047063
chr4	49418001	49425000	none	LINE	LINE	5.08841891325204	5.37069788186248	5.13664032629778	4.29696081939496	6.17790012803541	4.87748910158536
chr1	41069001	41076000	none	LINE-LTR	LINE-LTR	5.54381624833156	6.8025970874381	6.7626339344216	4.71390154454219	6.00510828537389	7.3026242163385
chr4	49429001	49435000	none	LINE-LTR	LINE-LTR	7.09751475046814	4.92000994772017	5.73087649782852	4.73446955736972	5.03818406993233	5.4800559526202
chr4	49440001	49442000	none	LINE	LINE	4.97641838825927	5.24801061090152	6.68016278887987	6.04060359817423	3.11451378868544	3.00469792755892
chr4	49463001	49470000	enhancer	LINE-LTR	gene & regulatory elements	4.44161204052285	4.80301608059816	4.10812150118281	3.73490915285806	4.08779934764964	4.1031619815552
chr4	49496001	49499000	none	LTR	LTR	3.49817738505832	3.0734876957363	4.03330583479539	2.41076243373847	3.10797069249072	2.51198557602125
chr4	49619001	49624000	enhancer	LTR	gene & regulatory elements	6.55828668840566	6.97548077032327	7.03931132591642	5.98618374593843	5.33980484573759	4.13620114927194
chr4	49696001	49699000	none	LTR	LTR	2.36195345828387	3.8720078287749	4.57063769765465	4.21883425904232	3.3748601425384	3.4300204652499
chr4	49731001	49734000	none	LINE	LINE	3.82585020239266	3.32316461381099	3.92606058644694	3.55475849604492	3.75137515163792	3.05583641449537
chr4	49882001	49884000	none	LINE-LTR	LINE-LTR	4.06943374469032	7.57681531948907	5.11449963523615	5.12287017169425	3.71502461722283	6.48273867932232
chr4	49886001	49889000	silent_chr	LINE	LINE	2.26250278635613	4.98753949602221	4.67611395221591	2.30118232311399	3.82578683385236	4.06186634042752
chr4	49898001	49901000	none	LINE-LTR	LINE-LTR	2.7006001428654	3.06680620074557	4.82456201419102	3.5156952158686	1.83206693452085	4.20550335304553
chr1	41084001	41095000	silent_chr	LINE-LTR	LINE-LTR	6.46907495760744	8.76230343070164	7.37686688342562	5.25036241578619	5.99783817849087	7.12137582309028
chr4	49983001	49986000	none	LINE-LTR	LINE-LTR	2.55256724614537	5.81290064193605	4.23076976629058	2.93484122368162	3.78627166467642	3.95354990468278
chr4	50012001	50014000	none	LTR	LTR	5.4300066872547	3.51305973460019	5.56680232406656	4.28475354433986	2.96363768819549	4.48352675100523
chr4	50058001	50064000	none	LINE-LTR	LINE-LTR	2.91650749803719	3.38597607684127	4.4337363643008	4.38427873978908	4.18189191575411	3.84848296201039
chr4	50113001	50116000	none	LINE-LTR	LINE-LTR	2.61058013810322	2.7910999829205	5.63042292205589	2.10941712952116	4.157382659105	2.483807923112
chr4	50121001	50124000	none	LINE-LTR	LINE-LTR	5.00949161636024	4.5309859053423	4.64352779227015	6.32825138856348	5.32964926406065	4.45902660482488
chr4	50130001	50136000	none	LTR	LTR	6.3682333671912	5.51335946201451	6.83432039170018	4.32985621322765	4.17540836239635	5.67613064088129
chr4	50146001	50149000	none	LINE	LINE	3.69421717656116	5.87350024766594	6.49460271141099	6.78968638564624	4.86944106280541	3.73491117327212
chr4	50164001	50169000	none	LINE-LTR	LINE-LTR	4.15631837776961	4.17029414616281	3.68265384515172	4.35067282963739	4.63926626967376	3.45288726835157
chr4	50194001	50197000	none	LINE	LINE	4.12835928816324	3.28586378651311	5.26487406242227	3.08878936822741	3.12714873306145	4.81761965346464
chr4	50249001	50253000	none	LINE-LTR	LINE-LTR	3.62112728833673	6.5846133133655	3.7054027969568	3.43533646807732	4.08051271779643	3.91686207967247
chr1	41096001	41098000	none	LINE-LTR	LINE-LTR	5.09684693629677	2.96372027803144	7.91071909209458	2.61165930321668	2.06107530133595	4.52762701412987
chr4	50274001	50276000	none	LINE	LINE	3.09402090441863	5.86301185436654	5.40775082909323	2.63677141190145	2.93130709523335	5.83103479092484
chr4	50319001	50322000	none	LINE-LTR	LINE-LTR	3.33574128757634	2.68023399056756	4.79601430996503	2.15735842791937	3.402410021253	3.14754819164109
chr4	50344001	50347000	none	LTR	LTR	4.49019783753754	4.28450866280632	3.96634665589742	2.74224226837751	7.09925937126828	7.2030429770248
chr4	50384001	50387000	none	LINE	LINE	3.91587020715483	3.84331211858141	4.22622543786277	2.62170414669059	2.54453740905673	3.48967299508034
chr4	50405001	50410000	none	LINE-LTR	LINE-LTR	5.13828471626666	6.17641926770295	6.90283488184253	3.75739926195957	4.74980316357257	4.71351199418213
chr4	50470001	50475000	none	LINE	LINE	5.13414093826967	3.29081984048976	5.05651211102712	2.96322882480353	4.07782640264317	4.0857596718418
chr4	50522001	50526000	none	LINE	LINE	3.13269616572387	4.94247574656821	5.98223533332526	2.83105983172577	4.327468448782	2.63525962574078
chr4	50527001	50533000	enhancer	LINE	gene & regulatory elements	4.35917626834218	3.98626612430876	4.59833123481114	4.75790752547551	3.18915355268444	3.62768266155244
chr4	50624001	50627000	none	LINE	LINE	3.70338112614643	3.00667274582899	2.90910314999607	2.74977590098294	2.63817638571002	2.98411780476742
chr4	50628001	50632000	act_promoter	LINE	gene & regulatory elements	3.01946618383023	3.53041574026372	5.89426128430577	3.92219747520341	3.10433563904921	2.52891339387069
chr1	41134001	41136000	silent_chr	LINE-LTR	LINE-LTR	2.61058013810322	5.33985079659229	2.48120332158395	3.10208401400171	5.31299411011045	4.11602455829988
chr4	50686001	50696000	none	LINE-LTR	LINE-LTR	4.3170081308146	5.48101654649482	7.22389696937009	5.62048643063204	4.50878810508702	5.05148468518622
chr4	50700001	50704000	act_promoter	LINE	gene & regulatory elements	3.80306736168124	4.43269467670789	4.00033004217806	3.85721989398155	4.20111900502194	2.45378387129416
chr4	50708001	50719000	none	LINE-LTR	LINE-LTR	5.35007781389056	6.58853506042527	6.87042058982898	4.31981699396621	5.22275797751465	4.16747486527863
chr4	50745001	50748000	none	LINE-LTR	LINE-LTR	5.59410029593548	4.83800978192484	4.89878604517857	5.17766022700649	5.49620080356254	7.26020998477896
chr4	50855001	50857000	none	LINE	LINE	1.68424525038918	3.37523263080158	3.46854606345685	2.30717498541377	4.80917570311722	2.67541596289493
chr4	50860001	50863000	enhancer	LINE-LTR	gene & regulatory elements	3.35185597978685	4.48563069107461	4.45344185925325	3.25718821470179	3.04446417060082	3.1140975276611
chr4	50945001	50947000	none	LINE	LINE	5.01231386515819	4.24471446469976	5.41323536340266	4.28914816335969	4.33034002704927	4.11602455829988
chr4	51013001	51016000	none	LINE	LINE	3.10006391399758	4.15838128914654	4.08232170431548	4.63154630612255	3.43512550222659	3.91813876222778
chr4	51022001	51024000	none	LINE	LINE	2.44215561306431	4.86296635412342	6.86572286634876	2.74224226837751	4.1221506026719	2.05801227914994
chr4	51033001	51046000	silent_chr	LINE-LTR	LINE-LTR	7.25297972331509	7.36634822728103	9.36600143595528	6.91798090864467	6.43151918592318	5.59743856958454
chr1	41181001	41185000	none	LINE-LTR	LINE-LTR	3.98456968447334	3.71734084938857	3.64372515757084	3.38234125940462	4.71587599811847	6.36697548862013
chr4	51059001	51063000	none	LINE	LINE	6.26539233144773	7.09160054533459	6.15827507099863	4.48251140023247	5.03818406993233	3.36512818617761
chr4	51066001	51072000	none	LINE	LINE	3.74446848091573	4.28674134058787	4.0688264259541	3.07474361252237	3.98474558258284	4.01102393181264
chr4	51097001	51107000	none	LINE-LTR	LINE-LTR	9.0717659799087	8.04017869290718	7.61153163925255	6.14713981683692	6.42252678169106	7.34815922747768
chr4	51148001	51151000	none	LINE-LTR	LINE-LTR	3.79155686724516	5.75026162639795	4.78090081949246	2.48911221283497	2.93130709523335	5.41943233509485
chr4	51296001	51304000	act_promoter	LINE	gene & regulatory elements	3.11819294273441	4.94206041247186	3.60631976646051	3.70106823634167	3.14886504370771	3.76177654303637
chr4	51316001	51327000	silent_chr	LINE-LTR	LINE-LTR	6.67329547802636	8.2399085520827	9.73995763273743	5.9245974934082	4.38185081246223	6.79767692204072
chr4	51387001	51389000	none	LINE	LINE	3.28187217361548	3.60800729499479	3.93958318318556	4.50648204943157	1.91534270427179	3.08701841872491
chr4	51569001	51574000	none	LINE-LTR	LINE-LTR	4.09226075702667	5.12716826130839	5.38124224659767	4.48251140023247	4.55322517550034	4.23708410413223
chr4	51649001	51658000	none	LINE-LTR	LINE-LTR	4.13185345599071	4.86296635412342	5.40443725628129	4.07924047841225	4.54745185532853	3.4517294555363
chr4	51697001	51700000	none	LINE-LTR	LINE-LTR	4.32610422885677	3.80845214471673	9.78989374232395	4.12712047080227	3.85698302004389	3.98739879085301
chr1	6039001	6045000	none	LINE-LTR	LINE-LTR	4.5388495582931	6.23973026310864	5.5308874703629	5.22768592968288	4.87887390171312	5.11864592506524
chr1	41209001	41216000	silent_chr	LTR	LTR	7.16391758828326	7.61690428943345	7.00602438833743	4.5831881268687	4.20212177838512	4.42472640017238
chr4	51701001	51704000	none	LINE	LINE	5.14205178717302	4.01800812397147	4.23933407755838	3.26000829107816	4.17940269437568	4.72132228746163
chr4	51718001	51720000	none	LINE-LTR	LINE-LTR	1.95793510357742	3.47914989160212	3.4792514525416	2.16492810661382	2.87023819741599	3.94452353503739
chr4	51730001	51732000	none	LINE-LTR	LINE-LTR	4.23094022382246	9.49475603945998	4.3069470612515	2.98834093348831	3.27154809735865	4.52762701412987
chr4	51829001	51833000	none	LINE	LINE	3.81546327876625	3.40473927837537	3.74630750997993	4.179770978866	3.59085119166086	2.93569398643448
chr4	51870001	51882000	silent_chr	LTR	LTR	7.77735332809918	7.47866646203901	8.31497055999815	5.44806294602947	5.52575027024836	5.68483719732402
chr4	51893001	51901000	none	LINE-LTR	LINE-LTR	6.62242755621774	7.8841640890627	7.62166224234616	4.88291002203972	4.92367988652477	6.67138980491106
chr4	51956001	51964000	silent_chr	LINE-LTR	LINE-LTR	6.03429179463204	6.78570179333883	7.46766165423563	5.7312465405858	4.86548923594061	4.53048536451758
chr4	51974001	51976000	none	LINE	LINE	2.12968379687368	2.50556062152416	4.80971720799351	3.06824309748532	3.05344489086808	2.26381350706494
chr4	52001001	52007000	none	LINE-LTR	LINE-LTR	5.73127363652547	6.09058112182607	6.91633016020391	4.64477425634948	4.37452717018243	5.14503069787486
chr4	52012001	52018000	none	LINE-LTR	LINE-LTR	4.15206555298322	4.97905006709281	5.83635275238978	3.86726473745546	4.31205998003077	4.48646676854687
chr1	41318001	41321000	none	LINE-LTR	LINE-LTR	3.30673484159742	4.39520888663002	4.61249335422658	3.08878936822741	3.27999080212603	3.4300204652499
chr4	52033001	52037000	none	LINE-LTR	LINE-LTR	3.84949952567763	4.99570240845433	6.61336116099107	4.25650242206948	4.24089568176122	4.52762701412987
chr4	52051001	52055000	none	LTR	LTR	3.32943553845049	6.7554179140328	4.88910464983237	4.21883425904232	2.6071721760489	3.4390468348953
chr4	52062001	52069000	none	LINE-LTR	LINE-LTR	4.41463958313391	5.88999481490603	4.43644398956144	3.50487769212747	3.18135947413417	4.23811003248675
chr4	52081001	52084000	none	LINE	LINE	3.97802687710967	3.16491867981999	7.85370490043985	2.83680234659742	3.84734056249378	4.23035857380822
chr4	52085001	52089000	none	LINE	LINE	6.46118584180548	6.16367912894944	4.35336451410149	3.22804742547935	6.95107748685851	4.88777916298111
chr4	52143001	52147000	none	LINE	LINE	4.25936759374736	5.90401193726421	8.00066008435612	5.54868418852305	4.64559829824929	3.83018951952906
chr4	52186001	52195000	none	LINE-LTR	LINE-LTR	7.33524971319801	8.90865998764146	10.9494397592166	5.87969717136645	5.96538867703739	6.95666122529558
chr4	52230001	52236000	none	LINE	LINE	2.73200247010802	4.71816338576242	4.48198956347923	3.04358757259482	6.26910404156352	4.0969688890485
chr4	52240001	52247000	insulator	LINE	LINE	5.04316617588123	3.76219564093474	5.39551609871067	3.26178389472254	3.76158423789918	3.59280109749905
chr4	52290001	52295000	none	LINE-LTR	LINE-LTR	4.10234021701935	3.75992339162615	3.97098565783415	3.46836854950114	3.35878937995489	2.64313341733963
chr1	41323001	41325000	none	LINE	LINE	4.42348301178602	3.43619742380456	5.0101220916599	3.71659208534681	4.18758156461908	5.43903245203913
chr4	52420001	52423000	none	LINE-LTR	LINE-LTR	4.60690612606451	5.02934350211395	4.35662790579122	2.82661895355835	2.98706565411008	2.05801227914994
chr4	52534001	52539000	silent_chr	LINE	LINE	4.6715644576584	5.14332954818407	3.89676162684659	3.5730943214338	4.3149997536741	3.37163713818182
chr4	52614001	52617000	none	LTR	LTR	5.583740850943	4.83626509754621	4.94332046377111	2.96129712413548	3.18620336438408	3.34426995361866
chr4	52677001	52683000	silent_chr	LINE-LTR	LINE-LTR	4.6220107363139	6.5915517889328	5.05368837071781	3.43863888237011	6.21417298060449	3.91022333038489
chr4	52685001	52689000	none	LINE	LINE	3.91587020715484	6.50729887132989	4.96498585659991	2.84526031423784	4.45802954066739	3.58832910210759
chr4	52832001	52838000	enhancer	LINE-LTR	gene & regulatory elements	5.83541442634838	5.44207766995048	5.72996721977196	4.80269078596336	4.98093197822855	4.66727784735791
chr4	52886001	52896000	silent_chr	LINE-LTR	LINE-LTR	6.56135114924339	7.34292941946176	8.2289156142347	5.20580924624947	5.94918438627374	6.68853990723731
chr4	52968001	52972000	none	none	none	5.45848574330674	3.78840765974453	6.49664183314141	3.8233185472571	2.18438749885178	3.15880954474177
chr4	53015001	53020000	transcribed_genebody	LINE-LTR	gene & regulatory elements	3.9957859256682	4.25229431195815	5.81302627301566	3.20631403687216	2.54701988457776	4.63052762808737
chr4	53056001	53062000	silent_chr	LINE	LINE	4.02242449850599	4.21904078850198	4.05581312181992	3.35748893115451	3.74046999131339	4.19900892439464
chr1	41330001	41333000	none	LINE	LINE	3.4618562700934	3.463687003195	6.47773361345927	4.32985621322765	3.16031546204846	2.2354271308008
chr4	53125001	53128000	silent_chr	none	none	3.44969518249355	3.79146529304538	3.94129604543912	3.16412569428174	2.97710876859637	3.02270553500148
chr4	53202001	53205000	none	LTR	LTR	3.26322517262903	3.60800729499479	3.69166890964414	3.45177348467099	2.11832739303973	2.89992639334765
chr4	53242001	53245000	none	LTR	LTR	3.58314920916129	3.42760693024505	4.13533886930659	2.43394284175519	3.76591536540396	3.21564418617179
chr4	53286001	53298000	enhancer	LINE-LTR	gene & regulatory elements	5.04847598691557	5.66972574927753	7.05281649817689	5.11127996768589	5.2030700940392	5.83103479092484
chr4	53312001	53316000	silent_chr	LINE	LINE	2.92510786558554	3.5231130057008	2.73602412097739	2.49920072954138	3.85844399846057	3.39293916292288
chr4	53331001	53334000	none	LTR	LTR	2.64954402076148	4.39520888663002	4.72499319213454	2.96129712413548	2.63359621837372	3.40019420033469
chr4	53340001	53346000	enhancer	LINE-LTR	gene & regulatory elements	5.70104633100483	4.36873172466237	5.88309791066125	5.15952027626122	3.35466310307533	4.86205400949174
chr4	53366001	53369000	none	LINE	LINE	3.71675816272323	3.42760693024505	5.31938888744138	2.60575057176143	2.37596180570672	7.00704180758195
chr4	53388001	53394000	enhancer	LINE	gene & regulatory elements	3.12337266523064	3.45248973917605	4.60607998749378	2.95318398132963	2.4024273952679	3.41777039215973
chr4	53402001	53406000	none	LTR	LTR	4.82232164399623	4.49939733258174	6.46042059187724	4.32430511551838	4.66344310605306	4.97352967461236
chr1	41357001	41363000	silent_chr	LINE-LTR	LINE-LTR	4.85689328019204	6.99398337183606	5.86771055779989	4.87174908484649	4.32679637727264	5.62278354839181
chr4	53530001	53534000	silent_chr	LTR	LTR	3.78677558494094	2.85032576304589	5.22986428866253	3.79246271158592	3.77863805244925	3.75284592080284
chr4	53602001	53604000	none	LINE-LTR	LINE-LTR	2.19838327419219	3.09257768142411	5.52841058390058	2.17973103383853	2.80916929959863	1.86507362797963
chr4	53644001	53647000	silent_chr	LTR	LTR	1.92167704610376	3.67608290433432	2.64603850728358	2.84312743544156	3.59366975617551	3.87856160301335
chr4	53668001	53674000	enhancer	LINE-LTR	gene & regulatory elements	3.90343887316387	4.6481535422005	4.88360385702203	5.40216581950541	3.08967220313261	4.47393973728248
chr4	53801001	53816000	silent_chr	LINE-LTR	LINE-LTR	7.01386878876467	7.51862165344076	7.82646291241547	5.88659217706999	5.05189714578952	6.11270534568708
chr4	53871001	53875000	none	LINE-LTR	LINE-LTR	3.45980500230548	4.8241895292627	4.67611395221591	6.44125587764497	3.64331492660396	2.71134951062611
chr4	53937001	53951000	silent_chr	LINE-LTR	LINE-LTR	7.37247168631003	6.02266850792412	6.92011116491722	5.66278050841693	5.42615118547792	5.37154148331589
chr4	53952001	53956000	enhancer	LINE-LTR	gene & regulatory elements	2.79516661251456	3.25364943566495	2.95239337544244	2.45459447798826	3.93007906921407	2.61209250815185
chr4	54008001	54018000	silent_chr	LTR	LTR	7.57859324940269	6.53239215514847	8.00860425257757	5.87943923334621	5.00443546850694	6.22246065578277
chr4	54067001	54072000	enhancer	LTR	gene & regulatory elements	5.49888156749403	5.15429613570685	6.78563904344113	7.69165514301008	7.0420072795645	7.09472654128006
chr1	41369001	41372000	none	LINE-LTR	LINE-LTR	4.41312356679354	5.18651048655501	4.96730053532093	2.13792276640658	3.15873609400146	4.06457425132114
chr4	54146001	54155000	silent_chr	LINE	LINE	4.77319090339583	5.04251621951079	5.75724556146884	3.93237020441599	4.01833347638239	5.16110891880571
chr4	54218001	54222000	none	LINE-LTR	LINE-LTR	3.27148650217999	3.09983725344623	4.26502701136176	2.92596569578742	5.03818406993233	2.7011411163843
chr4	54244001	54247000	none	LINE	LINE	3.57746167073405	3.18707311057873	5.94534488210309	3.24225225463438	3.8931422358568	3.91022333038489
chr4	54275001	54277000	none	LINE	LINE	4.49599912673333	4.81067639332639	6.18533591562951	4.42977597199444	3.90840946031114	7.29658898971343
chr4	54398001	54401000	none	LINE	LINE	4.76430875203838	4.63886652213616	5.47204824195479	5.38456477798823	2.71538492080768	3.35256839022813
chr4	54442001	54448000	none	LINE	LINE	3.88867666404959	3.64204509966455	4.3024777284311	3.40292763347282	3.05955178064981	4.65502777426773
chr4	54452001	54455000	none	LINE	LINE	3.55483252848098	5.27324143114623	9.04605377660816	4.88496598415427	5.31299411011045	5.14503069787486
chr4	54457001	54462000	enhancer	LINE-LTR	gene & regulatory elements	4.04496482936873	3.60800729499479	5.97915805177519	3.18656630204261	4.40841106119079	3.6015214885124
chr4	54487001	54492000	none	LINE	LINE	3.64266996014403	4.02577656073103	5.26705142969374	2.21928260501705	4.1360298976304	3.11482939547018
chr4	54542001	54547000	none	LINE-LTR	LINE-LTR	5.72319491814937	5.77281167199167	6.03783944379527	4.21883425904232	4.89505384067289	5.01954214426815
chr1	41467001	41470000	none	LINE	LINE	2.61058013810322	4.29890230892997	5.0101220916599	3.74421540490006	3.70775451033981	5.41943233509485
chr4	54567001	54569000	none	LINE-LTR	LINE-LTR	5.22116027620645	2.61580528887122	4.41752700554959	3.86726473745546	3.66413386904169	3.40363569244029
chr4	54654001	54657000	none	LINE	LINE	4.23494111292301	3.29426753021264	2.98221553074994	2.45064637106135	4.00764641926435	2.21632091600763
chr4	54673001	54676000	none	LINE	LINE	4.0959102166792	3.55073733793138	4.66551051921769	3.06824309748532	3.99390591725545	4.03027404666864
chr4	54694001	54699000	none	LINE-LTR	LINE-LTR	2.72408362236858	4.93094330315955	3.21161672542302	3.19049340840076	2.87896232567562	2.72257874429211
chr4	54821001	54826000	act_promoter	LINE	gene & regulatory elements	3.41383556521191	4.45895241173885	4.49506281120888	3.73942127506024	3.08737205632217	3.32170402950517
chr4	54853001	54856000	silent_chr	none	none	3.61921337327947	3.39985302797586	1.96979159159278	2.76860998249652	2.74810040178127	4.68197793506612
chr4	54980001	54987000	enhancer	LINE	gene & regulatory elements	4.41042110288246	4.15870314528347	3.34008139443993	3.71257414795724	3.60306497122433	3.27026608741635
chr4	54992001	55014000	enhancer	LINE-LTR	gene & regulatory elements	6.34893089586704	6.19354998196174	5.65025694153127	5.48978014461156	5.04440149165581	4.46424336598875
chr4	55100001	55109000	enhancer	LINE-LTR	gene & regulatory elements	6.13715330711986	6.11033493507183	5.9891114658923	6.21266688831575	5.05473889162981	4.78031966106347
chr4	55131001	55141000	enhancer	LINE-LTR	gene & regulatory elements	5.61211672200935	4.70008613141084	6.24067839487461	4.94282912129323	3.59366975617551	5.72575693506073
chr1	41492001	41495000	none	LINE-LTR	LINE-LTR	2.18436297269862	5.31178851763122	5.0508547915921	3.638744548424	3.07787244999502	6.41149979273636
chr4	55199001	55201000	enhancer	LINE-LTR	gene & regulatory elements	3.66592104499602	3.76153952031372	4.05190201948451	4.1729773649223	2.97710876859638	4.26302543538202
chr4	55235001	55240000	silent_chr	LTR	LTR	3.65481219334451	3.57297809795601	4.33218477892704	3.03228712368667	3.35333679979262	3.55108001108225
chr4	55304001	55307000	enhancer	LINE-LTR	gene & regulatory elements	1.97385327515122	1.43331796650478	3.95671180572115	2.87647790389249	1.45038632316234	2.8751642135183
chr4	55308001	55313000	none	LTR	LTR	4.45599023572792	3.18968760861858	5.65244543674451	3.2695965507578	3.07314453532529	4.03687023987104
chr4	55314001	55317000	none	LTR	LTR	3.14608375617568	3.33046827230288	4.05073701027822	2.03408080346683	2.78626846291712	3.5672212838599
chr4	55400001	55404000	enhancer	LTR	gene & regulatory elements	4.48405529603612	4.57510203385938	6.17280865301558	4.5894075385528	3.88755666593448	4.22787305173195
chr4	55410001	55412000	none	LTR	LTR	4.6990442485858	3.41297987364372	3.00607325499594	3.39341016488187	3.72520276685905	5.06587637944601
chr4	55418001	55424000	none	LTR	LTR	3.64581019286829	4.43008490651259	5.12773059146413	3.01345304217309	3.41985827777225	6.56603917633553
chr4	55428001	55433000	silent_chr	LINE-LTR	LINE-LTR	4.66740085297243	4.57014257366007	3.80255420290085	3.99031407001086	3.68109745176874	4.17776492667438
chr4	55561001	55564000	none	LTR	LTR	3.51860801222608	3.45337841092359	3.124592272218	3.28131553481069	4.98729332175119	4.17319156605405
chr1	41521001	41525000	none	LINE-LTR	LINE-LTR	4.33693151975213	4.98006640717591	5.2188771788124	4.24813171917456	4.19602426938645	4.82841342415948
chr4	55864001	55870000	none	LINE	LINE	2.73660814477028	4.12696724838445	4.68117468160142	4.1150924330003	2.90077264632467	3.62682491817408
chr4	55911001	55914000	none	LINE	LINE	3.61464942198908	6.53951322217806	6.74565458092771	2.91300460743398	3.69936592547479	5.86533499557734
chr4	56213001	56215000	none	LINE	LINE	1.59535452884086	3.24720656549531	4.84311802193791	2.10941712952116	2.26314150734928	4.75915339553424
chr4	56390001	56397000	silent_chr	LINE-LTR	LINE-LTR	6.47423874249599	7.75881214764367	7.93652368036645	4.78554333861517	6.1184122152866	4.50579961116919
chr4	56416001	56419000	none	LINE-LTR	LINE-LTR	3.29430350760645	3.17255813870232	2.44939302258929	4.21883425904232	2.78792794383607	2.7596073743147
chr4	56433001	56437000	none	LINE-LTR	LINE-LTR	2.57986743059613	5.10671801753109	3.06174127823661	2.9084387694913	3.61461854648708	2.70481613831135
chr4	56440001	56443000	none	LINE	LINE	3.38819975370844	3.60800729499479	5.31376585479081	2.10941712952116	3.7719025122488	2.37118806075972
chr4	56527001	56531000	none	LTR	LTR	5.05540915632688	5.18651048655501	4.66696304428594	3.77474644230102	4.10737586932899	3.68727200014365
chr4	56553001	56555000	none	LINE	LINE	7.30962438668903	4.85214774154472	4.20203788332766	5.36942542059932	4.09520844187013	4.20177506993113
chr4	56557001	56562000	none	LINE	LINE	3.21971550366064	4.43008490651259	4.18567162088043	3.6487215213339	3.71502461722283	2.92454376510781
chr1	41678001	41681000	none	LINE	LINE	4.40215474268387	5.08401027931084	5.56680232406656	1.96292982885997	4.02036910630963	6.54822088820436
chr4	56570001	56573000	none	LINE	LINE	4.37448563682162	3.86572210178014	6.17408985032837	4.85165939789867	2.44275591269446	3.62860059744858
chr4	56616001	56618000	none	LTR	LTR	3.51860801222608	3.49525706702621	3.64372515757084	3.37506740723386	3.73459798190788	3.2453270555826
chr4	56645001	56650000	none	LINE-LTR	LINE-LTR	3.85653884037976	4.58216926464339	6.17686285273139	3.24850237946259	5.24174706265687	4.90291160621016
chr4	56726001	56732000	silent_chr	LINE-LTR	LINE-LTR	4.07903146578629	3.7781963183436	4.19452082092457	3.71659208534681	4.06889284294746	2.95565593282173
chr4	56843001	56846000	enhancer	LTR	gene & regulatory elements	2.96656833875366	2.4053381966632	4.35478966616852	4.28475354433986	3.25044133544021	3.52028416170385
chr4	56874001	56877000	transcribed_genebody	LTR	gene & regulatory elements	3.80069755400322	4.04345645128727	4.02639948918787	3.39484319282312	3.18430681476242	2.60681555358993
chr4	57040001	57043000	enhancer	LTR	gene & regulatory elements	3.05180495017701	3.02292503094158	3.75759156874493	3.16412569428174	2.22138115810653	3.75089334748296
chr4	57135001	57138000	silent_chr	LTR	LTR	4.50918387490557	3.18968760861859	4.28726865554977	4.87802711201768	2.58644743697061	5.77826524530561
chr4	57198001	57202000	silent_chr	none	none	3.38985779126837	3.25045702251783	2.0982562606097	2.16492810661382	3.51146162449829	2.80638038065901
chr1	6065001	6073000	none	LINE-LTR	LINE-LTR	4.72605025001446	4.5227133697822	4.67611395221591	3.72663692882072	3.98220104517378	3.01079574171936
chr1	41729001	41733000	none	LINE-LTR	LINE-LTR	3.17620583469225	4.14033624015796	4.89878604517857	3.39013467244472	4.22171945780891	4.21402514302131
chr4	57407001	57411000	none	LINE-LTR	LINE-LTR	4.63603024525228	4.40978669388253	4.34987344392178	4.21883425904232	5.05650473927754	5.33796934904516
chr4	57447001	57452000	insulator	LTR	LTR	3.75603877012811	5.39127526838302	4.69595601990565	2.73363240254273	3.43512550222659	2.97476320349855
chr4	57502001	57504000	none	none	none	2.84263170593462	4.19535731976139	4.53296760673991	2.83959998204772	3.00255414268694	4.39042619551988
chr4	57744001	57747000	none	LTR	LTR	3.91587020715483	2.46547165157977	4.40890744066071	2.53130055542539	3.35878937995489	2.32751388713386
chr4	57810001	57812000	silent_chr	LTR	LTR	2.26250278635613	3.95716929128461	4.45344185925325	2.7539612524304	2.82443652405297	5.27365646532173
chr4	57815001	57821000	enhancer	LINE-LTR	gene & regulatory elements	6.69670557165609	4.53767788634314	6.77986671110196	4.53367263658279	4.80917570311722	5.03478004006325
chr4	57827001	57835000	enhancer	LINE-LTR	gene & regulatory elements	5.07159578912762	6.38617291214078	6.81531059096704	3.58385665372728	4.82122877505486	5.34511522501443
chr4	57842001	57856000	enhancer	LTR	gene & regulatory elements	3.0950922412969	5.05121021299271	3.10028067894168	2.40181158311815	3.89454719516241	2.84054988229977
chr4	57868001	57876000	enhancer	LINE-LTR	gene & regulatory elements	4.98667703026903	6.77119177279845	5.58599819414955	4.27091863261075	4.58016733630212	4.71970816018387
chr1	41916001	41919000	none	LINE	LINE	3.02277700201426	2.68502868464729	3.84374446185548	2.62643113185478	2.89722212900971	3.33073039915056
chr4	57878001	57890000	silent_chr	LINE-LTR	LINE-LTR	6.53577384575128	7.36378280684944	7.45990304472473	5.07905755654209	5.56268710360564	5.29203157495699
chr4	57931001	57934000	enhancer	LINE-LTR	gene & regulatory elements	4.32096022858464	3.8786078421194	4.06226115539992	5.37901368027896	3.07314453532529	3.29281964663991
chr4	58015001	58018000	none	LINE	LINE	5.4697869560258	5.1233703588926	4.25696648310972	5.39762618436297	4.70508099092854	4.49020860905442
chr4	58069001	58071000	silent_chr	none	none	4.28135142648929	2.73038389891498	3.34008139443993	2.37309427071131	3.29772048213752	2.87038554723545
chr4	58224001	58229000	none	LINE	LINE	3.53516060368145	3.4928581260056	5.51113430082589	2.64541656407162	3.50382801227112	4.54268564056268
chr4	58258001	58261000	act_promoter	LINE	gene & regulatory elements	3.50461443197419	3.65882429914965	4.32245827515756	3.44538131155123	3.07314453532529	3.96470012600945
chr4	58278001	58283000	silent_chr	LINE-LTR	LINE-LTR	7.54694985378932	5.45601103145554	6.46327438664351	4.27156968728035	6.37951878984938	5.24150002346001
chr4	58388001	58395000	act_promoter	LINE-LTR	gene & regulatory elements	3.99802133038186	5.08066333376818	5.58205383728318	3.78454249708208	4.33034002704927	4.29016405884334
chr4	58401001	58403000	none	none	none	2.05682071486921	4.12343690856548	2.90910314999607	1.98533376896109	4.48856398957607	4.49020860905442
chr4	58405001	58410000	none	LINE-LTR	LINE-LTR	5.27337187896851	5.04384693279884	4.94463029961206	3.85197910608212	5.47209465968727	4.40064327775679
chr1	42055001	42058000	silent_chr	LINE	LINE	4.89483775894354	4.68407964613359	4.94588975715144	4.92197330221604	2.67176427950957	2.57251534893743
chr4	58559001	58563000	none	LINE-LTR	LINE-LTR	4.94428056458944	5.14801040871208	5.0101220916599	4.46493292415312	4.19154707746436	3.48718747300407
chr4	58592001	58596000	none	LINE	LINE	4.06504621504645	4.39436785928853	5.35328113903387	3.54499267600084	4.43360198154045	5.47696816225388
chr4	58607001	58609000	silent_chr	LINE	LINE	4.43007538587214	2.78800563704143	6.10428668639023	3.21434991165129	2.56489370832919	4.99802982079272
chr4	58637001	58639000	none	LINE-LTR	LINE-LTR	4.50100023810901	2.75347925144339	4.91734205292546	2.92974601322383	3.09161295200393	3.47289572106553
chr4	58681001	58690000	none	LTR	LTR	6.19130830050156	7.10183714394545	7.12130561456062	5.37068703371506	5.52237318834141	4.96495462344924
chr4	58700001	58706000	none	LINE-LTR	LINE-LTR	5.05671428325506	5.03442878371366	7.57085116073052	3.13901358559697	3.1004209661122	6.61838039772084
chr4	58708001	58712000	none	LINE-LTR	LINE-LTR	3.967058053	3.87957773655354	5.16917358663323	2.9138558653555	3.21629528504771	5.05148468518622
chr4	58720001	58724000	enhancer	LINE-LTR	gene & regulatory elements	3.84717072983633	2.70600547124609	4.58704511503084	4.50389062789653	2.93894070746052	4.0278240320506
chr4	58728001	58732000	enhancer	LINE	gene & regulatory elements	5.07112693493615	5.83212138095049	5.30701821561012	4.42977597199444	6.45387215569844	5.02030268095668
chr4	58767001	58779000	silent_chr	LINE-LTR	LINE-LTR	6.68816769894587	7.50211208474688	9.28173372424766	4.75845259450122	5.47923722083549	5.44290089617287
chr1	42087001	42091000	silent_chr	LINE-LTR	LINE-LTR	5.52572795898516	4.57600925218852	6.40182267267654	4.62449139933485	8.24430120534381	3.71585550402073
chr4	58949001	58951000	silent_chr	LTR	LTR	3.24072017143848	2.0815426701893	5.56680232406656	3.16412569428174	2.4936466608756	3.47289572106553
chr4	59029001	59034000	silent_chr	LTR	LTR	6.38141811536344	4.927063725423	5.49721729501573	5.29991053792192	6.04009567474842	5.65953376766234
chr4	59303001	59306000	none	LINE-LTR	LINE-LTR	3.55038898782038	2.42328848171292	4.75319275362606	2.44248299207713	3.9827542054801	4.68197793506612
chr4	59343001	59348000	none	LINE	LINE	3.19722736014889	3.19566360413824	3.90227331231596	2.35626381489066	2.78474174047169	5.62278354839181
chr4	59446001	59449000	none	LINE-LTR	LINE-LTR	3.15445100020806	3.47185607631574	4.30356641206684	3.03756066651047	2.84624684470203	4.15889981411551
chr4	59450001	59453000	none	LINE-LTR	LINE-LTR	5.7264338513232	4.43687383573684	4.09716651051299	3.03550269857923	2.98916184053401	3.89939168681042
chr4	59497001	59504000	silent_chr	LINE-LTR	LINE-LTR	6.86783390177925	5.68534482847664	7.11187398952177	6.27369749728276	5.09792538301453	6.42241762976103
chr4	59572001	59575000	none	LINE-LTR	LINE-LTR	3.4971922604779	2.99648063482618	2.64423110393162	2.33542610768414	2.32934224531936	4.27849921191699
chr1	42136001	42141000	none	LINE-LTR	LINE-LTR	4.53225718420699	3.70552100567033	4.8343283340578	3.97066753792218	3.49539086191477	3.56194432929798
chr4	59966001	59975000	enhancer	LINE-LTR	gene & regulatory elements	3.94223970349931	3.84627192768313	5.0387513607551	3.83430509480669	3.30954026881185	3.97339004390335
chr4	59982001	59987000	none	LINE-LTR	LINE-LTR	4.22665355692903	5.63970072324429	7.55913157689038	3.34597199855081	4.58016733630212	3.6015214885124
chr4	59988001	59994000	silent_chr	LTR	LTR	4.73320137188809	4.78508768910657	4.706478328529	4.50978834587283	3.84734056249378	4.32835915852964
chr4	60000001	60003000	none	LINE	LINE	2.83275717113329	3.3915268572951	2.96896123950216	2.70708531621882	2.85379657108055	3.57915178982599
chr4	60016001	60023000	none	LINE-LTR	LINE-LTR	6.00433431763741	6.24462801056791	7.11964718288512	5.60913191259036	7.88270904721469	5.292031574957
chr4	60025001	60070000	none	LINE-LTR	LINE-LTR	5.92140241460991	6.75031941281607	6.93709212691371	4.69163465014189	5.04757928498115	5.27846790300677
chr4	60078001	60086000	none	LTR	LTR	4.75537211878554	4.95018600873286	6.51830862439159	3.95110054644925	5.12014495910826	5.39448673171121
chr4	60090001	60130000	none	LINE-LTR	LINE-LTR	5.25801552521496	5.51640930172236	7.34817906776786	4.55672716308461	4.62514055562498	5.66094336511382
chr4	60131001	60163000	none	LINE-LTR	LINE-LTR	3.66846228556989	4.04970921899544	5.16413160840641	3.24204611595271	3.25258260114208	3.80912799035647
chr4	60164001	60174000	none	LINE-LTR	LINE-LTR	4.58569011101027	4.6576094171751	5.66078729836898	3.86302896008694	4.06718859463628	5.05807243255866
chr1	42245001	42248000	silent_chr	none	none	2.54364218584417	2.98052776543048	3.4196071419266	2.68471271029966	3.18620336438408	2.19833129818289
chr4	60175001	60223000	silent_chr	LINE-LTR	LINE-LTR	4.69164238559881	5.41393213913489	6.74224608617429	3.9309911884152	4.64592221390249	5.09226115225563
chr4	60224001	60226000	none	LTR	LTR	2.61058013810322	7.21601458998958	3.98240473952454	2.10941712952116	7.51147443153547	6.9972417491098
chr4	60244001	60246000	none	none	none	2.27006968530715	3.12693965566215	6.42323345084603	4.97219751958559	3.92585771683038	5.14503069787486
chr4	60251001	60260000	none	LINE-LTR	LINE-LTR	5.56167072900252	7.73144420356027	6.11297915586177	6.21106154803453	2.98298077800189	10.5105627113729
chr4	60263001	60275000	none	LINE-LTR	LINE-LTR	7.5246133392387	6.949850117408	9.07557469802366	4.81557726278844	5.43302608168251	5.7357564446679
chr4	60276001	60294000	none	LINE-LTR	LINE-LTR	4.70953904311084	5.54086834588486	6.87780074121359	4.28475354433986	4.22624531486059	6.05473177778896
chr4	60296001	60302000	none	LTR	LTR	3.53802308190305	4.88979936032189	5.30171649911101	2.21928260501705	4.72673269106378	3.69231614788666
chr4	60359001	60427000	none	LINE-LTR	LINE-LTR	6.23197690568002	6.58565009707096	8.06726870247004	5.34225868484033	5.96664113756247	5.32485701352873
chr4	60428001	60453000	none	LINE-LTR	LINE-LTR	4.1065862134489	4.6559470356463	5.21409652796158	3.50397623181571	3.93775425536624	4.10310816324246
chr4	60455001	60494000	silent_chr	LINE-LTR	LINE-LTR	5.70212430165009	6.21262496434665	7.56355043637109	4.51010026063144	5.23301969604228	5.38972005590542
chr1	42334001	42338000	none	LINE-LTR	LINE-LTR	3.48077351747096	4.56306804955224	5.56680232406656	4.71103158926393	2.54701988457776	4.49713794332765
chr4	60500001	60504000	none	none	none	5.27554736241693	4.81067639332639	4.54042314556679	2.05919291215161	2.53670806318271	3.11211612944625
chr4	60510001	60513000	none	LTR	LTR	5.70460104252186	6.5600132636269	6.8956519111018	2.52376692281996	7.32826773808339	4.56621474436393
chr4	60516001	60521000	none	none	none	3.62364108721791	4.39235670695018	6.23053644732065	3.28820905484181	3.55309950937376	4.20177506993113
chr4	60526001	60580000	none	LINE-LTR	LINE-LTR	5.34436367558122	5.55177284605278	6.77879606495729	4.14536017925001	4.5001961605889	4.69352800397972
chr4	60582001	60586000	none	LTR	LTR	3.25474926308973	3.83003851314832	4.01777906867413	2.39506736581049	3.49237759393036	6.22080984379414
chr4	60598001	60613000	none	LINE-LTR	LINE-LTR	4.62255591332927	5.53905345287933	5.25793458221512	3.38194594135186	3.65085802169009	4.11602455829988
chr4	60615001	60663000	act_promoter	LINE-LTR	gene & regulatory elements	4.95925741445499	5.59155632920994	6.7376512810389	4.12594799339579	4.31665085941898	5.16708082943718
chr4	60681001	60686000	none	LINE-LTR	LINE-LTR	3.08193488526075	4.76056518089591	6.39710504358835	3.41229241540188	3.29772048213752	4.06040260480935
chr4	60687001	60697000	none	LINE-LTR	LINE-LTR	4.91403320113548	6.41423519110185	7.73977481746082	5.59140019948417	4.67949626648698	4.20957057098852
chr4	60698001	60702000	none	LINE	LINE	4.6990442485858	4.15261216971099	6.99086803487428	2.84451703829369	3.40764449820877	5.09087248000249
chr1	42381001	42385000	none	LINE-LTR	LINE-LTR	3.71918266250322	4.44062436307051	6.18533591562951	3.11003807557607	3.59627953813351	4.91116566615327
chr4	60703001	60720000	none	LINE-LTR	LINE-LTR	6.17046214460762	6.10585849922196	8.11162624363984	5.11811208794345	6.50994450733074	4.90160989066357
chr4	60722001	60743000	none	LINE-LTR	LINE-LTR	4.26422736384707	4.45816993347058	5.68136031401519	3.52761282676985	3.5677092935406	4.46862106766474
chr4	60750001	60754000	none	LTR	LTR	3.56779285540774	4.40176889989365	5.31686426053704	3.61034854860352	5.0651262307341	4.82008139064065
chr4	60758001	60776000	none	LINE-LTR	LINE-LTR	4.31128381113464	5.24229631363355	5.90308262772446	3.53837712048711	4.52536191518397	4.74271250796585
chr4	60777001	60819000	none	LINE-LTR	LINE-LTR	5.43407993286026	5.55165735438377	7.02977878530723	4.85459935208616	4.93408935774364	5.77066643073644
chr4	60820001	60826000	none	LTR	LTR	3.75405738867736	4.46705665094593	4.75537012089754	3.30244812900444	3.93131029699265	2.91551739546242
chr4	60829001	60851000	none	LINE-LTR	LINE-LTR	3.55884338301599	4.40000889633511	5.52599853739801	3.37812453350853	3.46683435301637	3.80732271642739
chr4	61149001	61151000	none	LTR	LTR	2.28425762084032	5.55078045383814	8.53576356356872	1.58206284714087	9.46567916169104	15.9495951634121
chr4	61156001	61164000	none	LTR	LTR	3.24872194963957	3.67544668368628	6.58045886665778	3.55657539279731	3.14325209354067	4.22434099404462
chr4	61176001	61182000	none	LINE-LTR	LINE-LTR	6.14254150141935	6.31401276624089	5.2773286032151	4.01686878919455	6.69409072228771	7.76042130262791
chr1	42393001	42398000	silent_chr	LTR	LTR	3.73412095703372	3.6993492518301	4.33307856575992	3.94665140362024	4.42223053160204	4.00577390048828
chr4	61184001	61193000	none	LINE-LTR	LINE-LTR	4.42942695563416	6.45643410683279	5.7214357219573	4.37972200620919	4.56380959581532	5.23857671056349
chr4	61195001	61218000	none	LINE-LTR	LINE-LTR	5.67629431344155	5.84952677726731	7.35061708338424	4.36069564494579	5.59301734888275	6.5751748240638
chr4	61220001	61224000	none	LINE-LTR	LINE-LTR	3.12582621799202	5.36046798113512	4.98660039169906	4.10972647648088	3.57253052231565	4.46974541877878
chr4	61228001	61232000	none	LTR	LTR	3.66159292097595	3.56878982439702	4.70248301585622	3.16412569428174	4.61175469724213	3.64109864772682
chr4	61233001	61240000	none	LTR	LTR	3.9283015411458	3.9137706250791	6.18270385779307	2.97578487914592	2.93822055536362	4.45202656305906
chr4	61244001	61251000	none	LINE-LTR	LINE-LTR	3.62112728833673	4.72773369688973	5.2248416098739	3.33339990837912	4.58016733630212	4.43854887070398
chr4	61253001	61274000	none	LINE-LTR	LINE-LTR	4.76950281286679	4.96671890292005	6.07869219294624	4.85947205393393	4.44643982283344	4.22706838631157
chr4	61275001	61300000	none	LINE-LTR	LINE-LTR	5.08460685359797	5.73036452734467	7.29544094048723	4.5839256853056	4.82122877505486	5.43903245203913
chr4	61312001	61314000	none	LTR	LTR	3.5598820065044	5.41201094249219	10.0202441833198	2.28520189031459	13.2824852752761	6.51703888397482
chr4	61325001	61327000	none	none	none	4.47528023674838	8.29841677848802	5.69778590816224	3.16412569428174	3.15522638723035	3.52802104997133
chr1	42591001	42594000	none	LINE	LINE	3.04567682778709	5.27324143114623	5.185915849262	3.23217140813726	3.63254650810168	5.01640493042798
chr4	61332001	61342000	none	LINE-LTR	LINE-LTR	5.77491969944046	6.92504625974807	6.6244947656392	6.32825138856348	4.94658072320628	6.00939585511783
chr4	61394001	61412000	none	LINE-LTR	LINE-LTR	6.20210554022099	6.22480379466135	6.56564571249907	4.8627615933172	5.44734568530865	5.19584581587856
chr4	61414001	61421000	none	LINE-LTR	LINE-LTR	4.71820446978289	5.25437955581766	5.68125994194456	3.81317711874979	4.00764641926435	3.64829449485672
chr4	61422001	61436000	none	LINE-LTR	LINE-LTR	4.30916721486034	4.8965813289215	5.91306275570706	4.00061869391944	3.55064299699173	3.84958546858851
chr4	61441001	61444000	none	LTR	LTR	4.28135142648929	3.86120078938039	6.20300830395988	3.09381178996437	2.5343592594205	4.1627975646442
chr4	61454001	61456000	none	none	none	3.52781099743679	3.83350775093197	5.13858676067682	3.06824309748532	4.1221506026719	5.65953376766234
chr4	61457001	61461000	none	LINE-LTR	LINE-LTR	3.5429301874258	4.85010816704218	5.77437800394701	2.66606887203369	4.1221506026719	4.84490390716549
chr4	61462001	61504000	none	LINE-LTR	LINE-LTR	5.47585102138725	5.6895499651841	7.17337106955418	4.63017059929895	4.50715017586831	5.08807463848879
chr4	61505001	61510000	none	LINE-LTR	LINE-LTR	3.17955273230521	3.98124942895977	7.20754406168617	4.01375203811665	3.53690699858886	4.1424093311095
chr4	61511001	61519000	none	LINE-LTR	LINE-LTR	4.27595022620356	4.21781134485307	5.86855422574493	3.68189171698239	3.7637027241787	4.19368539902252
chr1	6125001	6129000	none	LINE-LTR	LINE-LTR	5.46213690433905	6.38794734195799	6.44577111207707	4.27584553281316	4.49428919874645	5.91678530255608
chr1	42602001	42605000	none	LINE-LTR	LINE-LTR	5.70460104252186	2.88640583599583	5.0101220916599	3.08599913392911	2.79172104307939	3.38102017288919
chr4	61520001	61523000	none	LTR	LTR	2.80253456002258	4.81067639332639	5.51501811640082	2.48166721120137	2.54453740905673	3.28618089735233
chr4	61524001	61534000	none	LTR	LTR	3.93750484918331	4.05700375837192	4.65805945819191	3.11292624939045	3.25044133544021	4.10362689396766
chr4	61536001	61538000	none	none	none	3.20728416966967	3.45767365770334	3.82887379362627	1.7578476079343	3.99128867877756	13.3770798144746
chr4	61539001	61543000	none	LINE-LTR	LINE-LTR	3.71191863386552	4.05206973130184	5.65768889262275	4.66505711336411	4.36877499770356	4.2224734692904
chr4	61546001	61583000	silent_chr	LINE-LTR	LINE-LTR	5.49657943169586	5.93971268971932	6.81682733038723	4.69237687995524	5.32801640583023	5.19204113064732
chr4	61584001	61600000	none	LINE-LTR	LINE-LTR	3.82885086921806	4.06697642085985	5.38937436154651	3.38417280491524	4.01098149256748	3.13738934863418
chr4	61605001	61608000	none	LTR	LTR	2.97066015715194	4.06860397095158	5.68716561755989	3.05112120520025	3.12284136566053	3.72025296615566
chr4	61610001	61612000	none	none	none	3.37465237364563	5.82831947653005	6.12348255647322	5.36942542059932	2.74810040178127	6.17403683744983
chr4	61613001	61667000	none	LINE-LTR	LINE-LTR	5.02271512809375	6.01645718402107	6.43395372920627	4.22631446162928	4.51707963194534	5.00680599255882
chr4	61668001	61679000	none	LINE-LTR	LINE-LTR	3.06876359091318	4.38588042740193	5.65388079617486	2.99309187296921	2.45237306195704	3.7522345089552
chr1	42620001	42623000	none	LINE-LTR	LINE-LTR	5.08376132156944	3.34400676121469	5.45319411337132	3.59382177622124	3.35878937995489	3.46813180375268
chr4	61680001	61686000	none	LINE	LINE	3.35303870949038	3.94520423845225	4.25360792967137	3.0085129552187	3.5277033526412	4.45902660482488
chr4	61701001	61720000	silent_chr	LINE-LTR	LINE-LTR	4.74650934200586	6.19045087257668	6.19842028006642	4.5244600363309	4.74611542819712	4.62016850587688
chr4	61721001	61781000	none	LINE-LTR	LINE-LTR	6.77100807828579	6.70800122985157	7.68439430945488	5.13745139609186	5.65900296006617	6.48903871691155
chr4	61782001	61786000	none	LTR	LTR	3.17809755943001	3.463687003195	4.35089550065202	4.0016883780622	2.57767557066305	3.50418306990396
chr4	61787001	61804000	none	LINE-LTR	LINE-LTR	3.10987142134701	3.51855256867261	4.75860993846412	2.90378623842312	3.22578656569008	3.65067783275961
chr4	61805001	61810000	none	LINE-LTR	LINE-LTR	3.36520095927369	3.58277647475007	4.87942325448617	2.51187171344296	3.64581319969648	3.53833690099464
chr4	61814001	61833000	silent_chr	LINE-LTR	LINE-LTR	4.5376629309576	5.62296298191729	6.56603700091495	4.20267014310729	4.43894551009947	4.54213282755119
chr4	61834001	61848000	none	LINE-LTR	LINE-LTR	4.23735114404292	4.67897199639094	4.71946604111129	3.44538131155123	3.62978261401943	3.6358216931649
chr4	61849001	61858000	none	LINE-LTR	LINE-LTR	3.3225565394041	4.19096043872758	5.9014935067405	3.37691777313695	3.93799954482058	4.12641855970973
chr4	61884001	61907000	silent_chr	LTR	LTR	6.24129466863448	7.13671772636333	7.27307664588104	4.86013946676107	4.7908060480251	5.19180370421917
chr1	42825001	42830000	none	LINE-LTR	LINE-LTR	4.80346745410993	4.24033847040625	5.06072938551505	5.24058318115413	3.1488650437077	3.94452353503739
chr4	61909001	61933000	silent_chr	LINE-LTR	LINE-LTR	6.33229964848837	7.81887150510264	8.54587582937084	5.98364363968131	6.40211235405765	6.44247322168678
chr4	61945001	61958000	none	LINE-LTR	LINE-LTR	6.29090928016604	7.73144420356027	8.6371267776927	5.90153723640844	5.66203444849762	5.90791455997354
chr4	61961001	61971000	enhancer	LINE-LTR	gene & regulatory elements	5.0253667658487	4.63250319357356	6.24211932731398	4.65491568485679	4.03054725594586	5.69383397231484
chr4	61979001	61982000	none	LINE-LTR	LINE-LTR	5.93313667750733	4.32960875399375	4.8463926115403	4.89384774048909	4.1221506026719	5.888201798679
chr4	61989001	61994000	enhancer	LINE-LTR	gene & regulatory elements	3.74347340558198	4.43484230009777	6.01214650999188	3.74798222120278	2.4572961264605	3.85372887566313
chr4	62002001	62006000	silent_chr	LINE-LTR	LINE-LTR	8.13131518425594	6.88801392680824	5.90624149016818	5.49558673217355	4.48059848116511	7.46029451191854
chr4	62012001	62015000	none	LTR	LTR	3.78267734296589	3.04814409404732	4.88792399186332	4.21883425904232	4.5343656629391	3.95138357596789
chr4	62016001	62021000	none	LTR	LTR	7.10231361101612	4.82294852698284	6.9489049700417	5.17064442724089	3.98856238869643	4.36102602010345
chr4	62022001	62028000	enhancer	LINE-LTR	gene & regulatory elements	4.73633825055871	5.36046798113512	6.23481860295454	5.76687424925543	4.72480419955376	4.38514924095795
chr4	62031001	62034000	none	LTR	LTR	5.10765679194109	5.27324143114623	7.36181205305128	3.70849140512591	3.16179293538275	3.55173086885555
chr1	42970001	42972000	none	LINE-LTR	LINE-LTR	5.1024975426563	4.16308534037861	3.75759156874493	4.74618854142261	2.58644743697061	2.29547523443647
chr4	62054001	62058000	none	LTR	LTR	2.54364218584417	3.65743205246048	4.45344185925325	3.13562005739632	2.72115824097949	5.14503069787486
chr4	62060001	62075000	silent_chr	LINE-LTR	LINE-LTR	6.59563533125019	6.53591097847299	6.75148125281809	5.6652917192854	5.75792465135123	4.5019018606405
chr4	62088001	62094000	none	LINE-LTR	LINE-LTR	4.23010670525985	4.20934184416059	5.88909087967041	3.02244842438853	2.9258382387124	3.44184812202663
chr4	62097001	62119000	enhancer	LINE-LTR	gene & regulatory elements	4.78914937864799	4.30866942594244	5.98351724089668	4.77624500311268	5.04661382576601	5.03858178688434
chr4	62122001	62145000	silent_chr	LINE-LTR	LINE-LTR	6.85929931286622	6.14488742428801	7.65819767233466	5.99196749834996	5.04025654384016	5.68303898404857
chr4	62150001	62156000	none	LINE-LTR	LINE-LTR	4.3509668968387	3.6932358137742	6.48174211198245	5.04605666277611	3.53327194514735	5.29203157495699
chr4	62163001	62166000	act_promoter	LINE	gene & regulatory elements	4.92562290208155	4.41669858525225	5.15661688966165	4.30321094422317	5.08398574329535	6.36697548862013
chr4	62187001	62194000	silent_chr	LINE-LTR	LINE-LTR	6.0297470446455	4.98120410129878	6.4377375263802	5.50426032234428	4.37484949019202	6.33544956522629
chr4	62198001	62203000	silent_chr	LTR	LTR	4.37219112560377	5.50695850288679	6.35270382864066	5.29506748838985	3.85044576068788	3.95905752005964
chr4	62214001	62221000	silent_chr	LTR	LTR	4.9710448138732	5.90610111346281	5.69901387926314	4.8375966170352	5.51029362613578	5.11287425601314
chr1	42994001	42997000	insulator	LTR	LTR	4.11027511105614	4.14252689425328	4.13264308125619	3.54765608146741	5.78246126208142	4.25634357733284
chr4	62238001	62242000	none	LINE-LTR	LINE-LTR	6.15933751333729	4.88584321197211	5.60962388040553	5.14170425320783	4.77301648730431	6.39453815307304
chr4	62411001	62413000	transcribed_genebody	LINE	gene & regulatory elements	3.88403386400723	2.80622789610706	3.39972570505493	4.21883425904232	2.39577983745034	2.65549971503218
chr4	62441001	62453000	silent_chr	LINE-LTR	LINE-LTR	9.76457378578994	7.69139392953282	8.55661301047534	6.85124737108939	7.20952265899407	7.8120466106508
chr4	62572001	62580000	silent_chr	LINE-LTR	LINE-LTR	6.59514982257656	6.610945043624	8.54184750053492	6.4905142446805	4.78373032902665	5.27189446850739
chr4	62717001	62720000	none	LINE-LTR	LINE-LTR	3.48077351747096	3.98496328103903	4.41752700554959	3.19708533693051	5.44231648195898	4.56878725971287
chr4	62863001	62870000	silent_chr	LINE-LTR	LINE-LTR	8.51998426890052	7.53949110609257	9.03634423767083	4.86572217876214	5.68522358252104	6.83986433952775
chr4	62908001	62911000	none	LINE-LTR	LINE-LTR	4.95110026191991	3.05292924961098	5.53499202507189	4.57040378062918	2.31418981202633	3.08701841872491
chr4	62916001	62932000	silent_chr	LINE-LTR	LINE-LTR	6.12370285183321	5.24497356772391	6.3499646282128	4.97329731996595	5.4718813309804	4.9861400439699
chr4	63024001	63028000	none	LINE	LINE	5.59410029593548	4.28450866280632	4.92222521285885	2.95998855271518	4.64123623411948	4.04963706542408
chr4	63044001	63049000	none	LINE	LINE	6.27139366509855	6.27793269329094	7.26958891731045	6.74374264134795	4.17087578710065	5.02537882118009
chr1	43084001	43087000	silent_chr	LINE-LTR	LINE-LTR	3.37839782578064	4.16308534037861	5.95405813791467	3.73942127506024	3.62749253035128	4.00770812255515
chr4	63065001	63070000	none	LINE-LTR	LINE-LTR	4.81607025477664	3.25600658328798	5.20281909518528	2.71587455425849	4.68194883266439	3.51853712241764
chr4	63132001	63134000	silent_chr	none	none	4.50918387490557	3.51049358431926	5.22795348694946	5.80089710618319	5.4045974568365	3.37285345749574
chr4	63332001	63334000	none	none	none	2.27373108802539	3.75232758679458	5.88490531401322	1.88340815135818	1.76160282165466	2.46961473497993
chr4	63396001	63401000	silent_chr	LINE	LINE	5.52828735127741	5.01323118883487	6.62629050832439	4.36136244346943	4.18460742998512	7.69517634812587
chr4	63442001	63444000	silent_chr	LTR	LTR	3.44121927295425	2.51271936615709	4.04858350841204	3.21686112251977	4.17940269437568	2.57251534893743
chr4	63448001	63451000	silent_chr	LTR	LTR	3.24217210699916	3.84078195918801	4.78238926931173	1.66995522753759	2.51909203496616	2.82023904920548
chr4	63510001	63512000	silent_chr	LTR	LTR	5.72319491814937	4.24471446469976	3.70117127491993	2.27595006079915	4.88551182538892	4.03687023987104
chr4	63566001	63568000	silent_chr	LINE	LINE	2.83758710663394	4.42800895294816	3.14360601829641	2.10941712952116	3.20611713541148	2.05801227914994
chr4	63570001	63583000	silent_chr	LINE-LTR	LINE-LTR	7.51530645817595	7.8841640890627	10.2499852316146	5.25868777359501	6.61933748950793	7.16146697138541
chr4	63584001	63586000	enhancer	none	gene & regulatory elements	3.45517959454838	4.56306804955224	2.61790163347995	1.67794544393729	3.78627166467642	4.20177506993113
chr1	43117001	43121000	silent_chr	LINE-LTR	LINE-LTR	3.99265197592258	2.95595778385116	5.17385157177951	3.70500188133845	3.80292681862661	6.6661702085509
chr4	63601001	63604000	none	LINE-LTR	LINE-LTR	5.78422658050322	4.74311071364484	5.78947441702922	3.33991045507517	4.69009135237337	5.22735118904085
chr4	63648001	63654000	enhancer	LINE-LTR	gene & regulatory elements	3.42006235146856	4.01235294012352	4.52627852517561	3.87443962565111	2.77504256258305	3.50624314225546
chr4	63667001	63670000	none	LTR	LTR	2.36195345828387	4.7419524448503	3.79144374503993	2.81255617269488	4.1221506026719	3.47289572106553
chr4	63916001	63918000	none	LTR	LTR	2.53379836933548	5.6895499651841	5.26705142969374	1.55430735859454	4.58016733630212	6.51703888397482
chr4	63920001	63924000	silent_chr	LINE	LINE	7.51207754025621	7.73144420356027	10.371831698524	3.64125575929248	7.17559549353998	4.38840853642267
chr4	63939001	63941000	none	LINE	LINE	2.80395644462939	2.92541132026605	6.68016278887987	1.90852026004296	3.3310307900379	5.78815953510921
chr4	63953001	63959000	none	LINE-LTR	LINE-LTR	4.33049175850064	5.50131805375444	5.67813837054789	3.84658417736212	4.17940269437568	4.91915130138279
chr4	63971001	63973000	none	LTR	LTR	2.6758446415558	4.02431582903265	4.35662790579122	2.21488798599722	3.79499579293604	2.84201695692135
chr4	63979001	63981000	none	none	none	3.35646017756129	4.2354868245591	6.84716685860187	2.34379681057907	4.72109556203449	2.94981760011492
chr4	64005001	64007000	silent_chr	LTR	LTR	2.40448170614771	5.21156609277026	3.87449441755032	1.79920872812099	3.61024954743814	4.04742414899489
chr1	43226001	43229000	act_promoter	LINE	gene & regulatory elements	3.88403386400723	3.05292924961098	3.34008139443993	3.16412569428174	2.13741142360765	4.51619361257904
chr4	64009001	64011000	silent_chr	LTR	LTR	4.90789065963406	4.65243045933539	2.75556715041295	3.84658417736212	3.54962968563414	3.24949307234201
chr4	64016001	64022000	silent_chr	none	none	3.72940019729032	4.4187954511734	2.59452751175245	2.19213936989454	4.52927658812098	6.09781416044427
chr4	64109001	64112000	none	LINE	LINE	3.75270894852338	2.22493783191346	5.0101220916599	2.42582969894933	3.55843769974241	4.36102602010345
chr4	64189001	64194000	none	LINE	LINE	5.2880982284655	6.19837150678593	6.26780706117124	3.45585359517297	4.60197765695117	6.65638346537559
chr4	64195001	64197000	none	LINE	LINE	2.90064459789247	3.60800729499479	5.1294107128899	3.09381178996437	2.80198472338482	7.46029451191854
chr4	64202001	64208000	none	LINE-LTR	LINE-LTR	6.68628178228479	6.11643141437212	6.39657097237082	5.25503916477201	5.19749423815153	4.36019550667361
chr4	64211001	64216000	none	LINE-LTR	LINE-LTR	3.6874444450708	5.58987045703419	6.09073666044929	4.74618854142261	3.24134919184457	4.64522771579558
chr4	64245001	64250000	none	LINE-LTR	LINE-LTR	3.78199430263672	3.84537619598129	3.80697449258745	3.11003807557607	4.55240874638513	3.99842385663417
chr4	64290001	64295000	none	LINE	LINE	4.09080598960505	4.88356542958891	5.13064049249021	4.86788568351037	4.78054965726533	6.17403683744983
chr4	64351001	64357000	none	LINE-LTR	LINE-LTR	4.22385999872881	6.53094991372475	5.61919575770483	4.34539928681359	3.7048464675866	4.83632885600236
chr1	43285001	43289000	none	LTR	LTR	4.50593284110967	4.24740099284197	6.73491822157561	4.24658974758865	5.08250826996106	3.64829449485672
chr4	64362001	64368000	none	LINE	LINE	3.24677193646451	3.36200679760878	4.75804047698519	4.11593586248031	3.98474558258284	4.49891056372313
chr4	64422001	64428000	act_promoter	LINE	gene & regulatory elements	4.2948253884924	3.64809626493918	4.80502937445745	4.03876206505881	3.402410021253	4.23852528920167
chr4	64690001	64695000	none	LINE	LINE	4.18981997473357	3.89830673252311	6.53494185868683	4.08005681631067	3.53690699858886	6.60938558880847
chr4	64708001	64710000	none	LINE	LINE	3.1507001666763	3.23795526473892	4.3766583789213	1.70375998922863	2.21776523652523	2.41816442800118
chr4	64736001	64738000	none	LINE	LINE	2.78461881397677	2.46863657025959	4.0942933222167	1.63000414553908	2.95949274037983	3.9577159214422
chr4	64770001	64773000	none	LINE-LTR	LINE-LTR	4.25638065995091	6.84277245602461	8.72730944998822	5.73497782088566	6.54309619471731	9.36395587013224
chr4	64861001	64864000	none	LINE	LINE	5.22116027620645	3.40378046697622	4.43203108108376	3.71923546520836	3.04123111130461	4.03027404666864
chr4	64865001	64870000	none	LINE	LINE	5.94001567655371	4.58095308240912	6.24791696136411	3.67921592358342	3.41222466554508	3.36949069233373
chr4	64988001	64993000	silent_chr	LINE-LTR	LINE-LTR	4.73633825055871	3.84331211858141	5.59463633568689	3.21434991165129	4.37332106950138	7.46029451191854
chr4	65029001	65035000	none	LINE-LTR	LINE-LTR	4.43798623477548	5.45039399882192	4.8384356648429	4.888168540525	4.74047319307269	6.22965879094037
chr1	43315001	43319000	none	LTR	LTR	7.48031616494962	5.85715469966687	6.6287769212731	4.024545839218	4.77822862652059	5.99028574109715
chr4	65339001	65343000	none	LINE-LTR	LINE-LTR	3.21971550366064	5.56888082488327	5.49257829307901	3.63692608538131	3.70775451033981	5.5051828467261
chr4	65567001	65574000	enhancer	LINE	gene & regulatory elements	2.84612120319524	4.5348348570118	4.72931878858752	3.16412569428174	4.58016733630212	3.31568644974157
chr4	65637001	65640000	none	LINE-LTR	LINE-LTR	5.03469026634193	2.48828089309986	4.23076976629058	5.97668186697662	4.0458144804002	4.99067977693861
chr4	65690001	65695000	none	LINE-LTR	LINE-LTR	6.2252295600923	7.43468169877715	6.55169811986295	4.85721049560794	4.73283958084552	5.86221679515438
chr4	65780001	65783000	none	LINE-LTR	LINE-LTR	5.55442582575154	3.99457950517281	5.56680232406656	2.9004485530916	4.30535729612399	2.43447793997005
chr4	65822001	65827000	none	LINE	LINE	3.83428957783911	4.54922658934126	4.59674568145694	3.20631403687216	2.64995395886051	3.97882373968989
chr4	65834001	65838000	silent_chr	LINE-LTR	LINE-LTR	4.31932350122533	6.14697539147261	7.83634481003215	3.80866981719099	4.58016733630212	6.25025951445538
chr4	65985001	65992000	none	LINE	LINE	3.30918609055338	3.8540077923808	3.9813770221724	3.2080718844801	2.89849395610761	4.85919565910403
chr4	65997001	66000000	none	LINE-LTR	LINE-LTR	4.40897978879656	3.09257768142411	5.56680232406656	4.11838582430322	3.33436182082794	4.80202865134987
chr4	66044001	66047000	none	LINE	LINE	3.59489723935526	3.29426753021264	4.34740752927103	3.6161436506077	2.05548973141363	3.73491117327212
chr1	6149001	6153000	insulator	LINE	LINE	2.97826748149804	4.95336594736573	4.32799279279541	3.35841411410606	4.44930541240777	3.08701841872491
chr1	43332001	43337000	none	LINE-LTR	LINE-LTR	6.46007966378086	5.23161057774245	6.05986195848388	4.96884923842762	4.24503314096294	5.05148468518622
chr4	66065001	66069000	none	LINE	LINE	3.74412151385857	2.95937677005191	6.57894820116957	3.11390147691219	4.34267717812349	3.85047458679667
chr4	66077001	66085000	none	LINE	LINE	3.26732985838076	4.15757132006022	5.18203804578549	3.44538131155123	4.25955562276097	5.01640493042798
chr4	66147001	66151000	none	LINE	LINE	3.83428957783911	6.09628818809465	4.55465644696355	5.03916314274499	2.93600470275777	6.4872126190596
chr4	66353001	66359000	none	LINE-LTR	LINE-LTR	5.47986641601848	4.19240284277564	4.56320979240386	5.39910336722678	4.58016733630212	7.23162648090188
chr4	66440001	66443000	none	LINE	LINE	3.35646017756129	2.96787696846346	4.32973514094066	3.6281974627764	3.44603066255112	3.16324109573047
chr4	66508001	66510000	none	LINE	LINE	3.82480345815123	3.14544225717495	5.42763226596489	3.4997147830692	3.31516873865677	4.23035857380822
chr4	66577001	66581000	none	LINE	LINE	3.04089554548288	4.07492588611177	5.659582362801	4.46493292415312	2.56072991984164	3.96167363736364
chr4	66610001	66613000	none	LTR	LTR	2.44741887947177	4.93727314051919	3.40310179810861	2.63677141190145	3.86769686176623	2.05801227914994
chr4	66634001	66640000	act_promoter	LINE-LTR	gene & regulatory elements	5.22116027620645	4.88142163440472	5.14929214976157	4.21883425904232	3.26441017423714	3.59384233821706
chr4	66660001	66663000	none	LINE	LINE	3.38917421437962	4.41669858525225	4.87651883588231	2.88493813302159	5.8397133537852	5.41582178723669
chr1	43342001	43345000	none	LINE-LTR	LINE-LTR	3.88403386400723	4.54608919169344	3.92459563846692	1.88569107032952	3.87232329341906	4.52762701412987
chr4	66676001	66684000	none	LINE	LINE	4.52381352698709	3.75399602947435	4.91438727462182	3.20091785351758	3.32355732352179	6.15386024647777
chr4	66703001	66707000	silent_chr	LINE	LINE	3.91587020715483	4.09266499133738	4.11790856848759	2.43041538836134	4.22557373607227	3.82202280413561
chr4	66717001	66723000	none	LINE	LINE	3.04567682778709	4.48471934798418	4.48525215824791	4.0078925460902	2.99956056926452	4.18033744202332
chr4	66731001	66734000	silent_chr	LTR	LTR	4.11982178044415	8.84543723934207	7.33188598779498	5.33558450408294	4.5343656629391	3.97882373968989
chr4	66737001	66745000	enhancer	LINE-LTR	gene & regulatory elements	5.29490547784778	6.38522343653684	5.24644860541745	5.15026519935037	6.35216650247802	4.13640091749939
chr4	66754001	66759000	none	LINE-LTR	LINE-LTR	4.28013720316924	4.81067639332639	5.3712119721399	3.6255606913645	2.92771480712645	4.90291160621016
chr4	66776001	66779000	none	LINE	LINE	4.40215474268387	4.6576094171751	5.0101220916599	2.84185363282712	3.40764449820877	3.711772146324
chr4	66871001	66875000	none	LINE	LINE	3.08857368451649	4.39520888663002	5.99851352470846	4.52503997139217	3.43512550222659	5.27365646532173
chr4	66899001	66913000	silent_chr	LINE-LTR	LINE-LTR	6.46924639800878	6.81665500390238	6.40391545550514	5.9112735838907	4.81082324532452	4.77653525600004
chr4	66966001	66970000	none	LINE	LINE	3.05091895657847	5.49044588368773	4.24280609563992	3.09221374668443	3.41222466554508	3.99496501246754
chr1	43350001	43357000	silent_chr	LINE	LINE	3.99969617489209	5.65254476215851	6.5333460242891	3.40520193765559	5.21578239521751	4.56341853202813
chr4	66983001	66986000	none	LTR	LTR	3.34835278582805	6.83622434841119	4.62472808460914	3.63288505639755	5.49620080356254	3.6358216931649
chr4	67072001	67075000	none	LINE-LTR	LINE-LTR	3.43726384850258	4.54608919169344	6.12348255647321	3.85197910608212	4.84958894431989	6.11987861957746
chr4	67076001	67078000	none	LINE	LINE	3.11585371321998	7.21601458998959	6.82538371907291	2.9004485530916	2.93130709523335	5.48803274439985
chr4	67096001	67098000	none	LINE	LINE	3.40510452796073	2.81875569921468	4.27947928662617	2.83452926779406	2.35551463009823	5.14503069787486
chr4	67119001	67122000	none	LINE	LINE	2.96656833875366	3.60800729499479	4.45344185925325	3.75007489692651	4.63105808448325	3.46612594383148
chr4	67233001	67235000	insulator	LINE	LINE	3.13269616572387	7.69708222932223	4.31427180115158	3.75007489692651	4.49689156655117	4.42472640017237
chr4	67287001	67289000	none	LINE	LINE	5.22116027620645	6.78305371459021	3.59701073247378	6.17757873645483	4.27482284721531	5.48803274439985
chr4	67306001	67310000	none	LINE-LTR	LINE-LTR	3.23905313431326	4.99570240845433	4.35662790579122	3.76681630271636	4.36206412981154	4.86439265980896
chr4	67327001	67330000	none	LINE	LINE	4.21709099232059	3.96880802449427	4.74076068888249	4.82152486747694	3.30568599054848	4.17319156605405
chr4	67340001	67345000	none	LINE-LTR	LINE-LTR	5.66295076111622	5.79313847365361	8.83729868945566	7.277489096848	7.12007831370602	5.53534337150674
chr1	43378001	43380000	none	LTR	LTR	3.44121927295425	4.92000994772017	4.77154484919991	2.21488798599722	3.66413386904169	4.39666259636579
chr4	67358001	67367000	none	LINE-LTR	LINE-LTR	6.46869414751241	5.30156173958419	7.21345309555516	6.06889682345842	4.52547877109254	6.49686229300276
chr4	67416001	67418000	none	LINE-LTR	LINE-LTR	2.37325467100293	3.60800729499479	8.23886743961851	1.21291484947467	3.28245325768318	4.75915339553424
chr4	67494001	67498000	none	LINE	LINE	5.74327630382709	5.80801174316235	6.44158554641987	3.39850537533965	8.70231793897402	5.78815953510921
chr4	67502001	67505000	none	LINE-LTR	LINE-LTR	4.54986824069419	7.21601458998959	7.45095080298139	3.11139026604371	5.49620080356254	4.26302543538202
chr4	67644001	67646000	none	LINE-LTR	LINE-LTR	5.37472381374193	8.91390037586949	4.706478328529	3.023497885647	3.73459798190788	7.33166874447167
chr4	67658001	67660000	none	LINE	LINE	4.5401393706143	4.51000911874349	5.3441302311039	4.42977597199444	3.43512550222659	7.37454400028729
chr4	67717001	67719000	none	LINE	LINE	6.69670557165609	3.07064450637855	8.16464340863095	3.76681630271636	5.03818406993233	4.85102894371058
chr4	67774001	67777000	none	LINE	LINE	4.07903146578629	4.62275934671208	6.56087416764987	6.11730967561137	2.88550542187033	5.65953376766234
chr4	67841001	67848000	none	LINE-LTR	LINE-LTR	4.019831363097	5.07163289579457	6.59769164333814	2.94960869805925	4.07125985449077	3.51281406268697
chr4	67855001	67859000	none	LINE-LTR	LINE-LTR	4.84822025647741	6.94371215263149	6.11297915586177	4.10582976996083	3.14886504370771	5.11073049322236
chr1	43419001	43422000	none	LINE	LINE	4.74026393497691	4.52432660800934	5.80119400086936	3.33515951559427	4.30137454191851	3.54435448075823
chr4	67867001	67869000	none	LINE-LTR	LINE-LTR	7.0485663728787	3.85683538430478	3.97198868527992	6.21106154803453	4.19848672494361	4.11602455829988
chr4	67916001	67922000	none	LINE	LINE	2.99733275115555	4.69391240319711	4.29439036427992	5.14170425320783	2.91465194128316	3.76572459589138
chr4	67938001	67945000	none	LINE-LTR	LINE-LTR	4.11450130461921	4.09370058470563	3.86920319949973	3.08299426622324	3.58085809929075	3.28406214757969
chr4	68112001	68122000	none	LINE-LTR	LINE-LTR	7.55126486228205	7.02979485863502	6.73980709949487	5.16053833472141	5.33787403144345	5.33647370058648
chr4	68212001	68216000	none	LINE	LINE	4.90056271538675	8.23566882553159	5.56680232406656	2.87408083897258	4.94658072320629	3.83538652023398
chr4	68225001	68228000	none	LINE	LINE	2.01726647035249	3.34400676121469	4.15473539308382	3.69147997666203	1.96947195460991	3.20807796455726
chr4	68291001	68294000	none	LINE	LINE	4.35096689683871	3.96880802449427	5.50820440486586	3.63288505639755	3.48797358687623	3.84758817406294
chr4	68305001	68308000	none	LINE	LINE	6.23638588546881	4.76256962939313	5.72585381903989	2.67192836406014	6.93568196640035	3.6015214885124
chr4	68409001	68412000	none	LINE-LTR	LINE-LTR	2.48323476551282	3.26438755261434	6.34615464943588	2.71210773795578	2.66844531767167	2.29547523443647
chr4	68667001	68674000	none	LINE	LINE	4.18633571695832	3.3941994552914	4.26652732866415	3.19469695702842	4.18501564454272	3.38351171317872
chr1	43512001	43515000	silent_chr	LINE-LTR	LINE-LTR	4.64810609954964	3.48570196296107	5.59463633568689	1.64967237052296	4.66740861889835	7.29658898971343
chr4	68700001	68706000	none	LINE-LTR	LINE-LTR	5.28985975352495	5.39261305380942	5.0719754508162	3.08452504788472	5.34765483589869	3.85877302340614
chr4	68712001	68717000	none	LINE	LINE	4.18254237179979	6.41423519110185	6.68016278887987	4.32430511551838	4.490798217545	4.7388440638321
chr4	68959001	68970000	none	LINE-LTR	LINE-LTR	8.90096738576684	8.48228638102141	8.76771366040483	6.15246662777005	7.33822462359709	6.02016676050404
chr4	68977001	68979000	none	LINE	LINE	3.17502989769311	4.56306804955224	2.99750894372815	6.13648619497065	3.83068540854359	3.02648864580874
chr4	68981001	68985000	none	LINE	LINE	5.22116027620645	3.79146529304538	3.64839660008054	4.07820645040758	5.26719243674743	3.0606336459153
chr4	69160001	69162000	none	LINE	LINE	2.9633612378469	3.69820747736966	3.97967144869439	3.37506740723386	3.1755826865028	3.73014725595927
chr4	69173001	69178000	none	LINE	LINE	5.22116027620645	2.983544493938	4.47444866047614	3.03228712368667	3.64232354839264	2.75508095434589
chr4	69204001	69208000	none	LINE	LINE	4.59773815367433	6.80756093395244	8.16464340863095	5.5811661551914	5.41654571945294	4.66268406994909
chr4	69216001	69220000	none	LINE-LTR	LINE-LTR	3.70107563882989	4.2761567940679	4.93059634417324	3.27514764846707	4.25686140668079	3.80732271642739
chr4	69282001	69287000	none	LINE	LINE	3.07321459295696	5.02380762594212	5.67356291658291	2.34618843997762	3.12978101313978	3.29281964663991
chr1	43601001	43604000	none	LTR	LTR	4.84822025647741	4.99570240845433	6.33759033816808	4.13445757386147	4.58016733630212	4.68769463584154
chr4	69309001	69312000	none	LINE	LINE	3.32720997993548	6.47801309783156	6.6006370413932	2.61975998343757	5.98115969799453	6.00253581418733
chr4	69366001	69370000	none	LINE	LINE	3.93159659352895	2.78207791421285	4.3125101548465	3.75280024205509	4.44445867448576	6.3026626048967
chr4	69372001	69377000	none	LINE	LINE	5.93906981418483	5.53227785232535	5.46201545679001	3.81133322265755	3.50248090423103	4.6179787727267
chr4	69407001	69417000	silent_chr	LINE	LINE	5.48574610101421	5.40170235022078	4.94053706260907	4.42258477723471	4.34120208397331	4.92839782638539
chr4	69428001	69432000	none	LINE	LINE	3.86752613052329	3.80570632485752	3.21788329464335	4.26278044924068	3.60503493567005	2.58570773534224
chr4	69433001	69438000	none	LINE	LINE	6.05351916081907	5.56888082488327	8.01619534665584	5.2735428238029	4.89295925195202	5.52723297828842
chr4	69488001	69491000	none	LINE	LINE	4.53416550302139	6.17159142564899	4.41142825680746	5.56651742512528	4.44930541240777	5.50820933537191
chr4	69509001	69516000	none	LINE-LTR	LINE-LTR	3.87747932277096	4.18428623794535	4.72559663954094	4.16696334602131	3.88065087039416	3.34835331131538
chr4	69564001	69571000	none	LINE	LINE	4.02113553530416	3.94032375637589	4.2840174406947	2.87269306454526	2.91909331566988	3.51332096226312
chr4	69707001	69710000	none	LINE	LINE	5.99727869564254	4.7560096161295	5.90339967389384	3.5156952158686	4.43553047305047	5.58603332912127
chr1	43614001	43621000	silent_chr	LINE-LTR	LINE-LTR	7.01428602763088	7.11937153744508	7.07311354116692	4.55113969725456	5.63834392779261	5.25728591310122
chr4	69715001	69725000	none	LINE-LTR	LINE-LTR	4.04478774483894	4.2056526751473	4.87172092890687	4.42391647996799	3.52418431154357	3.925467865786
chr4	69730001	69732000	none	LINE	LINE	2.12968379687368	5.50695850288679	3.06174127823661	3.16412569428174	6.54309619471731	3.26860773747344
chr4	69761001	69764000	none	LTR	LTR	3.26322517262903	4.07571194434597	4.87095203355824	4.17826854501307	5.03818406993233	5.91678530255608
chr4	69785001	69791000	enhancer	LINE	gene & regulatory elements	2.88780988728233	3.42298127986686	3.84777376639481	3.2080718844801	3.74740963879264	3.87519333414404
chr4	69802001	69805000	none	LINE	LINE	2.85342480211283	3.25428108960315	4.6470697661773	2.36400195549785	3.72520276685905	2.91551739546242
chr4	69807001	69809000	none	LINE-LTR	LINE-LTR	5.59410029593548	3.98124942895977	4.80971720799351	3.73204569069128	3.54962968563414	7.58892027936541
chr4	69826001	69829000	none	LINE-LTR	LINE-LTR	3.31853407386003	5.56234457978364	4.706478328529	3.76681630271636	4.7633740297542	5.29203157495699
chr4	69890001	69893000	silent_chr	LINE-LTR	LINE-LTR	3.51629161458801	2.75906440205484	4.80136700450741	3.12017950408338	3.13565302254529	4.17655433121606
chr4	69908001	69910000	none	LTR	LTR	2.61058013810322	6.16852860112013	6.10428668639023	3.57429013613308	3.29772048213752	3.85877302340614
chr4	69912001	69916000	none	LINE-LTR	LINE-LTR	3.20818282031962	3.02292503094158	4.59803412741082	3.16412569428174	4.54493527986902	3.90312673631886
chr1	43624001	43631000	silent_chr	LINE-LTR	LINE-LTR	4.38648499395576	5.5966727331809	5.16449560148696	3.45784200345557	4.88551182538892	4.98672206101717
chr4	69917001	69919000	none	LINE	LINE	5.03469026634193	5.15429613570685	4.78744999869724	4.6582961610259	3.00982424956996	3.34426995361866
chr4	70020001	70023000	insulator	LTR	LTR	3.58954768989193	3.36339663092735	2.91498012605667	2.43674047720548	4.00161988329553	3.46612594383148
chr4	70056001	70060000	none	LTR	LTR	5.22116027620645	5.60628825837652	6.17915057971388	3.38616960265239	4.64123623411948	4.43758897691706
chr4	70068001	70072000	none	LINE	LINE	3.89695295977728	3.66106622580354	4.86697574618391	4.89001243661724	3.23305929621326	5.48803274439985
chr4	70073001	70075000	none	LINE	LINE	2.07659783712756	3.03832193262719	4.07072419947367	4.21883425904232	2.84988189814354	3.52028416170385
chr4	70084001	70089000	none	LINE-LTR	LINE-LTR	4.91848431816549	5.90401193726421	6.04825549803988	5.34887914985723	3.54669368093138	5.28223151648485
chr4	70155001	70157000	none	LTR	LTR	2.54188066078472	4.76772392552883	5.51839534733555	2.4979939691698	6.0687217206003	3.6015214885124
chr4	70172001	70175000	none	LINE	LINE	5.22116027620645	5.00201011351551	5.47204824195479	3.01345304217309	4.03054725594586	3.58246581926101
chr4	70181001	70184000	none	LTR	LTR	2.74797909274023	2.96658377588461	3.96149188642876	2.15964134689071	2.12519764404418	3.38714520943428
chr4	70340001	70342000	silent_chr	LINE-LTR	LINE-LTR	5.45848574330674	4.22400854048171	3.68265384515172	2.79497769661554	3.73459798190788	3.38102017288919
chr1	43680001	43683000	none	LINE-LTR	LINE-LTR	5.15422232394739	5.1233703588926	4.81847807722482	3.08299426622324	5.87339105478742	4.81574873321086
chr4	70385001	70388000	silent_chr	LINE	LINE	3.237119371248	4.2221361962705	3.20909781034425	2.55563998384295	4.92367988652478	2.62968235669159
chr4	70389001	70398000	silent_chr	LINE	LINE	7.83174041430967	5.64731576607881	8.58274079837097	5.42760137820613	5.89615907800019	7.86691790578284
chr4	70420001	70423000	none	LTR	LTR	4.59689111274698	3.94838534169241	5.26990620011634	5.42421547591156	3.04359506863947	4.07644739908546
chr4	70577001	70581000	none	LINE-LTR	LINE-LTR	4.36339823082967	4.37026235731764	4.00809767332792	2.84185363282712	4.58016733630212	3.03682299728223
chr4	70587001	70589000	none	LINE	LINE	3.03164145070052	4.05900820686914	7.21457581199026	3.46547099849905	3.58779774676999	5.31653172113735
chr4	70590001	70598000	none	LINE-LTR	LINE-LTR	4.71354747157526	7.21601458998959	5.89426128430577	4.9283654753358	4.56255130808557	3.82718072964726
chr4	70653001	70669000	silent_chr	LINE-LTR	LINE-LTR	5.9563848865294	5.83767472448596	6.69368538561849	5.37436055425796	5.09925296774969	6.02221625947975
chr4	70681001	70685000	none	LINE-LTR	LINE-LTR	4.35096689683871	5.00201011351551	4.94588975715144	3.87860568976471	3.79984253085805	2.35588247744796
chr4	70687001	70691000	none	LTR	LTR	5.06452546792025	5.48417108839208	5.04048646797299	4.54335997127635	5.09792538301453	3.82202280413561
chr4	70698001	70702000	none	LINE	LINE	7.83174041430967	5.46076779782996	6.94385342528302	4.34291761960239	4.64559829824929	4.35814364996458
chr1	6157001	6159000	none	LINE-LTR	LINE-LTR	5.69581121040703	3.60800729499479	5.78091010576143	4.21883425904232	2.67763628891508	4.33652587392309
chr1	43685001	43693000	none	LINE-LTR	LINE-LTR	5.06645923098551	5.66289886697858	6.27704951713712	3.9954842100342	4.37526511336229	6.02997597790933
chr4	70720001	70727000	none	LINE-LTR	LINE-LTR	4.93740156554305	4.85693289710838	5.90699579942618	4.01600568889606	3.96360634872298	3.65868849626656
chr4	70749001	70752000	none	LINE	LINE	5.58542727222085	6.51201316657597	5.91472746932072	4.26469115316235	4.1221506026719	5.83103479092484
chr4	70758001	70762000	none	LINE	LINE	3.35089390861011	4.01646095103194	3.12033919743731	3.79695083313809	2.15068727095926	3.83538652023398
chr4	70811001	70819000	silent_chr	LINE-LTR	LINE-LTR	6.33998033539354	7.56897182536951	7.62602654659738	3.81975534264643	7.25399475425146	5.42750297148367
chr4	70831001	70836000	none	LINE-LTR	LINE-LTR	4.3727217313229	5.46076779782996	7.41080559391361	4.71843305287628	7.96244475387906	4.18033744202332
chr4	70870001	70873000	none	LINE-LTR	LINE-LTR	3.09729846893603	4.12343690856548	5.80119400086936	3.12017950408338	2.71145906309085	2.7562664452901
chr4	70883001	70885000	none	LTR	LTR	2.5289995087875	3.60800729499479	2.55836021701782	3.08878936822741	2.68703150396391	2.6460157874785
chr4	70918001	70921000	none	LINE	LINE	4.17692822096516	2.11898841134615	3.98240473952454	2.27167998563817	3.60306497122433	3.34426995361866
chr4	70958001	70960000	none	LINE-LTR	LINE-LTR	4.72390691656774	5.84153562046776	6.22469714418352	4.31471685583874	4.74671887580401	5.04213008391736
chr4	70976001	70978000	none	LINE	LINE	1.74038675873548	4.94430629314101	4.20203788332766	2.46098665110802	1.88295768270198	2.72383978122787
chr1	43701001	43704000	silent_chr	LINE-LTR	LINE-LTR	3.91587020715483	3.99806213769693	5.1532684371359	3.61034854860352	4.3646300498879	2.09231248380244
chr4	70998001	71000000	none	LINE-LTR	LINE-LTR	8.48438544883548	5.15429613570685	5.0101220916599	2.9004485530916	3.11451378868544	2.31526381404369
chr4	71001001	71006000	none	LINE-LTR	LINE-LTR	3.68552490085161	4.90318940089036	5.93792247900433	4.15291497374479	3.80877073229334	3.99496501246754
chr4	71050001	71053000	none	LINE-LTR	LINE-LTR	4.28402894457965	4.5309859053423	6.35692910554697	2.89068273304752	5.1399655662946	4.65760673702355
chr4	71071001	71076000	none	LTR	LTR	7.2686741100129	6.28060529128723	6.47773361345927	4.48251140023247	7.69468112498755	4.83061215522695
chr4	71101001	71105000	none	LINE-LTR	LINE-LTR	4.98383480910615	6.31401276624089	6.76580590155782	4.16609883080429	3.61024954743814	5.41943233509485
chr4	71108001	71110000	none	LTR	LTR	3.71505635037766	5.21156609277026	5.60656519780989	4.6582961610259	5.0798219548078	4.03027404666864
chr4	71124001	71126000	none	LINE	LINE	4.17692822096516	1.35300273562305	4.45344185925325	3.16412569428174	2.51909203496616	2.46961473497993
chr4	71142001	71144000	none	LINE	LINE	2.53379836933548	4.25229431195815	4.94332046377111	1.77982070303348	3.29772048213752	2.94981760011492
chr4	71145001	71147000	none	LINE	LINE	4.53416550302139	4.35967548145204	8.64491655031513	2.7539612524304	4.7633740297542	3.9577159214422
chr4	71211001	71214000	none	LINE-LTR	LINE-LTR	6.04555400402852	4.57600925218852	5.67813837054789	4.62062799799873	3.35878937995489	2.96828694108165
chr1	43771001	43774000	transcribed_genebody	LTR	gene & regulatory elements	3.5291175941025	2.9520059686321	3.09716638393521	4.62062799799873	3.6289018126086	3.2453270555826
chr4	71235001	71237000	none	LINE	LINE	5.22116027620645	4.20934184416059	4.17510174304992	2.10941712952116	2.13741142360765	4.11602455829988
chr4	71261001	71263000	none	LINE	LINE	5.0471216003329	7.21601458998959	5.2188771788124	5.09775806300947	2.86260458518882	4.80202865134987
chr4	71289001	71304000	none	LINE-LTR	LINE-LTR	4.98502739939309	4.38682825294521	6.36116625120864	4.07080498679522	4.85856966458715	4.58178523200224
chr4	71321001	71323000	none	LINE	LINE	4.35096689683871	4.05900820686914	7.11582557945899	5.97668186697662	4.04132412026657	4.5570271895463
chr4	71368001	71371000	none	LINE	LINE	4.68565665813399	7.07169429818979	6.55169811986295	3.53327369194794	4.66344310605307	3.6015214885124
chr4	71380001	71382000	none	LINE-LTR	LINE-LTR	3.82263520222258	6.08851231030371	3.47368465021753	2.04349784422362	4.27482284721531	2.63682823266086
chr4	71414001	71417000	none	LINE-LTR	LINE-LTR	3.88551462415363	4.24471446469976	5.0101220916599	2.22242161860265	6.503837617549	2.79889669964392
chr4	71423001	71426000	enhancer	LINE	gene & regulatory elements	5.28049164298152	3.38934018620723	4.01941998313958	3.49372212076942	3.41750947401004	3.02063092584911
chr4	71435001	71438000	none	LINE	LINE	2.68968862713665	4.98979732286514	5.31376585479081	4.55634099976571	3.29772048213752	2.98411780476742
chr4	71498001	71502000	none	LINE-LTR	LINE-LTR	3.82885086921806	4.66400943011522	7.45951511424919	3.94369289432217	4.07634892930888	5.08786369012069
chr1	43853001	43856000	none	LINE	LINE	4.75705714054365	4.88584321197211	3.69978246768731	2.65183867711232	2.54125413498053	3.35545480296186
chr4	71507001	71515000	none	LTR	LTR	7.21154734282658	8.75232737366479	8.96021835155144	5.66026929754845	6.21757715903012	5.8145045718152
chr4	71594001	71599000	none	LINE	LINE	4.89024166715111	6.92027628712116	9.43936046254764	3.55270253393038	4.20297708507724	3.34974339053129
chr4	71604001	71611000	silent_chr	LINE-LTR	LINE-LTR	5.40955265730668	5.67551709325024	6.6483524898852	5.2735428238029	5.49620080356254	4.78955584965805
chr4	71614001	71626000	silent_chr	LINE-LTR	LINE-LTR	4.22501785508811	4.67995149133383	5.3441302311039	4.1095380347148	3.81836399363146	4.41733574834117
chr4	71632001	71641000	silent_chr	LINE-LTR	LINE-LTR	7.2832992088258	7.54674859203077	7.23684302128653	4.99521695254664	7.13069189220369	4.67391945325017
chr4	71677001	71679000	none	LTR	LTR	3.17809755943001	3.89664787859438	4.49626341559222	3.39013467244472	2.94439328762279	5.86533499557734
chr4	71695001	71702000	silent_chr	LINE-LTR	LINE-LTR	4.76714633914502	7.39201494584299	5.39551609871066	3.32501344144861	6.51692380993844	4.02247854561125
chr4	71703001	71706000	none	LINE	LINE	5.58124029525517	5.47020460854049	5.1532684371359	5.88878948657991	3.38932382886357	3.52802104997133
chr4	71737001	71743000	none	LINE-LTR	LINE-LTR	6.49537201028064	5.79713531667703	7.10295790210012	4.48812155217268	5.49620080356254	3.95461183052342
chr4	71779001	71782000	none	LINE	LINE	3.26322517262903	3.8720078287749	6.57578524530362	2.20829605746747	7.49481927758528	2.30639307146114
chr1	43857001	43860000	none	LTR	LTR	2.71098706649181	3.23105130895056	5.32822508160656	2.53911321146066	3.13224346869693	1.94367826364161
chr4	71811001	71813000	none	none	none	3.38669855753932	4.81067639332639	6.12348255647322	3.84215262877069	4.1221506026719	4.21892517225738
chr4	71815001	71820000	none	LINE-LTR	LINE-LTR	3.04567682778709	3.179333160936	5.31376585479081	3.69147997666203	3.79136073949453	3.26511563518981
chr4	71826001	71829000	none	LINE	LINE	3.37839782578064	4.11312831629406	3.47368465021753	3.71923546520836	3.98743979866302	3.84523346893805
chr4	71832001	71836000	none	LINE	LINE	4.16179442306311	6.67140971527339	6.84999743605478	3.19263133116716	4.94102900522289	5.14503069787486
chr4	71877001	71882000	silent_chr	LINE-LTR	LINE-LTR	3.96088020953593	5.90015310593266	6.83551541187708	4.9127214727006	4.04395262375943	5.68811727153942
chr4	71895001	71898000	none	LINE	LINE	4.97253359638709	6.14128901275709	5.52398076772758	3.3147983463904	3.11451378868544	3.80732271642739
chr4	71906001	71910000	none	LINE	LINE	6.11854719867943	4.55748289894079	4.93421115087718	5.65022445407454	4.04132412026657	3.2289503000456
chr4	71922001	71926000	none	LINE-LTR	LINE-LTR	5.07612804631182	6.7005849764189	6.88891787603237	4.86337838195156	7.04641128661864	4.25634357733284
chr4	71962001	71969000	none	LINE-LTR	LINE-LTR	7.60739368369142	7.74660389807705	7.2486872815505	4.93014933760178	6.50233592334038	6.43128837234357
chr4	71973001	71978000	none	LINE	LINE	4.60690612606451	4.82516638246292	4.23620079294821	3.21821331298741	3.09470765966359	3.24949307234201
chr1	43903001	43907000	insulator	LINE	LINE	4.53416550302139	4.13971363320455	4.27219713242317	3.2578775667049	4.45294046584928	3.92308590712958
chr4	71993001	71996000	none	LINE	LINE	5.51951229198967	5.37005736929457	5.29525099118526	4.47196431458486	3.66413386904169	3.67502192705347
chr4	72077001	72082000	none	LINE	LINE	4.38319628125973	3.50960709604039	5.15059280451018	3.78454249708208	2.54962648387484	3.92308590712958
chr4	72087001	72091000	none	LINE-LTR	LINE-LTR	4.109246513681	2.93150592718327	4.66459643016612	3.2695965507578	2.54771808081805	2.8687443891181
chr4	72286001	72291000	none	LINE	LINE	4.48084650569956	3.81777516098286	3.70385263541854	4.80823022170265	3.97751373942026	4.06325501268065
chr4	72332001	72343000	silent_chr	LINE-LTR	LINE-LTR	6.45610537147683	6.0413145404564	7.91722997200577	5.07578496791029	5.29655248377501	5.73822247245337
chr4	72353001	72356000	none	LINE-LTR	LINE-LTR	2.70551032494334	5.7985831526702	4.42754975542038	3.01345304217309	3.16031546204846	3.73691703319332
chr4	72403001	72406000	none	LINE	LINE	4.43798623477548	3.92449916297679	8.07186336989651	2.71667357589846	3.79499579293604	3.6015214885124
chr4	72456001	72458000	none	LINE	LINE	6.38141811536343	5.15429613570685	6.07287526261806	4.06816160693367	4.39696064285003	6.17403683744983
chr4	72490001	72501000	silent_chr	LINE-LTR	LINE-LTR	5.28588540359744	5.26414179105798	6.88171942475125	4.14852035472495	5.16781144737484	5.07864320499905
chr4	72543001	72547000	none	LINE	LINE	4.15486698036147	4.40978669388252	5.24135849589036	4.25650242206948	5.69976379628708	2.81463444060213
chr1	44245001	44247000	act_promoter	LINE	gene & regulatory elements	7.33448705467096	5.28315353909952	4.03113271742751	2.85391729288157	3.01752200979904	1.95511166519245
chr4	72580001	72583000	none	LINE	LINE	4.31313240208359	3.91904240663227	2.99624948618877	5.00986568261276	3.41430655978885	6.02703596036769
chr4	72609001	72611000	none	LINE-LTR	LINE-LTR	4.96852348864807	6.65226345014665	5.94951998384613	5.00986568261276	3.61324312086056	3.77302251177489
chr4	72657001	72661000	none	LINE-LTR	LINE-LTR	5.25899477096157	9.34801890066833	7.71255158352494	5.11728970309763	4.03054725594586	3.37782450164828
chr4	72671001	72676000	none	LINE-LTR	LINE-LTR	4.08612543355287	4.95499668512618	7.2188855944347	4.74618854142261	2.3368200695419	4.80202865134987
chr4	72678001	72682000	none	LINE	LINE	6.17625057063445	3.15700638312044	5.25753552828508	3.91748895482501	5.25192521229309	4.47393973728248
chr4	72707001	72713000	none	LINE	LINE	3.62934311882643	4.36240882031189	4.1883560342977	2.78373899879432	3.34082793942037	4.04891546224065
chr4	72871001	72874000	none	LINE-LTR	LINE-LTR	3.15698063212483	4.62565037819845	4.08232170431548	2.15964134689071	3.59870290709452	2.46961473497993
chr4	72951001	72954000	none	LINE-LTR	LINE-LTR	3.35646017756129	14.4320291799792	6.68016278887987	1.7578476079343	2.3816870148771	5.65953376766234
chr4	72959001	72963000	none	LINE-LTR	LINE-LTR	4.54746217605078	3.76487717738587	4.60188992122835	3.40383218627278	4.44930541240777	4.72132228746163
chr4	73004001	73007000	none	LINE-LTR	LINE-LTR	5.37472381374193	3.24720656549531	4.42560784763291	2.48911221283497	3.06871211532242	3.52802104997133
chr1	44248001	44251000	none	LINE	LINE	2.61058013810322	4.27070251244282	7.95725273381279	3.58600912018597	2.6826694398341	3.4574606289719
chr4	73009001	73011000	none	LINE	LINE	4.68104024763337	4.85693289710837	5.0769237195487	2.15527402364119	5.16309772455875	4.77084664712032
chr4	73096001	73098000	none	LINE-LTR	LINE-LTR	3.8537135372	6.7005849764189	3.00607325499594	2.38697201498447	5.90332678901162	3.5672212838599
chr4	73217001	73220000	none	LINE	LINE	2.85920681792258	5.87971559184337	5.12145813814123	3.27514764846706	3.48092717558961	5.05928018624361
chr4	73235001	73238000	none	LINE	LINE	3.01220785165757	2.81875569921468	4.79757145746827	4.21883425904232	3.18779646606627	4.15718480388288
chr4	73245001	73250000	none	LINE-LTR	LINE-LTR	3.62580574736559	4.18707019419149	4.19452082092457	2.44500621830862	3.402410021253	4.66268406994909
chr4	73260001	73272000	silent_chr	LINE-LTR	LINE-LTR	5.74550756890239	7.40682266809027	7.71165851363338	5.21494790353842	6.41223427082296	6.00253581418733
chr4	73294001	73299000	none	LINE	LINE	4.79157113955655	4.40978669388252	4.94463029961206	3.81490331934678	3.47329356336244	4.36700166551329
chr4	73307001	73310000	none	LINE	LINE	4.42471209848004	3.71734084938857	5.60881592651234	3.87982079179785	4.03054725594586	5.23450949262051
chr4	73312001	73315000	none	LINE	LINE	2.54188066078472	5.47421796481968	4.74076068888249	2.88287007701225	3.48092717558961	1.68382822839541
chr4	73386001	73398000	silent_chr	LINE-LTR	LINE-LTR	5.86333506953665	6.51708123965028	6.86994014083669	5.28408990945051	5.04772608521629	5.31303170025444
chr1	44264001	44276000	none	LINE	LINE	3.94622579015603	4.25559834794258	5.23538339500585	4.21883425904232	4.72266143120929	4.45902660482487
chr4	73400001	73402000	none	LINE	LINE	4.73771950989103	3.60800729499479	5.84514244026989	4.60236464622799	6.87025100445317	3.38966728330579
chr4	73406001	73412000	none	LINE-LTR	LINE-LTR	3.62870639196348	4.13344525057656	4.94463029961206	3.18295977579532	4.26788319973606	3.67502192705347
chr4	73415001	73417000	none	LINE	LINE	2.80395644462939	4.85693289710837	4.4028345653981	2.17145880980119	4.88551182538892	2.49901491039636
chr4	73433001	73437000	silent_chr	LINE-LTR	LINE-LTR	6.23342604404239	7.08238469017496	5.97698775847146	3.55085216802729	6.32063092409692	3.51577097688115
chr4	73457001	73462000	none	LINE-LTR	LINE-LTR	5.00361193136451	6.22751944067594	6.88259196430047	4.8294550070616	3.39471226102392	5.29635513016529
chr4	73519001	73522000	enhancer	LINE-LTR	gene & regulatory elements	2.99733275115555	3.53862253932182	7.8283157682186	2.3575838506413	3.00458977261419	3.96357920428878
chr4	73524001	73528000	none	LTR	LTR	5.83541442634838	5.43976484476138	5.86089754118706	3.24322883663878	3.44206514970583	6.66146079830113
chr4	73529001	73531000	none	LTR	LTR	4.6990442485858	3.41297987364372	6.01214650999188	5.75295580778498	5.49620080356254	3.02270553500148
chr4	73536001	73538000	none	LINE-LTR	LINE-LTR	3.42076018096284	3.7243946270914	5.06399437221539	3.16412569428174	3.90840946031114	4.93922946995986
chr4	73545001	73549000	none	LINE-LTR	LINE-LTR	5.27443742188202	4.34297174397521	6.17188953320423	5.71300472578648	5.59798229992481	6.21877623482265
chr1	44282001	44286000	none	LINE	LINE	3.43497386592529	3.98779753657319	5.80537956652655	2.98069811780164	3.57018171855344	3.83538652023398
chr4	73560001	73566000	none	LINE	LINE	4.57473090867613	5.3202819434669	5.1676731008316	3.92033183505348	3.95912769748149	3.72728890557156
chr4	73603001	73611000	none	LINE-LTR	LINE-LTR	4.12581196651279	3.86269016287678	5.8683374499535	3.15077495295566	4.68528593090577	3.58761600013976
chr4	73613001	73621000	none	LINE-LTR	LINE-LTR	5.34138436151383	4.73822644764376	6.85830046325	5.03124491027682	5.43613303521759	4.4546848067676
chr4	73622001	73627000	none	LTR	LTR	5.8208881457707	4.3228011930598	6.14574976576948	3.84968626137612	3.92930145166971	4.26302543538202
chr4	73630001	73637000	none	LINE-LTR	LINE-LTR	4.53225718420699	5.0950913827967	7.25708593882859	4.28087593932236	4.19311094168504	4.98169639000581
chr4	73638001	73641000	none	none	none	4.95477454782857	3.20147126175594	6.02666860301119	2.98331851175136	4.34120208397331	3.86764376598868
chr4	73644001	73667000	none	LINE-LTR	LINE-LTR	4.83440766315412	5.40439911275591	6.40855177438695	3.71176283367666	4.17889603869689	5.00493127042099
chr4	73670001	73673000	none	LINE	LINE	4.33454815383177	3.77453070860994	4.91188440358814	4.06258113833705	4.30137454191851	3.2478006280335
chr4	73675001	73687000	none	LINE-LTR	LINE-LTR	4.78231275299082	4.67653253235864	6.33011059033595	4.6386697071509	4.99557786215277	4.87321775534562
chr4	73689001	73700000	none	LINE-LTR	LINE-LTR	5.42684234769337	5.1758848106208	6.36471065718276	4.50325005178675	5.53384601454585	4.84933927845676
chr1	6160001	6181000	silent_chr	LINE-LTR	LINE-LTR	7.42762584184787	7.04329083650579	8.10380403896902	5.80656758233782	5.73041390598708	6.36181168043796
chr1	44287001	44299000	silent_chr	LINE-LTR	LINE-LTR	6.35278514293789	7.13989629262683	9.55584783970784	4.89222511192792	5.99347611436106	7.05946072499108
chr4	73710001	73715000	none	LINE	LINE	3.71723910969046	5.33985079659229	6.94110664782049	3.44538131155123	3.84287210655592	3.80284877669011
chr4	73720001	73723000	none	LTR	LTR	4.35096689683871	3.26975661108903	5.14929214976157	4.1729773649223	3.70396141109649	4.20957057098852
chr4	73750001	73757000	act_promoter	LINE-LTR	gene & regulatory elements	3.58240194133873	4.0117004189103	4.94437245791109	4.10164441851337	4.24366524628808	4.35490098355836
chr4	73801001	73805000	none	LINE	LINE	3.80398820123613	5.1696820943209	4.80502937445745	3.74421540490006	3.55636522583458	3.35780950808675
chr4	73828001	73831000	none	LINE	LINE	3.32720997993548	2.8130226367756	4.23076976629058	1.72354814241363	3.41430655978885	2.58911222215638
chr4	73832001	73837000	none	LINE-LTR	LINE-LTR	3.82263520222258	3.90557490695313	4.32847282748849	3.27174901721649	4.52927658812098	3.74184050754535
chr4	73853001	73855000	none	LTR	LTR	7.68670818441505	3.94625797890055	5.0101220916599	3.16412569428174	3.66413386904169	6.40270486846649
chr4	73859001	73873000	none	LINE-LTR	LINE-LTR	5.0777218070799	5.87002223123505	5.50941260938546	3.36460748758334	4.4644578457008	4.34590890863046
chr4	73880001	73885000	none	LINE-LTR	LINE-LTR	6.05654592039948	7.5516431755705	7.2739550367803	3.91748895482501	6.09162255728181	4.53524928183043
chr4	73892001	73900000	none	LINE-LTR	LINE-LTR	5.18635254103174	7.68371923934076	7.1255069748052	5.13745139609186	3.42925349282107	4.73342824204487
chr1	44307001	44320000	silent_chr	LINE-LTR	LINE-LTR	5.24356868940905	6.19708660390309	7.71804118828211	4.80847448028643	4.85586672936108	6.70050509490679
chr4	73901001	73904000	none	LINE-LTR	LINE-LTR	3.65481219334451	3.75834093228624	3.73303214672699	4.6982472430244	3.86769686176623	13.7200818609996
chr4	73908001	73915000	none	LINE-LTR	LINE-LTR	4.41495170414516	5.07969448111109	6.78137737659017	4.28275599023993	6.21938511982077	5.87391004674046
chr4	73917001	73920000	none	LTR	LTR	3.26322517262903	4.70609647173234	5.14929214976157	5.17766022700649	2.74810040178127	6.55991413979044
chr4	73924001	73928000	none	LINE-LTR	LINE-LTR	5.06530474557342	6.82241379417197	7.97908333116207	5.66417562556608	5.42291812618171	5.47431266253885
chr4	73931001	73934000	none	LINE	LINE	3.63616519235806	6.19488044989672	4.32973514094066	2.47197319865761	3.78904752366811	3.78861351388967
chr4	73936001	73939000	none	LINE-LTR	LINE-LTR	2.5289995087875	3.3357048576367	4.13879651050166	2.9004485530916	3.18779646606627	3.23401929580705
chr4	73993001	74000000	none	LINE-LTR	LINE-LTR	6.67706073784094	7.13814392894653	8.26113464891477	4.67951156319062	6.19348000998465	5.72475246664949
chr4	74054001	74057000	none	LINE	LINE	3.87086020477375	4.61023154360446	7.09034822328477	3.9453912978081	3.33697905930583	3.56477126924186
chr4	74058001	74061000	none	LINE	LINE	3.75668849141683	4.89085433321516	3.60728790599513	2.73265400869787	3.52672884895263	3.47902075761062
chr4	74229001	74232000	insulator	LINE-LTR	LINE-LTR	2.91770721317419	4.00889699443866	3.98465850564764	2.22043908370648	2.74810040178127	4.47617670715112
chr1	44326001	44336000	silent_chr	LINE-LTR	LINE-LTR	4.96646953102564	4.9011426529354	6.29402621148797	5.29422338389625	4.17203361326529	5.39600780508826
chr4	74389001	74392000	transcribed_genebody	LINE-LTR	gene & regulatory elements	2.83563015000867	3.60800729499479	3.53948923888411	1.87869963097978	5.08907481811346	3.12250138905508
chr4	74437001	74441000	none	LTR	LTR	3.53383408938363	2.91556145050084	4.45344185925325	3.66218251652979	3.24325362732744	4.18241205117569
chr4	74449001	74455000	silent_chr	LINE-LTR	LINE-LTR	5.27201573344222	6.79769490361338	7.64364780650677	4.82152486747694	6.08056698095281	3.90220510072587
chr4	74456001	74460000	none	LINE-LTR	LINE-LTR	3.62217994161822	5.2390242913623	5.38401179999273	3.08878936822741	3.7426510233783	3.96470012600945
chr4	74489001	74494000	none	LINE	LINE	3.59277860590444	5.51812880410968	5.88490531401322	3.79246271158592	5.13533913464177	5.23323122412414
chr4	74502001	74507000	none	LINE	LINE	3.71884529107157	4.69428906122979	4.63199966964783	2.55171426958205	3.51558790137784	2.85601704045298
chr4	74512001	74516000	none	LINE-LTR	LINE-LTR	4.46810831329205	4.63886652213616	3.96038222483592	3.16412569428174	4.39696064285003	2.91551739546242
chr4	74525001	74533000	silent_chr	LINE-LTR	LINE-LTR	6.61837218110676	7.36033488178938	8.39861046283085	5.18668447141085	7.12007831370602	4.2117460596557
chr4	74545001	74549000	none	LINE	LINE	3.91587020715483	7.21601458998959	5.0101220916599	4.42391647996799	4.27482284721531	5.88003508328555
chr4	74579001	74583000	none	LINE-LTR	LINE-LTR	4.24772361454084	4.32960875399375	4.05263209192045	2.66452690044778	6.91188888932865	4.3278787635065
chr1	44348001	44352000	enhancer	LINE	gene & regulatory elements	3.99497869618827	4.05344029437687	4.3466812667369	3.48639775573636	2.36464453176528	3.69231614788666
chr4	74602001	74604000	none	LINE	LINE	4.38204523181612	3.00667274582899	4.67611395221591	2.46098665110802	2.95166339450581	6.26758285013846
chr4	74623001	74625000	none	none	none	2.1662260720431	4.57939387441647	3.78542558036526	1.86125040840102	1.90253104738703	3.4986208745549
chr4	74635001	74638000	none	LINE	LINE	3.23214683765161	3.44019300220434	5.08964783914657	3.81704052008591	6.65650986209241	6.32103771453197
chr4	74642001	74646000	silent_chr	LINE	LINE	4.59609179243525	5.04132526149957	5.12145813814123	3.63596899956937	4.11040658386087	4.48115576911681
chr4	74649001	74654000	silent_chr	LINE-LTR	LINE-LTR	6.48144034287697	5.61245579221412	7.00762174911908	5.31260610397922	5.8233556132984	4.14460806217697
chr4	74659001	74662000	none	LINE-LTR	LINE-LTR	5.15246079888794	7.40104060511752	5.2486993341199	4.93795373501545	6.12597381230408	3.32711985129241
chr4	74666001	74668000	none	LINE	LINE	3.14805251947742	4.7419524448503	4.69698946093116	3.63288505639755	1.83206693452085	3.48718747300407
chr4	74670001	74673000	none	LINE	LINE	4.18907045416564	3.7840076508482	5.26990620011634	2.28520189031459	3.00458977261419	3.13175781609774
chr4	74714001	74718000	none	LINE-LTR	LINE-LTR	4.31932350122533	5.74835060558492	5.06399437221539	5.48448453675502	4.75632761846758	3.74184050754535
chr4	74792001	74795000	none	LINE-LTR	LINE-LTR	4.50918387490557	4.49160091825882	5.66361627752859	2.2455085572322	2.3816870148771	4.23950529504888
chr1	44355001	44372000	silent_chr	LINE-LTR	LINE-LTR	6.0981520413505	7.18656146921412	7.12550697480519	4.78088290210553	5.61264573584141	5.77826524530561
chr4	74805001	74809000	none	LINE-LTR	LINE-LTR	3.30673484159742	3.96880802449427	2.60174761251111	3.13708188492891	3.82207067374177	6.08049082476119
chr4	74820001	74823000	none	LINE	LINE	4.109246513681	4.67704649351177	4.36365472499411	5.22080739556487	4.37197791192475	3.29281964663991
chr4	74865001	74870000	none	LINE	LINE	3.66081352699532	3.41811217420559	5.3858812485344	2.55864485154882	3.45475479081074	4.64307648344804
chr4	74926001	74934000	none	LINE-LTR	LINE-LTR	6.89815546425951	7.36724842870194	7.92985310652747	6.24954179417836	7.19529513799719	6.26902201956444
chr4	74937001	74941000	none	LINE	LINE	3.03067349366006	4.44062436307051	5.16194397322535	2.98331851175136	3.07314453532529	3.85142297955203
chr4	74958001	74961000	none	LINE-LTR	LINE-LTR	2.05117010850968	3.36200679760878	6.01214650999188	1.92107631438534	2.79631268953182	3.40858283734209
chr4	74994001	74998000	none	LINE	LINE	6.24091814265302	6.05035069468358	7.24627827946291	4.6662863774256	4.91943899084301	5.21141819075066
chr4	75044001	75049000	none	LINE	LINE	3.4159718828372	4.5595696585099	4.29880846136251	3.40582974037271	4.16140917984021	4.5117961504441
chr4	75066001	75077000	none	LINE-LTR	LINE-LTR	6.71450060944346	7.29801475578492	7.31435545871024	5.29069255656324	5.58857392631149	5.40936255024274
chr4	75098001	75101000	none	LINE	LINE	4.05326916179185	4.01800812397147	4.96938939172771	4.60741109869096	3.58085809929075	5.93191774578513
chr1	44373001	44383000	silent_chr	LINE-LTR	LINE-LTR	5.91636911733176	6.49800318800057	8.45763300463446	4.37078379803325	4.85896013068572	6.33867781978182
chr4	75130001	75135000	enhancer	LINE	gene & regulatory elements	5.58011504519564	4.62845380267009	5.71601558223742	3.33991045507517	4.13452943331056	4.09413081064935
chr4	75155001	75161000	silent_chr	LINE-LTR	LINE-LTR	5.70355008433422	6.76501367811524	4.75804047698519	3.4822124042889	4.73656329412707	3.83538652023398
chr4	75191001	75194000	silent_chr	LTR	LTR	7.07604616380611	8.44801708096342	5.59100581243207	3.41022435939254	4.53195504855157	4.23475603594315
chr4	75239001	75253000	enhancer	LINE-LTR	gene & regulatory elements	4.63872008603202	5.72304605412967	6.88891787603237	4.63067284147264	4.59778336451866	3.98350104032432
chr4	75297001	75315000	enhancer	LINE-LTR	gene & regulatory elements	6.76650369129054	7.2474797698878	7.02155232367069	5.65969295407044	6.20733204788313	6.65154949045521
chr4	75353001	75357000	none	LINE	LINE	4.6715644576584	5.03339289301743	5.46998837060453	3.32233197899583	3.68824001291697	4.80202865134986
chr4	75376001	75380000	none	LINE-LTR	LINE-LTR	5.39234585903289	4.97467672491706	5.71329712206831	3.14168508652088	3.79136073949453	4.80202865134986
chr4	75383001	75386000	none	LINE-LTR	LINE-LTR	3.44969518249355	3.79462836197728	5.95405813791467	3.10385663343828	4.07634892930888	4.04252411975882
chr4	75400001	75405000	silent_chr	LINE-LTR	LINE-LTR	6.60103834920387	5.26686122372803	6.81029583022169	4.62276519873786	5.02580523929367	5.78815953510921
chr4	75478001	75482000	none	LINE	LINE	5.86235539784583	4.35449156292475	6.68016278887987	7.15695097516108	5.83368681781638	3.80160601565198
chr1	44388001	44401000	silent_chr	LINE-LTR	LINE-LTR	6.84966502902322	6.7088649702112	6.4880342130935	5.04328954558052	5.18282093318397	4.19397956887375
chr4	75490001	75494000	none	LINE	LINE	4.73167650031209	6.18515536284822	5.58599819414955	3.81055997590919	4.9832220618967	2.83756238488856
chr4	75497001	75503000	none	LINE	LINE	4.31873751241768	4.00400809566495	6.91211288571598	3.3147983463904	3.68762190666376	2.87412059674388
chr4	75507001	75512000	none	LINE	LINE	4.07719819321739	5.65579521918102	6.49198918919311	3.35589088787457	4.19446903429773	4.80202865134987
chr4	75542001	75544000	none	LTR	LTR	2.9510905908993	5.81290064193605	3.54251056986054	3.86726473745546	3.66413386904169	2.25589807522205
chr4	75552001	75556000	none	LINE-LTR	LINE-LTR	4.06943374469032	4.15982017540576	6.95393995235855	4.09475089848225	3.16685855824318	4.17164651179042
chr4	75604001	75609000	none	LINE	LINE	6.78750835906838	4.99289898398269	5.3858812485344	4.93147518117785	5.21861490439271	5.72813417696734
chr4	75616001	75629000	none	LINE-LTR	LINE-LTR	7.11414018677418	8.39739750958965	8.97378091381717	5.48287429467141	6.21938511982077	6.11739429765671
chr4	75667001	75670000	none	LINE-LTR	LINE-LTR	3.13269616572387	3.19800646601811	4.33307856575992	1.80179379813266	3.66413386904169	2.32479164866938
chr4	75709001	75714000	insulator	LINE	LINE	3.79720747360469	4.57510203385938	5.89205369580977	4.07820645040758	5.0954361616361	4.15802480889478
chr4	75799001	75802000	enhancer	LTR	gene & regulatory elements	3.22696711515537	4.60331965223474	5.06399437221539	3.2695965507578	3.98122237693953	3.08701841872491
chr1	44408001	44411000	silent_chr	LINE-LTR	LINE-LTR	4.31049278617044	2.78512843824159	4.5276658902408	3.32638855039875	2.65649705505523	2.37735901212148
chr4	75903001	75906000	none	LINE-LTR	LINE-LTR	4.19274991877184	3.36747347532847	3.73771013187326	4.70562282739336	2.02835982036237	5.73303420620341
chr4	75917001	75921000	none	none	none	4.37448563682162	7.21601458998959	5.778870984031	3.02030179908712	3.09706553216619	4.1424093311095
chr4	75928001	75932000	enhancer	LINE	gene & regulatory elements	6.88748802393191	4.20934184416059	4.6837923002491	4.92197330221604	4.34267717812349	4.28752558156238
chr4	76112001	76116000	none	LINE-LTR	LINE-LTR	4.50453043437419	4.57443782043983	5.39551609871066	5.51324931579394	4.99238239656931	5.86533499557734
chr4	76700001	76702000	none	none	none	2.23764011837419	3.60800729499479	6.05389752742238	2.4860987597928	3.54962968563414	2.6460157874785
chr4	76729001	76733000	none	LINE	LINE	5.41818519228971	4.09557584837247	7.05128294381764	3.36826283584831	2.93669552739371	5.14503069787486
chr4	76745001	76749000	none	LINE-LTR	LINE-LTR	3.79272963460279	6.29303597964208	6.61467099683203	2.7539612524304	4.26154699986371	3.06192070800357
chr4	76803001	76806000	none	LINE	LINE	3.88923163431705	3.68818523488357	8.35020348609984	4.67085221536828	5.91898548075966	4.53698161539874
chr4	76891001	76894000	none	LINE-LTR	LINE-LTR	4.42663588634894	5.41201094249219	5.78947441702922	4.88496598415427	3.66413386904169	4.47221899122968
chr4	77063001	77066000	none	LINE	LINE	6.93864720916909	4.32960875399375	4.28726865554977	4.36950691115098	4.3236779654692	6.53721547494688
chr1	44412001	44415000	none	LINE-LTR	LINE-LTR	2.88537804737725	3.8786078421194	3.99357558030862	3.21434991165129	3.27154809735865	4.90291160621016
chr4	77091001	77093000	none	LINE	LINE	6.78750835906838	4.32960875399375	6.49460271141098	5.06260111085079	2.74810040178127	12.0050716283747
chr4	77114001	77117000	none	LINE	LINE	3.85911846502216	4.27926446615661	4.32245827515756	3.33287906464343	3.93355547705946	3.19346732971543
chr4	77304001	77308000	silent_chr	LINE-LTR	LINE-LTR	4.55815579668817	4.91435476387222	5.38401179999273	6.38376236565615	7.22648624172112	4.14460806217697
chr4	77413001	77417000	none	LINE-LTR	LINE-LTR	5.16182890943137	5.71267821707509	6.01214650999188	5.60660868635888	5.64887304810594	3.45452061143026
chr4	77500001	77503000	none	LINE	LINE	3.15239865733219	4.29228454059725	6.32483498096073	3.52921712054502	2.96921192836137	3.44493359770751
chr4	77574001	77582000	none	LTR	LTR	3.72682819715426	4.43651267384545	5.21735341905216	4.2376683405559	4.85497737648024	3.77302251177489
chr4	77588001	77592000	none	LINE-LTR	LINE-LTR	4.98383480910615	5.57118773491843	5.96443106149988	5.05532725868002	5.09314607796795	5.01225571212325
chr4	77711001	77713000	none	LINE-LTR	LINE-LTR	1.44268902368862	4.00889699443866	3.74493974528114	2.56143508584712	2.33172155302653	4.75915339553424
chr4	77976001	77978000	none	LINE	LINE	3.04567682778709	3.87526709462404	6.85595654648197	2.4860987597928	2.97710876859638	6.04541107000296
chr4	78015001	78018000	none	LINE	LINE	4.2088945083705	5.51812880410968	4.66350987148217	3.97273559393152	3.73741654642253	5.30750535149196
chr1	44416001	44420000	silent_chr	LINE	LINE	4.10234021701935	4.28777678535613	5.12773059146413	3.63288505639755	4.05671964072473	4.52139061328397
chr4	78034001	78037000	none	LINE-LTR	LINE-LTR	3.72940019729032	4.10566347361476	3.64372515757084	2.95318398132963	4.14909276347368	3.36765645679082
chr4	78127001	78132000	none	LINE	LINE	3.3851478713866	4.51000911874349	5.659582362801	3.94839616551397	6.25956202627956	4.00478065131881
chr4	78163001	78166000	none	LINE-LTR	LINE-LTR	3.26322517262903	2.77539022691907	3.01684771110704	2.10941712952116	2.55525125077908	2.98901783400349
chr4	78169001	78172000	none	LINE-LTR	LINE-LTR	2.23764011837419	3.60800729499479	3.98954166558103	4.39461901983575	2.70447976048315	4.85102894371058
chr4	78374001	78378000	none	LINE	LINE	3.80525240469283	4.24099103095879	4.61249335422658	4.30321094422317	4.58016733630212	4.15413589680266
chr4	78440001	78444000	none	LINE	LINE	4.77363225253161	6.36707169704963	7.43168110262886	3.56418756367368	6.10688978173615	4.06186634042752
chr4	78459001	78462000	none	LINE-LTR	LINE-LTR	4.19962891781823	5.3058930808747	8.5680348813894	3.93757864177283	3.87552620764025	4.18462496760488
chr4	78477001	78479000	none	LINE-LTR	LINE-LTR	3.16433956133724	3.83350775093197	5.28846220786323	2.10941712952116	5.2463734943097	3.57125660205431
chr4	78480001	78486000	none	LINE-LTR	LINE-LTR	4.6990442485858	5.25165506271464	8.09716701682409	4.07166562209898	4.91095719947949	5.31189655834647
chr4	78511001	78519000	none	LINE-LTR	LINE-LTR	7.67945657292031	6.22381258386602	5.91093192228158	4.45459264410645	6.2377517056305	4.28161175317402
chr1	6183001	6186000	none	LINE-LTR	LINE-LTR	4.10234021701935	3.90867456957769	4.42069596322933	3.42780283547189	2.34733575985483	3.89939168681042
chr1	44423001	44432000	none	LINE-LTR	LINE-LTR	4.72529589243265	5.0339263457113	6.08371968272988	5.08423615833305	4.19752044491485	5.0001002556812
chr4	78552001	78556000	none	LINE-LTR	LINE-LTR	4.48693461236491	3.92636087984727	7.08097255621266	3.47433409568191	5.49620080356254	2.89407976755461
chr4	78623001	78625000	none	LINE-LTR	LINE-LTR	4.16061209510201	4.14920838924401	4.4028345653981	4.28475354433986	3.49237759393036	5.51921474862939
chr4	78645001	78647000	none	LINE-LTR	LINE-LTR	4.39052114135542	5.41201094249219	4.73178197545657	3.44538131155123	4.1221506026719	5.86533499557734
chr4	78658001	78663000	none	LINE-LTR	LINE-LTR	4.31615916166399	4.87080984824297	5.31590419115088	3.53327369194794	6.99078172382955	3.65868849626656
chr4	78722001	78726000	none	LINE-LTR	LINE-LTR	4.65553457961741	7.92192906074944	6.43274935225469	5.19541626345027	5.49620080356254	4.51434951555471
chr4	78730001	78738000	none	LINE	LINE	4.1294631275451	5.06987231969096	5.21521480886235	4.49638914450563	3.39218643344875	3.76362519543174
chr4	78745001	78748000	none	LINE	LINE	3.53196136331613	7.4487892541828	5.04723410715368	2.87647790389249	4.58016733630212	4.50802689718559
chr4	78830001	78838000	silent_chr	LINE-LTR	LINE-LTR	6.72987217420117	7.09887149599625	10.0704709712061	6.9761437926307	6.84844068380412	6.40270486846649
chr4	78857001	78861000	act_promoter	LINE	gene & regulatory elements	3.21971550366064	6.05214126902352	4.45344185925325	2.57085212660391	4.3797850153389	4.11602455829988
chr4	78880001	78883000	none	LINE	LINE	2.9510905908993	2.60578304638513	4.57063769765465	3.11139026604371	2.66085911918504	2.96828694108165
chr1	44437001	44441000	insulator	LTR	LTR	4.47017146935483	6.11526660168609	7.90713146438842	4.79722282681425	4.09161615376322	3.51367950098771
chr4	78980001	78983000	none	LINE	LINE	4.96646953102564	6.15483597381465	5.86771055779989	3.34755327076184	6.04582088391879	7.12388865859595
chr4	78995001	78997000	none	LINE-LTR	LINE-LTR	3.91587020715484	6.11792541325204	3.98954166558103	3.0982064089842	6.16240696157012	3.91022333038489
chr4	78999001	79002000	none	LINE	LINE	3.41383556521191	3.82448773269448	4.20850255699432	3.41725574982428	3.05344489086808	4.70402806662844
chr4	79062001	79066000	none	LINE	LINE	6.19253893224486	4.12343690856548	6.33223764362571	3.41229241540188	4.70508099092854	4.18241205117569
chr4	79143001	79147000	act_promoter	LINE	gene & regulatory elements	4.2948253884924	4.88142163440472	5.64866706412636	3.74251426205367	3.99390591725545	5.0688080208693
chr4	79190001	79193000	none	LINE-LTR	LINE-LTR	3.13269616572387	4.58314440175014	5.7840433903716	3.01345304217309	4.52291524459834	3.4300204652499
chr4	79226001	79234000	none	LINE-LTR	LINE-LTR	6.88903091999462	7.39116057518351	9.07031277756166	4.37625344781256	5.61951300107837	7.41304422999928
chr4	79256001	79264000	none	LINE	LINE	3.27672817334336	3.95162703737525	4.23246955325977	3.59260104871573	3.16447925053601	3.12989367454054
chr4	79297001	79300000	none	LINE	LINE	3.78534120024967	4.48563069107461	3.58299640494466	2.70555675308149	5.29990791772102	2.60681555358993
chr4	79301001	79308000	none	LINE-LTR	LINE-LTR	3.68933226128637	3.69063341625422	5.27545566037709	3.10957180300102	3.82901989314857	3.6015214885124
chr1	44442001	44444000	none	LINE-LTR	LINE-LTR	4.14621551345806	6.49441313099063	5.13858676067682	3.55270253393038	2.41499732277748	2.84489932706021
chr4	79368001	79375000	none	LINE-LTR	LINE-LTR	5.45462679262218	6.16513867882605	6.76962925480237	4.42680496195286	5.42435504142447	4.70402806662844
chr4	79380001	79382000	none	LINE-LTR	LINE-LTR	3.72940019729032	2.86152302706484	5.92105338105261	2.10941712952116	2.50382481051182	3.47289572106553
chr4	79389001	79392000	none	LINE-LTR	LINE-LTR	3.34154257677213	4.63886652213616	2.79352262080431	3.20998258840177	2.91773622905172	3.57702134233204
chr4	79404001	79408000	none	LINE-LTR	LINE-LTR	3.55210084364865	6.31401276624089	4.80971720799351	4.28475354433986	7.15651146297206	3.84162292107989
chr4	79414001	79420000	silent_chr	LINE-LTR	LINE-LTR	5.53672490828486	5.31288986295936	5.61417936512244	4.66415565305235	4.48271696744462	5.1205305516945
chr4	79430001	79433000	none	LINE	LINE	4.97831561219684	4.31392176575464	5.80119400086936	4.93795373501545	4.19848672494361	4.04252411975882
chr4	79463001	79466000	none	LINE-LTR	LINE-LTR	4.73167650031209	5.13867705650773	5.19568216912879	4.00789254609021	3.66413386904169	3.89939168681042
chr4	79469001	79476000	silent_chr	LINE-LTR	LINE-LTR	5.06908764680237	6.49441313099063	7.81971997051232	3.64825421581119	4.86058574464714	4.2172382769466
chr4	79489001	79491000	none	LINE	LINE	5.87380531073225	4.41980893636862	5.36437314864596	2.03408080346683	3.62051322774358	2.71283436797038
chr4	79519001	79522000	none	LINE	LINE	4.44985250813049	5.15429613570685	3.69794725812993	2.74977590098294	3.95039432756058	4.11602455829988
chr1	44460001	44462000	none	none	none	5.22116027620645	6.34511627740464	6.05389752742238	2.75846855398921	3.08558641603511	7.2030429770248
chr4	79553001	79572000	silent_chr	LINE-LTR	LINE-LTR	6.28415099112273	6.8098776431708	6.91360933795363	5.34725901381305	5.55840060689504	5.50167487125027
chr4	79600001	79603000	none	LINE-LTR	LINE-LTR	2.74445604262134	2.90209282423494	4.88165742264298	3.86726473745546	2.74810040178127	4.42472640017238
chr4	79628001	79634000	none	LINE	LINE	3.59905222922969	3.79146529304538	3.85964961135281	2.9004485530916	4.25955562276097	5.53438437230863
chr4	79718001	79722000	act_promoter	LINE	gene & regulatory elements	4.62526698381332	5.01983623651449	6.87957063332405	3.99808130362732	4.52169711498762	3.96902368121775
chr4	79724001	79728000	none	LINE-LTR	LINE-LTR	5.59410029593548	5.63751139842936	6.47773361345927	4.10164441851337	5.13633051285309	4.80202865134986
chr4	79768001	79774000	none	LINE-LTR	LINE-LTR	5.27337187896851	6.15001243465022	6.48134842016321	4.54696581252339	3.387595463831	5.86533499557734
chr4	79849001	79851000	none	LINE-LTR	LINE-LTR	2.42411012823871	4.20934184416059	4.53296760673991	2.1753364148187	5.88878657524558	2.22048693276704
chr4	79879001	79888000	enhancer	LTR	gene & regulatory elements	5.95653496299609	5.88674874446519	6.23149513888048	4.12072183441343	5.66903730681922	5.34745813516829
chr4	79893001	79899000	none	LINE-LTR	LINE-LTR	4.54833034370562	6.66479125325427	6.68016278887987	3.58970985199215	3.7265906963549	4.43452645864452
chr4	79909001	79911000	none	LTR	LTR	3.68552490085161	5.34980392016469	7.18117499804586	2.51121086847757	5.26719243674743	4.39666259636579
chr1	44477001	44487000	none	LINE	LINE	3.68820333464583	4.06860397095157	4.16666719407406	3.13150584176337	3.48845621778627	4.37653244173659
chr4	79934001	79937000	none	LINE-LTR	LINE-LTR	5.15900360625161	4.66918591116973	4.38385683020242	5.00986568261276	2.52603168244541	5.63503362148198
chr4	79953001	79956000	none	LINE	LINE	2.76414367563871	2.81424569009594	3.34008139443994	2.59282522170309	3.80153888913076	3.57915178982599
chr4	79983001	79988000	none	LINE	LINE	5.43572850673548	7.69708222932222	6.77424958872325	4.94206298916386	5.64887304810594	5.46843262745556
chr4	80045001	80049000	none	LINE-LTR	LINE-LTR	3.35089390861011	4.55748289894079	5.44690196631743	4.76728271271782	4.1063569222019	4.19834504946588
chr4	80074001	80077000	none	LINE-LTR	LINE-LTR	2.20107737134193	3.30224396491049	3.4615388996923	1.73516570331579	3.46057087631715	4.05549478538371
chr4	80227001	80240000	silent_chr	LINE-LTR	LINE-LTR	5.06132883917972	4.56491357758037	6.2238675164154	4.07820645040758	5.11537790144304	5.16896107321381
chr4	80243001	80249000	none	LINE-LTR	LINE-LTR	3.70227728676457	3.21713983803702	5.28575987663796	4.4448432372053	2.84452497728237	3.74713556486735
chr4	80258001	80266000	none	LINE-LTR	LINE-LTR	5.57034615455146	5.37005736929458	7.08017253671699	5.04853832998731	5.33689063534333	5.90165285932704
chr4	80293001	80297000	none	LINE	LINE	5.75863265758064	7.86663885630012	5.67813837054789	3.88324517025486	5.06681011578422	7.09659406603428
chr4	80311001	80316000	none	LINE-LTR	LINE-LTR	5.59950522375764	6.29969527697504	6.52111129390654	3.65091426263278	4.88551182538892	3.63302167645857
chr1	44488001	44491000	none	LINE	LINE	3.57535975435876	5.07071295512782	5.99249897237753	3.16412569428174	4.75192361141345	6.32103771453197
chr4	80375001	80378000	none	LINE	LINE	3.77847125251782	6.21379034137992	4.97301007616612	5.14945946324283	3.80153888913076	4.02247854561125
chr4	80406001	80419000	silent_chr	LINE-LTR	LINE-LTR	7.66015298739209	8.65598162700544	9.64912402838204	6.81284721561564	7.32826773808339	5.85247241883265
chr4	80429001	80433000	none	LINE-LTR	LINE-LTR	4.98383480910615	5.26414179105798	6.11404729829683	4.02706906544949	5.07341612636542	4.64712450130632
chr4	80450001	80455000	none	LINE-LTR	LINE-LTR	3.89975551494432	7.14662983431661	4.65225622796991	3.2080718844801	4.32571359539644	4.31610908543946
chr4	80579001	80587000	silent_chr	LINE-LTR	LINE-LTR	5.13893727973076	7.00728689523782	6.8766381650234	5.25566640745103	6.08246222260921	5.68483719732402
chr4	80622001	80625000	none	LINE-LTR	LINE-LTR	5.11460598485529	4.87080984824297	5.45974843321912	2.55686924790444	4.75632761846758	6.49898614468403
chr4	80684001	80686000	none	LINE	LINE	4.59462104306167	5.62849138019188	4.51893365130109	5.48448453675502	5.49620080356254	3.53720860478896
chr4	80705001	80711000	none	LINE	LINE	3.35303870949038	5.54493752704463	5.07970712071074	2.97393234653803	4.62596900966514	4.94798696902008
chr4	80799001	80816000	silent_chr	LINE-LTR	LINE-LTR	6.5470385166942	7.48410181933904	8.48033652744165	5.98295989414782	5.7633772315135	6.95546255246541
chr4	80823001	80827000	none	LINE-LTR	LINE-LTR	2.42411012823871	3.49161996289819	4.67611395221591	3.45507978111225	2.63359621837372	2.33408709708469
chr1	44494001	44500000	none	LINE-LTR	LINE-LTR	4.28529192481095	5.37362788616246	5.7312760290958	4.21883425904232	4.93408935774364	4.84716049957684
chr4	80881001	80885000	none	LINE-LTR	LINE-LTR	5.39519895207999	5.99772641245888	5.89936454082898	3.57571928052977	5.0954361616361	5.51016190869178
chr4	80904001	80906000	none	LTR	LTR	3.16017595665127	2.62400530545076	4.93059634417324	2.32763269464404	2.49161103094835	3.22123661084339
chr4	80927001	80932000	none	LTR	LTR	4.06700905725555	5.01513014004276	5.44578488223902	3.88324517025486	4.0424955185623	4.06457425132114
chr4	80964001	80970000	silent_chr	LINE-LTR	LINE-LTR	3.42915187632203	4.49299021640861	4.62683406278975	3.83913917572851	3.64617242850717	6.09060390721402
chr4	81000001	81003000	none	LINE-LTR	LINE-LTR	3.86566674296054	4.05900820686914	5.18778599561947	4.77130065010739	4.74182030111278	3.16324109573047
chr4	81065001	81068000	none	LINE	LINE	2.83563015000867	3.68016744089469	3.45937001566993	1.97757855892609	4.99654618505685	1.83291718611792
chr4	81069001	81074000	none	LINE	LINE	3.58195879414163	3.64900737789246	4.28896815422401	3.84658417736212	4.16140917984021	3.40202029818664
chr4	81075001	81078000	none	LINE-LTR	LINE-LTR	3.31761225883951	4.37123960739754	4.02173065861135	3.01345304217309	4.74182030111278	3.37514013780591
chr4	81143001	81151000	enhancer	LINE	gene & regulatory elements	4.29163553006363	4.08907493432743	3.7495107266616	3.48512395312192	3.17474612625873	3.96470012600945
chr4	81161001	81164000	insulator	LINE	LINE	3.76230666961935	3.67739205066777	2.4741343662518	3.04242855219398	3.22603090643888	2.74401637219992
chr1	44502001	44504000	none	LINE	LINE	5.03469026634193	3.32316461381099	3.81723587935993	4.1229516622459	2.44275591269446	2.79301666456064
chr4	81165001	81168000	none	LINE	LINE	4.55571828021935	3.91904240663227	4.67611395221591	2.84185363282712	5.01407792605705	2.8891326226528
chr4	81198001	81204000	none	LINE-LTR	LINE-LTR	4.97121111404763	4.80021840116699	4.34506163701478	4.04304949824889	3.17452977447147	5.2241850163037
chr4	81229001	81232000	none	LINE	LINE	2.94898867452401	5.01983623651449	5.89426128430577	3.24525712234025	5.8397133537852	4.56341853202813
chr4	81233001	81235000	none	LINE	LINE	2.61058013810322	3.42298127986685	4.60700881991715	2.05082220925668	1.83206693452085	2.52106504195868
chr4	81236001	81238000	none	LTR	LTR	4.53012435729677	4.08274509696779	5.76923149948716	3.53637577596195	2.34097441633219	2.57251534893743
chr4	81261001	81263000	none	LINE	LINE	5.62278798976079	6.5600132636269	5.06770970190887	4.21883425904232	4.82999464555496	2.17234629465827
chr4	81400001	81403000	act_promoter	LINE	gene & regulatory elements	3.1507001666763	4.95216687548305	5.35673431183763	2.5195815713725	3.20611713541148	4.39666259636579
chr4	81455001	81459000	none	LTR	LTR	4.15922937257124	4.2379768226923	4.706478328529	3.35589088787457	4.05168648980572	4.15277477757042
chr4	81701001	81706000	none	LINE	LINE	3.09147647933276	4.28876338839004	5.18507873613057	4.54335997127635	3.45274153044313	3.08701841872491
chr4	81775001	81781000	none	LINE	LINE	4.04861157010924	5.38090743132844	4.46946143428653	3.98644084646796	3.29241014319688	4.81574873321086
chr1	44511001	44513000	none	LINE-LTR	LINE-LTR	2.97066015715194	4.7560096161295	4.78744999869724	3.28131553481069	3.46784098320017	3.16051885726598
chr4	81798001	81801000	none	LINE	LINE	3.77083797726021	3.85261795906224	6.41295627732468	3.13116605163297	3.98122237693953	4.02654576355424
chr4	81848001	81851000	none	LINE	LINE	2.84790560520352	6.29303597964208	2.92989596003503	2.50004993128434	5.89696544548897	2.12897821981029
chr4	81865001	81869000	none	LINE	LINE	5.89797734904802	4.02972243337081	3.97198868527992	5.07822642292131	4.22991924587901	5.5125328905802
chr4	81877001	81882000	none	LINE-LTR	LINE-LTR	4.00527363654193	4.32960875399375	4.85830021009445	4.35492568675336	2.95166339450581	4.00770812255515
chr4	81905001	81910000	none	LINE-LTR	LINE-LTR	5.07283185926876	3.88793889546853	5.3441302311039	4.11838582430322	4.32179892245943	3.34426995361866
chr4	82010001	82013000	none	LINE	LINE	3.41861684751613	3.45113741260371	4.1892546303145	2.81255617269488	3.06871211532242	2.29036850421526
chr4	82034001	82044000	silent_chr	LINE-LTR	LINE-LTR	5.53509079914291	6.42593999984474	5.62287083668306	5.4118652585256	3.92585771683039	5.4365824374211
chr4	82045001	82047000	none	LINE	LINE	5.22116027620645	2.97130012528983	6.33463712738609	3.69147997666203	2.74810040178127	3.02648864580874
chr4	82080001	82082000	none	LINE	LINE	2.61058013810322	3.80845214471673	3.25218451563888	2.93811671611876	3.54962968563414	2.81622732936308
chr4	82098001	82107000	silent_chr	LINE-LTR	LINE-LTR	4.86881203670785	6.50423083791578	6.968515139479	3.799347898058	6.56490651536637	4.38613866993831
chr1	44515001	44519000	silent_chr	LINE-LTR	LINE-LTR	5.03731660450904	5.87065593761865	5.77437800394701	4.52904266044249	4.45802954066739	5.37369872889152
chr4	82191001	82194000	none	LINE	LINE	3.81546327876625	4.45243453424889	5.35966549340362	5.2735428238029	3.62596580790584	4.73342824204487
chr4	82209001	82214000	none	LINE-LTR	LINE-LTR	4.17692822096516	4.87397476692279	5.36910280227728	3.44272795667133	4.98729332175119	3.7796187049773
chr4	82252001	82254000	silent_chr	LTR	LTR	2.98352015783225	3.96880802449427	2.55417988986583	2.37309427071131	2.56489370832919	3.2453270555826
chr4	82651001	82655000	none	LINE-LTR	LINE-LTR	3.63080685874126	4.03247874146477	7.71165851363338	2.95695079763234	5.78048705202267	4.59622742343487
chr4	82671001	82676000	none	LINE-LTR	LINE-LTR	4.53416550302139	4.93509043798138	4.09762562823044	2.84526031423784	2.8714125992971	3.43731838113341
chr4	82727001	82732000	none	LINE-LTR	LINE-LTR	4.3509668968387	5.10836676420055	5.43184954045282	3.91121092765382	4.53945473775721	4.56621474436393
chr4	82742001	82749000	silent_chr	LINE-LTR	LINE-LTR	6.37889581571309	4.66127650533489	4.34403649565887	3.73117330974442	3.31459478285022	4.73056989165716
chr4	82750001	82755000	none	LINE-LTR	LINE-LTR	3.1816445433133	3.57192722204484	4.16714916830125	4.49802182030248	4.04983217104608	4.17655433121606
chr4	82772001	82775000	none	LINE	LINE	3.95937987612322	4.23007751826976	5.32822508160656	3.53098084724194	2.60497017252183	3.84924518878045
chr4	82776001	82779000	none	LINE	LINE	2.18261618103712	3.49525706702621	4.37921782826569	3.20631403687216	2.74810040178127	3.69506750120103
chr1	6254001	6256000	none	LINE-LTR	LINE-LTR	1.4588536065871	1.9502742135107	9.12955581146916	1.05470856476058	1.98473917906425	3.16051885726598
chr1	44603001	44609000	none	LINE	LINE	2.90532305692133	4.2675355102089	4.68235709500926	2.79405251366399	4.33259072352903	3.46300143126192
chr4	82789001	82792000	none	LINE	LINE	4.44256619993005	2.80622789610706	4.29439036427992	3.55964140606696	4.16378848754738	3.36765645679082
chr4	82869001	82872000	none	LTR	LTR	5.57714847685689	3.60800729499479	6.41295627732468	3.7065472418729	3.88223707553227	3.81728084035876
chr4	83065001	83073000	enhancer	LINE	gene & regulatory elements	3.68110580624627	4.28876338839004	4.18958186470211	3.65951911106323	4.67973619143912	3.30845011964611
chr4	83113001	83117000	none	LINE-LTR	LINE-LTR	4.58443341325444	3.60800729499479	4.4028345653981	3.58045802247671	3.32559976157588	4.24794842234796
chr4	83129001	83133000	none	LINE-LTR	LINE-LTR	5.12623008936633	5.49527264929976	3.38402983384046	3.11003807557607	5.60189697286182	4.14720656252943
chr4	83292001	83294000	transcribed_genebody	LINE-LTR	gene & regulatory elements	2.78857423842844	2.20898405816008	5.2773286032151	3.72663692882072	2.83137617153222	3.83538652023398
chr4	83344001	83349000	enhancer	LINE-LTR	gene & regulatory elements	3.78012003997347	4.25632110581417	6.30305682499149	3.52618982845328	2.74810040178127	4.55257261751351
chr4	83354001	83362000	enhancer	LINE-LTR	gene & regulatory elements	3.85236960920097	3.40644264164313	4.67611395221591	3.46108247465122	2.7590055621058	3.4773310923568
chr4	83394001	83411000	enhancer	LTR	gene & regulatory elements	5.7144982550606	6.11018378269248	7.29473776545682	5.85128127328959	4.4216230823532	5.40368797886091
chr1	44692001	44695000	none	LINE	LINE	5.56465766279898	3.41811217420559	3.44129598215024	4.41415065992391	3.31667289870153	3.91813876222778
chr4	83412001	83417000	enhancer	LINE-LTR	gene & regulatory elements	5.3074604460611	4.58959751495661	6.14687248220459	4.72390596611077	3.59962446993885	3.91868091509372
[truncated: 46,585 more rows]
