# Supplementary material for: OCT4 activates a Suv39h1-repressive antisense lncRNA to couple histone H3 Lysine 9 methylation to pluripotency
Source: Nucleic Acids Res. 2022 Jun 28;50(13):7367–79. doi: 10.1093/nar/gkac550 (PMC9303268; doi:10.1093/nar/gkac550)
Supplement: gkac550_Supplemental_Files [file gkac550_supplemental_files.zip › TableS4.xlsx]

## Sheet: TableS4
repname	repcat	repfam	log2FC	FDR
_CATTC_n	Simple_repeat	Simple_repeat	0.077337904	0.362860031
4.5SRNA	scRNA	scRNA	0.224090752	0.001751392
5S	rRNA	rRNA	0.2292996	0.000953463
7SK	RNA	RNA	0.296029538	6.62e-05
7SLRNA	srpRNA	srpRNA	0.265123186	0.000670703
ALINE	RTE	LINE	0.400031914	0.0385779
AmnSINE1	Deu	SINE	0.224084617	0.000966138
AmnSINE2	Deu	SINE	0.262985487	0.001565374
Arthur1	hAT-Tip100	DNA	0.254112732	0.000108835
Arthur1A	hAT-Tip100	DNA	0.276217921	0.031604676
Arthur1B	hAT-Tip100	DNA	0.228991449	0.001178697
Arthur1C	hAT-Tip100	DNA	0.286841463	0.010492822
B1_Mm	Alu	SINE	0.22193913	0.000115996
B1_Mur1	Alu	SINE	0.224024439	7.14e-05
B1_Mur2	Alu	SINE	0.223124986	7.14e-05
B1_Mur3	Alu	SINE	0.209452108	0.000168417
B1_Mur4	Alu	SINE	0.218002856	9.56e-05
B1_Mus1	Alu	SINE	0.230476311	6.99e-05
B1_Mus2	Alu	SINE	0.223163587	7.44e-05
B1F	Alu	SINE	0.224814991	8.44e-05
B1F1	Alu	SINE	0.21379325	0.000255433
B1F2	Alu	SINE	0.227162016	0.000123618
B2_Mm1a	B2	SINE	0.193978372	0.000211773
B2_Mm1t	B2	SINE	0.211891844	0.000195698
B2_Mm2	B2	SINE	0.208644343	8.44e-05
B3	B2	SINE	0.217205892	0.00011338
B3A	B2	SINE	0.225266302	0.000100215
B4	B4	SINE	0.237294188	6.99e-05
B4A	B4	SINE	0.239402801	6.99e-05
BC1_Mm	scRNA	scRNA	0.21478844	0.000403723
BGLII	ERVK	LTR	0.213175964	0.000824268
BGLII_A	ERVK	LTR	0.23691316	0.001701023
BGLII_B	ERVK	LTR	0.229110167	0.000313057
BGLII_C	ERVK	LTR	0.247428528	0.000168417
BGLII_Mus	ERVK	LTR	0.252432558	0.000176299
BLACKJACK	hAT-Blackjack	DNA	0.206060746	0.002416178
C573_MM	Other	Other	0.589119238	0.0385779
CENSAT_MC	centr	Satellite	-0.020750699	0.994416968
Charlie1	hAT-Charlie	DNA	0.231941538	0.000123618
Charlie10	hAT-Charlie	DNA	0.178536681	0.023395666
Charlie10a	hAT-Charlie	DNA	0.038466408	0.942605801
Charlie10b	hAT-Charlie	DNA	0.118524396	0.499802649
Charlie11	hAT-Charlie	DNA	0.292023779	0.092123583
Charlie12	hAT-Charlie	DNA	0.243606954	0.000308546
Charlie13a	hAT-Charlie	DNA	0.193528073	0.044116658
Charlie13b	hAT-Charlie	DNA	0.201355381	0.05058325
Charlie14a	hAT-Charlie	DNA	0.231580324	0.206061721
Charlie15a	hAT-Charlie	DNA	0.244750261	0.02495698
Charlie16a	hAT-Charlie	DNA	0.276243901	0.008082896
Charlie17a	hAT-Charlie	DNA	0.173660262	0.257893115
Charlie18a	hAT-Charlie	DNA	0.300349927	0.000359001
Charlie19a	hAT-Charlie	DNA	0.186809546	0.062375354
Charlie1a	hAT-Charlie	DNA	0.205506566	0.000191261
Charlie1b	hAT-Charlie	DNA	0.23179255	0.000255433
Charlie1b_Mars	hAT-Charlie	DNA	-0.29719959	0.851916702
Charlie20a	hAT-Charlie	DNA	0.337925898	0.000513567
Charlie21a	hAT-Charlie	DNA	0.212289898	0.004086975
Charlie22a	hAT-Charlie	DNA	0.263531789	0.01533408
Charlie23a	hAT-Charlie	DNA	0.25303127	0.029292576
Charlie24	hAT-Charlie	DNA	0.239738215	0.00217506
Charlie25	hAT-Charlie	DNA	0.2694722	0.000779376
Charlie26a	hAT-Charlie	DNA	0.151842143	0.275308923
Charlie2a	hAT-Charlie	DNA	0.223287383	0.000211773
Charlie2b	hAT-Charlie	DNA	0.180896343	0.000923715
Charlie4	hAT-Charlie	DNA	0.157201518	0.269803981
Charlie4a	hAT-Charlie	DNA	0.196232628	0.002416178
Charlie4z	hAT-Charlie	DNA	0.243589398	0.003208115
Charlie5	hAT-Charlie	DNA	0.198696896	9.79e-05
Charlie6	hAT-Charlie	DNA	0.27721243	0.003451333
Charlie7	hAT-Charlie	DNA	0.20778348	0.002874031
Charlie7a	hAT-Charlie	DNA	0.245406524	0.013451062
Charlie8	hAT-Charlie	DNA	0.258058064	0.000226841
Charlie9	hAT-Charlie	DNA	0.106863084	0.370828646
Cheshire	hAT-Charlie	DNA	0.253908083	7.94e-05
Cheshire_Mars	hAT-Charlie	DNA	-0.156222672	0.954985712
Cheshire_Mars_	hAT-Charlie	DNA	0.261175612	0.652124304
CR1_Mam	CR1	LINE	0.238864307	0.009115014
DNA1_Mam	TcMar	DNA	0.206481893	0.465431186
ERV3-16A3_I-int	ERVL	LTR	0.249885664	0.000124444
ERV3-16A3_LTR	ERVL	LTR	0.343732229	3.26e-05
ERVB2_1-I_MM-int	ERVK	LTR	0.142377135	0.102696978
ERVB2_1A-I_MM-int	ERVK	LTR	0.188648902	0.013917749
ERVB3_1-I_MM-int	ERVK	LTR	0.174492952	0.013758078
ERVB3_1-LTR_MM	ERVK	LTR	0.254675467	0.000900274
ERVB4_1-I_MM-int	ERVK	LTR	0.168188742	0.033132276
ERVB4_1-LTR_MM	ERVK	LTR	0.180549409	0.016549175
ERVB4_1B-I_MM-int	ERVK	LTR	0.092567102	0.104969943
ERVB4_1B-LTR_MM	ERVK	LTR	0.179395789	0.011453253
ERVB4_2-I_MM-int	ERVK	LTR	0.142397252	0.072399257
ERVB4_2-LTR_MM	ERVK	LTR	0.18337202	0.012010633
ERVB4_3-I_MM-int	ERVK	LTR	0.295080266	7.28e-05
ERVB4_3-LTR_MM	ERVK	LTR	0.388421925	2.24e-05
ERVB5_1-I_MM-int	ERVK	LTR	0.229818477	0.002044558
ERVB5_1-LTR_MM	ERVK	LTR	0.168060518	0.013673747
ERVB5_2-LTR_MM	ERVK	LTR	0.295445983	9.71e-05
ERVB7_1-LTR_MM	ERVK	LTR	0.130442445	0.127276124
ERVB7_2-LTR_MM	ERVK	LTR	0.1782069	0.02495698
ERVB7_2B-LTR_MM	ERVK	LTR	0.151815904	0.053625381
ERVB7_3-LTR_MM	ERVK	LTR	0.139732079	0.055154759
ERVB7_4-LTR_MM	ERVK	LTR	0.192119506	0.012707659
ERVL-B4-int	ERVL	LTR	0.248833215	7.81e-05
ERVL-E-int	ERVL	LTR	0.245881065	0.000205036
ERVL-int	ERVL	LTR	0.239489378	0.000270785
ETnERV-int	ERVK	LTR	0.081541572	0.324483672
ETnERV2-int	ERVK	LTR	0.059577289	0.319715326
ETnERV3-int	ERVK	LTR	0.110611178	0.130784059
Eulor1	DNA	DNA	0.25569654	0.222969025
Eulor11	DNA	DNA	0.274404701	0.199107973
Eulor8	TcMar?	DNA	0.23863549	0.069096896
Eulor9A	DNA	DNA	0.245706866	0.13078356
Eulor9B	DNA	DNA	0.397974858	0.583502992
Eulor9C	DNA	DNA	0.174727641	0.417920817
FAM	Alu	SINE	0.181294698	0.10925206
FordPrefect	hAT-Tip100	DNA	0.208215899	0.003995606
FordPrefect_a	hAT-Tip100	DNA	0.262574926	0.16032826
GSAT_MM	Satellite	Satellite	0.312564215	1.12e-08
HAL1	L1	LINE	0.208169497	0.000582571
HAL1-2a_MD	L1	LINE	0.228174078	0.00072874
HAL1-3A_ME	L1	LINE	0.241294271	2.24e-05
HAL1b	L1	LINE	0.248214711	7.14e-05
HAL1N1_MD	L1	LINE	0.01776519	0.910499123
Helitron1Na_Mam	Helitron	RC	0.066911622	0.73080456
Helitron1Nb_Mam	Helitron	RC	0.169414539	0.321588931
Helitron2Na_Mam	Helitron?	RC	0.20263148	0.327846913
Helitron3Na_Mam	Helitron	RC	0.23461601	0.019978419
HERV16-int	ERVL	LTR	0.225071865	0.007333347
HERVL32-int	ERVL	LTR	-0.186388349	0.98825403
HERVL40-int	ERVL	LTR	0.212864784	0.025714275
HERVL74-int	ERVL	LTR	0.226871438	0.03289407
HUERS-P3b-int	ERV1	LTR	0.819248835	0.781289007
HY1	scRNA	scRNA	0.13262858	0.809050586
HY3	scRNA	scRNA	0.120909536	0.918856907
HY4	scRNA	scRNA	-0.023449349	0.986085564
HY5	scRNA	scRNA	1.050886768	0.929884707
IAP-d-int	ERVK	LTR	0.147892038	0.058756365
IAP1-MM_I-int	ERVK	LTR	0.180003829	0.028726997
IAP1-MM_LTR	ERVK	LTR	0.192850663	0.017703703
IAPA_MM-int	ERVK	LTR	0.102451416	0.038254503
IAPEY_LTR	ERVK	LTR	0.183020677	0.032152382
IAPEy-int	ERVK	LTR	0.163627236	0.044953505
IAPEY2_LTR	ERVK	LTR	0.153906914	0.069005342
IAPEY3_LTR	ERVK	LTR	0.163077159	0.049677238
IAPEY3-int	ERVK	LTR	0.14513021	0.055156767
IAPEY3C_LTR	ERVK	LTR	0.209076941	0.002113202
IAPEY4_I-int	ERVK	LTR	0.127755521	0.089873137
IAPEY4_LTR	ERVK	LTR	0.111944297	0.189791033
IAPEY5_I-int	ERVK	LTR	0.164990088	0.040139278
IAPEY5_LTR	ERVK	LTR	0.196026731	0.017624823
IAPEz-int	ERVK	LTR	0.140125817	0.047798205
IAPLTR1_Mm	ERVK	LTR	0.14528009	0.074466936
IAPLTR1a_Mm	ERVK	LTR	0.151789422	0.063224512
IAPLTR2_Mm	ERVK	LTR	0.167518763	0.032124421
IAPLTR2a	ERVK	LTR	0.149475399	0.064261965
IAPLTR2b	ERVK	LTR	0.155278337	0.055226551
IAPLTR3	ERVK	LTR	0.263751396	0.427508303
IAPLTR3-int	ERVK	LTR	0.140834501	0.071058538
IAPLTR4	ERVK	LTR	0.082933722	0.490153514
IAPLTR4_I	ERVK	LTR	0.127688613	0.091247819
ID	ID	SINE	0.216008954	0.000686048
ID_B1	B4	SINE	0.215972579	0.000124444
ID2	ID	SINE	0.226939366	0.000342833
ID4	ID	SINE	0.228559071	0.000101286
ID4_	ID	SINE	0.23080775	8.44e-05
Kanga1	TcMar-Tc2	DNA	0.226171394	0.007403823
Kanga11a	TcMar-Tc2	DNA	0.261859116	0.005197763
Kanga1a	TcMar-Tc2	DNA	0.233344549	0.016419371
Kanga1b	TcMar-Tc2	DNA	0.347131378	0.00196059
Kanga1c	TcMar-Tc2	DNA	0.225716941	0.027141211
Kanga1d	TcMar-Tc2	DNA	0.237678514	0.039617064
Kanga2_a	TcMar-Tc2	DNA	0.253458366	0.00046091
L1_Mm	L1	LINE	0.239106264	6.99e-05
L1_Mur1	L1	LINE	0.247707838	5.33e-05
L1_Mur2	L1	LINE	0.254437844	4.3e-05
L1_Mur3	L1	LINE	0.247482739	5.33e-05
L1_Mus1	L1	LINE	0.248739892	6.62e-05
L1_Mus2	L1	LINE	0.258641843	4.3e-05
L1_Mus3	L1	LINE	0.254381257	4.48e-05
L1_Mus4	L1	LINE	0.259204513	3.19e-05
L1_Rod	L1	LINE	0.246015844	4.15e-05
L1M	L1	LINE	0.190706058	0.013451062
L1M1	L1	LINE	0.257047317	0.000128042
L1M2	L1	LINE	0.233897039	6.62e-05
L1M2a	L1	LINE	0.19215165	0.02976888
L1M2a1	L1	LINE	0.511759032	0.655504308
L1M2b	L1	LINE	0.435755682	0.538419908
L1M2c	L1	LINE	0.205252196	0.00300977
L1M3	L1	LINE	0.230189885	8.44e-05
L1M3a	L1	LINE	0.266159135	0.000195698
L1M3b	L1	LINE	0.321147404	0.000439
L1M3c	L1	LINE	0.20809	0.009416145
L1M3d	L1	LINE	0.320196959	0.000993045
L1M3de	L1	LINE	0.243279432	0.001678907
L1M3e	L1	LINE	0.24412761	0.000371015
L1M3f	L1	LINE	0.301988778	0.013764712
L1M4	L1	LINE	0.220216539	7.14e-05
L1M4b	L1	LINE	0.203576202	0.000371491
L1M4c	L1	LINE	0.231502772	0.000104712
L1M5	L1	LINE	0.211227818	7.14e-05
L1M6	L1	LINE	0.212909712	0.007278737
L1M7	L1	LINE	0.204531334	0.014660969
L1MA10	L1	LINE	0.215647337	0.000836312
L1MA4	L1	LINE	0.229029695	0.000120585
L1MA4A	L1	LINE	0.234974762	0.000196034
L1MA5	L1	LINE	0.244911074	7.94e-05
L1MA5A	L1	LINE	0.221097339	0.000673371
L1MA6	L1	LINE	0.223873784	0.000182837
L1MA7	L1	LINE	0.234994495	9.92e-05
L1MA8	L1	LINE	0.233119744	0.000215524
L1MA9	L1	LINE	0.224602425	0.000248431
L1MB1	L1	LINE	0.227228848	0.000308389
L1MB2	L1	LINE	0.217949684	0.000403723
L1MB3	L1	LINE	0.234102482	9.53e-05
L1MB4	L1	LINE	0.240285362	0.000110707
L1MB5	L1	LINE	0.220321415	0.000278069
L1MB7	L1	LINE	0.225122803	7.81e-05
L1MB8	L1	LINE	0.227735292	9.92e-05
L1MC	L1	LINE	0.226313036	5.98e-05
L1MC1	L1	LINE	0.237900068	0.000108468
L1MC2	L1	LINE	0.246243901	9.53e-05
L1MC3	L1	LINE	0.245423433	7.67e-05
L1MC4	L1	LINE	0.214083887	0.000115996
L1MC4a	L1	LINE	0.201799395	0.000520333
L1MC5	L1	LINE	0.200491771	0.000270785
L1MCa	L1	LINE	0.238590366	0.000103927
L1MCb	L1	LINE	0.236344702	0.000666305
L1MCc	L1	LINE	0.294654442	7.44e-05
L1MD	L1	LINE	0.204825125	0.000114381
L1Md_A	L1	LINE	0.223519786	0.000308389
L1Md_F	L1	LINE	0.201912904	0.001363966
L1Md_F2	L1	LINE	0.240706488	9.71e-05
L1Md_F3	L1	LINE	0.237470739	0.00010817
L1Md_Gf	L1	LINE	0.215631093	0.000227186
L1Md_T	L1	LINE	0.235256843	0.000135389
L1MD1	L1	LINE	0.237998529	9.63e-05
L1MD2	L1	LINE	0.242296092	9.53e-05
L1MD3	L1	LINE	0.219578857	0.000270785
L1MDa	L1	LINE	0.23668338	0.000135389
L1MDb	L1	LINE	0.251635744	0.00062108
L1ME1	L1	LINE	0.221760879	0.000124444
L1ME2	L1	LINE	0.207069088	0.000867379
L1ME2z	L1	LINE	0.203786232	0.001499137
L1ME3	L1	LINE	0.227509333	0.000483952
L1ME3A	L1	LINE	0.253363214	0.000120585
L1ME3B	L1	LINE	0.229510011	0.000607462
L1ME3C	L1	LINE	0.243683079	0.000110841
L1ME3D	L1	LINE	0.219970921	0.006528302
L1ME3E	L1	LINE	0.198892558	0.015947685
L1ME3F	L1	LINE	0.181317427	0.01264255
L1ME4a	L1	LINE	0.218466116	8.44e-05
L1ME5	L1	LINE	0.263467159	7.14e-05
L1MEa	L1	LINE	0.17268456	0.101489649
L1MEb	L1	LINE	0.3360151	3.41e-05
L1MEc	L1	LINE	0.221728434	0.000124444
L1MEd	L1	LINE	0.21189753	0.000121599
L1MEe	L1	LINE	0.184814549	0.000604261
L1MEf	L1	LINE	0.217279741	0.000235144
L1MEg	L1	LINE	0.199596298	0.000230039
L1MEg1	L1	LINE	0.287233727	0.027134788
L1MEg2	L1	LINE	0.314569267	0.001643789
L1P5	L1	LINE	0.232836004	0.040436128
L1PB4	L1	LINE	0.271190607	4.31e-05
L1VL1	L1	LINE	0.227239239	0.000106167
L1VL2	L1	LINE	0.24435383	7.14e-05
L1VL4	L1	LINE	0.241034535	6.99e-05
L2	L2	LINE	0.233097242	9.97e-05
L2a	L2	LINE	0.230171198	9.79e-05
L2b	L2	LINE	0.220174961	0.00035507
L2c	L2	LINE	0.23032306	0.000124444
L3	CR1	LINE	0.21861639	0.000394777
L3b	CR1	LINE	0.244342242	0.000270785
L4	RTE	LINE	0.229120814	0.000255433
L5	RTE	LINE	0.213439524	0.116428231
LFSINE_Vert	SINE	SINE	0.244732826	0.000897473
Looper	PiggyBac	DNA	0.224818098	0.005102512
LSU-rRNA_Hsa	rRNA	rRNA	0.112636237	0.195408904
LTR16A	ERVL	LTR	0.246231766	7.81e-05
LTR16A1	ERVL	LTR	0.25308124	0.000154171
LTR16A2	ERVL	LTR	0.257158559	0.00065992
LTR16B	ERVL	LTR	0.283891722	0.000454121
LTR16B1	ERVL	LTR	0.269914253	0.000549974
LTR16B2	ERVL	LTR	0.265089977	0.000108603
LTR16C	ERVL	LTR	0.218237038	0.000907026
LTR16D	ERVL	LTR	0.227126726	0.033994278
LTR16D1	ERVL	LTR	0.26078554	0.051622699
LTR16D2	ERVL	LTR	0.220982984	0.077508794
LTR16E1	ERVL	LTR	0.269636618	0.0003125
LTR16E2	ERVL	LTR	0.185529223	0.017935396
LTR23-int	ERV1	LTR	0.686037011	0.451407218
LTR27C	ERV1	LTR	0.210870085	0.835613642
LTR28	ERV1	LTR	0.052053985	0.979233339
LTR28B	ERV1	LTR	0.241497088	0.002883879
LTR29	ERV1	LTR	0.195149312	0.569333112
LTR31	ERV1	LTR	0.171564371	0.051199845
LTR32	ERVL	LTR	0.088367481	0.742256774
LTR33	ERVL	LTR	0.265297124	7.14e-05
LTR33A	ERVL	LTR	0.199923697	0.004570622
LTR33A_	ERVL	LTR	0.228816628	0.000673371
LTR33B	ERVL	LTR	0.211812404	0.01925462
LTR33C	ERVL	LTR	0.287638414	0.001563518
LTR34	ERV1	LTR	-0.509469846	0.499802649
LTR36	ERV1	LTR	1.021415892	0.640142672
LTR37A	ERV1	LTR	0.20084885	0.007522273
LTR37B	ERV1	LTR	0.248509696	0.001177257
LTR39	ERV1	LTR	0.729524242	0.132121415
LTR40a	ERVL	LTR	0.255737291	0.000234136
LTR40A1	ERVL	LTR	0.306238255	0.016675885
LTR40b	ERVL	LTR	0.240791797	0.000663176
LTR40c	ERVL	LTR	0.277316278	0.001862153
LTR41	ERVL	LTR	0.222822429	0.001994599
LTR41B	ERVL	LTR	0.196472072	0.04046477
LTR44	ERV1	LTR	-0.494856451	0.57764091
LTR45	ERV1	LTR	0.350006335	0.328192023
LTR45C	ERV1	LTR	0.170835903	0.704138695
LTR48	ERV1	LTR	0.237606816	0.001012993
LTR48B	ERV1	LTR	0.261993468	0.002777187
LTR50	ERVL	LTR	0.254639345	0.00049136
LTR52	ERVL	LTR	0.291090638	0.001067948
LTR52-int	ERVL	LTR	0.375436965	0.022096871
LTR53	ERVL	LTR	0.195013429	0.033986351
LTR53B	ERVL	LTR	0.427641505	0.000454121
LTR55	ERV	LTR	0.156578755	0.142036102
LTR58	ERV1	LTR	0.126249805	0.927639184
LTR59	ERV1	LTR	0.043583031	0.916635957
LTR64	ERV1	LTR	0.224745856	0.527918647
LTR65	ERV1	LTR	0.273068705	0.009162443
LTR67B	ERVL	LTR	0.181476041	0.013993098
LTR68	ERV1	LTR	0.250572838	0.008020442
LTR69	ERVL	LTR	0.287496534	0.025714275
LTR73	ERV1	LTR	0.297125061	0.002638908
LTR75	ERVL	LTR	0.244888829	0.006383884
LTR75_1	ERV1	LTR	0.000807807	0.841490741
LTR75B	ERVL	LTR	0.380102498	0.006973799
LTR77	ERV1	LTR	0.372160938	0.030431795
LTR78	ERV1	LTR	0.292112541	9.73e-05
LTR78B	ERV1	LTR	0.260398189	0.001311406
LTR79	ERVL	LTR	0.271142095	0.000548988
LTR80A	ERVL	LTR	0.38341787	0.000848876
LTR80B	ERVL	LTR	0.334931289	0.003484772
LTR81	Gypsy	LTR	0.237165806	0.203634308
LTR81A	Gypsy	LTR	0.19410189	0.083490571
LTR81B	Gypsy	LTR	0.253449397	0.007858129
LTR81C	Gypsy	LTR	0.254958017	0.048894944
LTR82A	ERVL	LTR	0.226130186	0.004044406
LTR82B	ERVL	LTR	0.293743652	0.000385139
LTR83	ERVL	LTR	0.306058257	0.000826459
LTR84a	ERVL	LTR	0.286711895	0.008773877
LTR84b	ERVL	LTR	0.221288962	0.027134788
LTR85a	Gypsy?	LTR	0.201396973	0.05058325
LTR85b	Gypsy?	LTR	0.317053183	0.009162443
LTR85c	Gypsy?	LTR	0.216957105	0.06721907
LTR86A1	ERVL	LTR	0.266143726	0.089236931
LTR86A2	ERVL	LTR	0.219208574	0.234680924
LTR86B1	ERVL	LTR	0.272954475	0.248247671
LTR86B2	ERVL	LTR	0.094158743	0.87350124
LTR86C	ERVL	LTR	0.283349562	0.046647047
LTR87	ERVL?	LTR	0.240781313	0.017624823
LTR88a	Gypsy?	LTR	0.413621236	0.012496907
LTR88b	Gypsy?	LTR	0.293402525	0.004358648
LTR88c	Gypsy?	LTR	0.2357197	0.068769214
LTR89	ERVL?	LTR	0.290063351	0.008180092
LTR9	ERV1	LTR	0.507888829	0.252391117
LTR90A	LTR	LTR	0.352695142	0.009320579
LTR90B	LTR	LTR	0.29479035	0.001679897
LTR9A1	ERV1	LTR	0.278562652	0.35768814
LTR9D	ERV1	LTR	0.719432508	0.398517237
LTRIS_Mm	ERV1	LTR	0.201615539	0.008238895
LTRIS_Mus	ERV1	LTR	0.200845171	0.005774897
LTRIS2	ERV1	LTR	0.127272063	0.03021079
LTRIS3	ERV1	LTR	0.128770276	0.099783339
LTRIS4	ERV1	LTR	0.187310182	0.01429845
LTRIS4A	ERV1	LTR	0.131166037	0.132121415
LTRIS4B	ERV1	LTR	0.195338499	0.531071516
LTRIS5	ERV1	LTR	0.195069447	0.03809321
LTRIS6	ERV1	LTR	0.170200823	0.03785788
Lx	L1	LINE	0.268480893	2.24e-05
Lx10	L1	LINE	0.252346276	5.98e-05
Lx2	L1	LINE	0.274516944	2.24e-05
Lx2A	L1	LINE	0.239900084	7.14e-05
Lx2A1	L1	LINE	0.240428203	7.14e-05
Lx2B	L1	LINE	0.273743611	2.24e-05
Lx3_Mus	L1	LINE	0.280879688	2.24e-05
Lx3A	L1	LINE	0.279860337	2.24e-05
Lx3B	L1	LINE	0.260639662	4.15e-05
Lx3C	L1	LINE	0.268805859	2.24e-05
Lx4A	L1	LINE	0.26104305	3.19e-05
Lx4B	L1	LINE	0.266307208	2.24e-05
Lx5	L1	LINE	0.266443399	2.24e-05
Lx6	L1	LINE	0.261288178	3.3e-05
Lx7	L1	LINE	0.262644546	2.85e-05
Lx8	L1	LINE	0.263138346	2.8e-05
Lx8b	L1	LINE	0.265453591	2.24e-05
Lx9	L1	LINE	0.264359928	2.85e-05
MADE2	TcMar-Mariner	DNA	0.214418704	0.071765153
Mam_R4	Dong-R4	LINE	0.192765554	0.147923157
MamGyp-int	Gypsy	LTR	0.442450785	0.026377987
MamGypLTR1a	Gypsy	LTR	0.307715626	0.006712166
MamGypLTR1b	Gypsy	LTR	0.255119887	0.029649754
MamGypLTR1c	Gypsy	LTR	0.209832799	0.031955466
MamGypLTR1d	Gypsy	LTR	0.286343158	0.015897216
MamGypLTR2b	Gypsy	LTR	0.090128509	0.485542802
MamGypLTR2c	Gypsy	LTR	0.225324201	0.141064766
MamGypLTR3	Gypsy	LTR	0.232033385	0.083490571
MamRep1161	TcMar-Tigger	DNA	0.235770391	0.007876583
MamRep137	TcMar?	DNA	0.245037538	0.002370274
MamRep1527	LTR	LTR	0.253222808	9.15e-05
MamRep1879	hAT-Tip100?	DNA	0.214739062	0.215462438
MamRep1894	hAT	DNA	0.199813826	0.636955551
MamRep38	hAT	DNA	0.241159226	0.025775479
MamRep4096	hAT?	DNA	0.139901773	0.245732862
MamRep434	TcMar-Tigger	DNA	0.219078185	0.003051511
MamRep488	hAT-Tip100	DNA	0.320583699	0.319715326
MamSINE1	tRNA	SINE	0.203125773	0.025988989
MARNA	TcMar-Mariner	DNA	0.230476788	0.001325437
MER101B	ERV1	LTR	0.175656036	0.754516048
MER102a	hAT-Charlie	DNA	0.226750995	0.00514077
MER102b	hAT-Charlie	DNA	0.235890419	0.001514838
MER102c	hAT-Charlie	DNA	0.278077175	0.000653771
MER103C	hAT-Charlie	DNA	0.233961547	0.000846848
MER104	TcMar-Tc2	DNA	0.303381595	0.00065992
MER105	DNA	DNA	0.298249302	0.014777413
MER106A	hAT-Charlie	DNA	0.325542772	0.010982128
MER106B	hAT-Charlie	DNA	0.105940433	0.324008864
MER110	ERV1	LTR	0.283475079	0.006110635
MER110-int	ERV1	LTR	0.131371596	0.227606176
MER110A	ERV1	LTR	0.276627106	0.005238072
MER112	hAT-Charlie	DNA	0.249346956	0.00336625
MER113	hAT-Charlie	DNA	0.18959565	0.007736312
MER113A	hAT-Charlie	DNA	0.15534383	0.220278449
MER113B	hAT-Charlie	DNA	0.210004285	0.0291765
MER115	hAT-Tip100	DNA	0.248741726	0.000239168
MER117	hAT-Charlie	DNA	0.242458759	0.000461974
MER119	hAT-Charlie	DNA	0.181400402	0.007263996
MER121	TcMar?	DNA	0.291060424	7.14e-05
MER123	DNA	DNA	0.224657755	0.198379902
MER125	DNA	DNA	0.286544073	0.070454414
MER126	DNA	DNA	0.382380526	0.000745553
MER127	TcMar-Tigger	DNA	0.236573003	0.057801736
MER132	TcMar-Pogo	DNA	0.200382191	0.676297373
MER135	DNA	DNA	0.157605076	0.155877545
MER136	DNA	DNA	0.422333128	0.222969025
MER2	TcMar-Tigger	DNA	0.225748471	9.53e-05
MER20	hAT-Charlie	DNA	0.239131018	0.00014325
MER20B	hAT-Charlie	DNA	0.209972367	0.001563518
MER21-int	ERVL	LTR	0.302557253	0.010722127
MER21B	ERVL	LTR	0.255968854	7.94e-05
MER21C	ERVL	LTR	0.233819784	0.000233726
MER2B	TcMar-Tigger	DNA	0.202007641	0.004185021
MER3	hAT-Charlie	DNA	0.210298885	0.001120824
MER30	hAT-Charlie	DNA	1.175245674	0.673835399
MER31-int	ERV1	LTR	0.251050773	0.000653737
MER31A	ERV1	LTR	0.229895504	0.000528041
MER31B	ERV1	LTR	0.199004837	0.009249877
MER33	hAT-Charlie	DNA	0.171843969	0.000560547
MER34	ERV1	LTR	0.266347126	0.000125257
MER34-int	ERV1	LTR	0.193944789	0.162461642
MER34A	ERV1	LTR	0.187443769	0.009669221
MER34A1	ERV1	LTR	0.207863401	0.008247164
MER34B-int	ERV1	LTR	0.155257284	0.355469298
MER44A	TcMar-Tigger	DNA	0.241331264	0.000292765
MER44B	TcMar-Tigger	DNA	0.232388706	0.000253788
MER44C	TcMar-Tigger	DNA	0.261398702	0.003075721
MER44D	TcMar-Tigger	DNA	0.237710894	0.000385634
MER45A	hAT-Tip100	DNA	0.243160798	0.000737467
MER45B	hAT-Tip100	DNA	0.219940709	0.001299313
MER45C	hAT-Tip100	DNA	0.218645145	0.015404762
MER45R	hAT-Tip100	DNA	0.314370314	9.73e-05
MER46C	TcMar-Tigger	DNA	0.225829258	0.001019672
MER47A	TcMar-Tigger	DNA	0.193368981	0.115820229
MER47B	TcMar-Tigger	DNA	0.219782876	0.002323711
MER47C	TcMar-Tigger	DNA	0.142694502	0.701128968
MER49	ERV1	LTR	-0.435131359	0.520189702
MER4B-int	ERV1	LTR	0.202183064	0.295061083
MER4CL34	ERV1	LTR	-0.716451514	0.697116993
MER50	ERV1	LTR	0.761680036	0.151660539
MER50-int	ERV1	LTR	0.056332148	0.897310908
MER50B	ERV1	LTR	0.27547776	0.623410168
MER51-int	ERV1	LTR	0.469641158	0.499684808
MER52-int	ERV1	LTR	0.265855075	0.001000378
MER53	hAT	DNA	0.216881456	0.000249079
MER54A	ERVL	LTR	0.258450009	0.001174545
MER54B	ERVL	LTR	0.296420489	0.005197763
MER57-int	ERV1	LTR	0.190118097	0.069718533
MER57C2	ERV1	LTR	0.184802244	0.017624823
MER57D	ERV1	LTR	0.203335624	0.016436016
MER57E1	ERV1	LTR	0.237073556	0.014978791
MER57E2	ERV1	LTR	0.16364938	0.408852341
MER57E3	ERV1	LTR	0.257705436	0.065938957
MER58A	hAT-Charlie	DNA	0.236488044	0.000195606
MER58B	hAT-Charlie	DNA	0.220266182	0.00047152
MER58C	hAT-Charlie	DNA	0.219169118	0.007817301
MER58D	hAT-Charlie	DNA	0.233725655	0.002113202
MER5A	hAT-Charlie	DNA	0.229963365	0.000199546
MER5A1	hAT-Charlie	DNA	0.235398266	0.000227186
MER5B	hAT-Charlie	DNA	0.222179104	0.000628356
MER5C	hAT-Charlie	DNA	0.240611539	0.003618167
MER5C1	hAT-Charlie	DNA	0.209025492	0.245676469
MER63A	hAT-Blackjack	DNA	0.285803847	7.14e-05
MER63B	hAT-Blackjack	DNA	0.217228215	0.00316642
MER63C	hAT-Blackjack	DNA	0.200347577	0.006110635
MER63D	hAT-Blackjack	DNA	0.200235771	0.003343381
MER65-int	ERV1	LTR	0.120534022	0.562994216
MER65D	ERV1	LTR	0.311279914	0.01013092
MER66-int	ERV1	LTR	0.227646525	0.684194084
MER66A	ERV1	LTR	0.02022178	0.96412807
MER66B	ERV1	LTR	0.10522498	0.914444572
MER66C	ERV1	LTR	0.499482287	0.170068945
MER67A	ERV1	LTR	0.231034603	0.009147273
MER67B	ERV1	LTR	0.276020995	0.002383068
MER67C	ERV1	LTR	0.285831295	6.99e-05
MER67D	ERV1	LTR	0.290083542	0.000113513
MER68	ERVL	LTR	0.226734723	0.001165234
MER68-int	ERVL	LTR	0.345366786	0.009410331
MER68B	ERVL	LTR	0.209672592	0.029993176
MER70-int	ERVL	LTR	0.360434546	0.005924155
MER70A	ERVL	LTR	0.256994727	0.001921623
MER70B	ERVL	LTR	0.273928332	0.001082825
MER72	ERV1	LTR	0.697756803	0.320306489
MER72B	ERV1	LTR	0.272959977	7.94e-05
MER73	ERVL	LTR	0.288677124	0.001665416
MER74A	ERVL	LTR	0.22640808	0.000239661
MER74B	ERVL	LTR	0.233041295	0.001638279
MER74C	ERVL	LTR	0.320090035	0.002394564
MER76	ERVL	LTR	0.202195412	0.01533408
MER76-int	ERVL	LTR	0.172824117	0.370959266
MER77	ERVL	LTR	0.243325878	0.000889065
MER77B	ERVL	LTR	0.236852402	0.000711349
MER81	hAT-Blackjack	DNA	0.201397113	0.022100749
MER82	TcMar-Tigger	DNA	0.253629262	0.000124444
MER83A-int	ERV1	LTR	0.082578651	0.989958505
MER83B-int	ERV1	LTR	0.15453156	0.565849221
MER87	ERV1	LTR	0.310528719	0.155437716
MER88	ERVL	LTR	0.393135103	0.008609954
MER89	ERV1	LTR	0.261511252	0.000674208
MER89-int	ERV1	LTR	0.373658106	0.000663629
MER90	ERV1	LTR	0.254802826	0.002773625
MER90a	ERV1	LTR	0.264453891	0.000308546
MER91A	hAT-Tip100	DNA	0.262105364	0.001844396
MER91B	hAT-Tip100	DNA	0.176314491	0.141064766
MER91C	hAT-Tip100	DNA	0.115935338	0.583502992
MER92A	ERV1	LTR	0.218350377	0.478743401
MER92B	ERV1	LTR	0.255196657	0.002641836
MER92C	ERV1	LTR	0.307389146	0.066581148
MER94	hAT-Blackjack	DNA	0.167884828	0.057211843
MER94B	hAT-Blackjack	DNA	0.3041081	0.101441976
MER95	ERV	LTR	0.36134429	0.046016477
MER96	hAT	DNA	0.307973788	0.023395666
MER96B	hAT	DNA	0.249643129	0.000655856
MER97a	hAT-Tip100	DNA	0.411384356	0.002716692
MER97b	hAT-Tip100	DNA	0.213005126	0.162335228
MER97c	hAT-Tip100	DNA	0.207156588	0.147923157
MER97d	hAT-Tip100	DNA	0.223246241	0.451407218
MER99	hAT?	DNA	0.203399398	0.045856932
MERV1_I-int	ERV1	LTR	0.23902924	9.64e-05
MERV1_LTR	ERV1	LTR	0.160908372	0.026438381
MERVK26-int	ERVK	LTR	0.221921897	0.00062108
MERVL_2A-int	ERVL	LTR	0.242066829	7.81e-05
MERVL-int	ERVL	LTR	0.245512812	0.000101286
MERX	TcMar-Tigger	DNA	0.298903949	0.062850199
MIR	MIR	SINE	0.229599548	7.44e-05
MIR3	MIR	SINE	0.226046122	0.00017123
MIRb	MIR	SINE	0.224431696	0.000111871
MIRc	MIR	SINE	0.22122554	0.000160927
MLT-int	ERVL-MaLR	LTR	0.241003199	0.000548988
MLT1-int	ERVL-MaLR	LTR	0.302676806	0.000132928
MLT1A	ERVL-MaLR	LTR	0.24324662	7.75e-05
MLT1A-int	ERVL-MaLR	LTR	0.301241082	0.003256936
MLT1A0	ERVL-MaLR	LTR	0.255103751	6.62e-05
MLT1A0-int	ERVL-MaLR	LTR	0.242427107	0.00304536
MLT1A1	ERVL-MaLR	LTR	0.244259197	8.02e-05
MLT1A1-int	ERVL-MaLR	LTR	0.310169311	0.000497524
MLT1B	ERVL-MaLR	LTR	0.236802691	8.7e-05
MLT1B-int	ERVL-MaLR	LTR	0.298773428	0.000738215
MLT1C	ERVL-MaLR	LTR	0.230209706	0.000157917
MLT1C-int	ERVL-MaLR	LTR	0.188506154	0.104969943
MLT1D	ERVL-MaLR	LTR	0.247801072	7.14e-05
MLT1D-int	ERVL-MaLR	LTR	0.207726617	0.02837366
MLT1E	ERVL-MaLR	LTR	0.183714826	0.018812473
MLT1E-int	ERVL-MaLR	LTR	0.199267106	0.849660449
MLT1E1	ERVL-MaLR	LTR	0.208268475	0.002441944
MLT1E1-int	ERVL-MaLR	LTR	0.524768581	0.13078356
MLT1E1A	ERVL-MaLR	LTR	0.248079309	0.000230039
MLT1E1A-int	ERVL-MaLR	LTR	0.387208585	0.072827921
MLT1E2	ERVL-MaLR	LTR	0.220073367	0.00080083
MLT1E2-int	ERVL-MaLR	LTR	0.333680505	0.069642197
MLT1E3	ERVL-MaLR	LTR	0.246063826	0.000308389
MLT1E3-int	ERVL-MaLR	LTR	-0.116607299	0.868004502
MLT1F	ERVL-MaLR	LTR	0.210905993	0.002068367
MLT1F-int	ERVL-MaLR	LTR	0.291530419	9.73e-05
MLT1F1	ERVL-MaLR	LTR	0.250144158	0.000227186
MLT1F1-int	ERVL-MaLR	LTR	0.174178392	0.106703453
MLT1F2	ERVL-MaLR	LTR	0.245145923	0.000124049
MLT1F2-int	ERVL-MaLR	LTR	0.443650514	0.000745553
MLT1G	ERVL-MaLR	LTR	0.228729519	0.000612231
MLT1G-int	ERVL-MaLR	LTR	0.327897077	0.103523948
MLT1G1	ERVL-MaLR	LTR	0.287031819	4.48e-05
MLT1G1-int	ERVL-MaLR	LTR	0.272890911	0.083438061
MLT1G3	ERVL-MaLR	LTR	0.2410775	0.000359001
MLT1G3-int	ERVL-MaLR	LTR	0.134182787	0.315695662
MLT1H	ERVL-MaLR	LTR	0.224754236	0.000572519
MLT1H-int	ERVL-MaLR	LTR	0.287758837	0.000182946
MLT1H1	ERVL-MaLR	LTR	0.233148912	0.000278069
MLT1H1-int	ERVL-MaLR	LTR	0.252547403	0.142431215
MLT1H2	ERVL-MaLR	LTR	0.264800599	7.14e-05
MLT1H2-int	ERVL-MaLR	LTR	0.181550376	0.219358423
MLT1I	ERVL-MaLR	LTR	0.270640366	7.14e-05
MLT1I-int	ERVL-MaLR	LTR	0.154700982	0.425012074
MLT1J	ERVL-MaLR	LTR	0.208084894	0.000961312
MLT1J-int	ERVL-MaLR	LTR	0.296490126	9.53e-05
MLT1J1	ERVL-MaLR	LTR	0.220526915	0.000694163
MLT1J1-int	ERVL-MaLR	LTR	0.220152104	0.166979337
MLT1J2	ERVL-MaLR	LTR	0.265070377	8.7e-05
MLT1J2-int	ERVL-MaLR	LTR	0.443194107	0.032987424
MLT1K	ERVL-MaLR	LTR	0.218424476	0.000527579
MLT1K-int	ERVL-MaLR	LTR	0.568545213	0.139770584
MLT1L	ERVL-MaLR	LTR	0.219440741	0.001363966
MLT1L-int	ERVL-MaLR	LTR	0.274421172	0.645263079
MLT1M	ERVL-MaLR	LTR	0.248175047	0.001822713
MLT1N2	ERVL-MaLR	LTR	0.25748044	0.000388142
MLT1N2-int	ERVL-MaLR	LTR	0.357535554	0.755944918
MLT2B1	ERVL	LTR	0.260443788	8.7e-05
MLT2B2	ERVL	LTR	0.255160455	0.000215524
MLT2B3	ERVL	LTR	0.236002578	0.000532662
MLT2B4	ERVL	LTR	0.265361315	0.000135389
MLT2B5	ERVL	LTR	0.172092416	0.018289156
MLT2C1	ERVL	LTR	0.226301452	0.000923715
MLT2C2	ERVL	LTR	0.205021829	0.003881372
MLT2D	ERVL	LTR	0.255667149	0.000123618
MLT2E	ERVL	LTR	0.337434462	0.001829564
MLT2F	ERVL	LTR	0.245100426	0.000132928
MLTR18_MM	ERVK	LTR	0.245993817	0.000239661
MLTR18A_MM	ERVK	LTR	0.233195706	0.000893007
MLTR18B_MM	ERVK	LTR	0.227229556	0.001177257
MLTR18C_MM	ERVK	LTR	0.227562556	0.001021045
MLTR18D_MM	ERVK	LTR	0.274472614	7.14e-05
MLTR25A	ERVK	LTR	0.197641783	0.001042731
MLTR25C	ERVK	LTR	0.261508713	0.000120585
MLTR31A_MM	ERVK	LTR	0.279804782	0.000222731
MLTR31C_MM	ERVK	LTR	0.241283409	0.00097963
MLTR31D_MM	ERVK	LTR	0.220698301	0.002323711
MLTR31E_MM	ERVK	LTR	0.275810785	0.000545338
MLTR31F_MM	ERVK	LTR	0.260215833	0.00029793
MLTR31FA_MM	ERVK	LTR	0.275494515	7.55e-05
MLTR32C_MM	ERVK	LTR	0.357002073	7.14e-05
MMAR1	TcMar-Mariner	DNA	0.210707621	0.001236128
MMERGLN-int	ERV1	LTR	0.142961895	0.088675223
MMERVK10C-int	ERVK	LTR	0.13707763	0.043119035
MMERVK10D3_I-int	ERVK	LTR	0.154232546	0.040499223
MMERVK10D3_LTR	ERVK	LTR	0.18936473	0.018264144
MMERVK9C_I-int	ERVK	LTR	0.023824712	0.190671564
MMERVK9E_I-int	ERVK	LTR	0.084360848	0.321492875
MMETn-int	ERVK	LTR	0.039015553	0.192526792
MMSAT4	Satellite	Satellite	0.185998581	0.001817604
MMTV-int	ERVK	LTR	0.261825897	0.000617535
MMVL30-int	ERV1	LTR	0.192142719	0.008854404
MT-int	ERVL-MaLR	LTR	0.217987722	0.001098842
MT2_Mm	ERVL	LTR	0.225137186	0.000163988
MT2A	ERVL	LTR	0.24056836	7.14e-05
MT2B	ERVL	LTR	0.227208163	0.000123618
MT2B2	ERVL	LTR	0.219849114	0.000352212
MT2C_Mm	ERVL	LTR	0.248370345	7.03e-05
MTA_Mm	ERVL-MaLR	LTR	0.239154691	6.99e-05
MTA_Mm-int	ERVL-MaLR	LTR	0.216903377	0.000249079
MTB	ERVL-MaLR	LTR	0.242022243	6.99e-05
MTB_Mm	ERVL-MaLR	LTR	0.233831701	7.14e-05
MTB_Mm-int	ERVL-MaLR	LTR	0.213355142	0.000942393
MTB-int	ERVL-MaLR	LTR	0.219940798	0.000268382
MTC	ERVL-MaLR	LTR	0.2318656	7.14e-05
MTC-int	ERVL-MaLR	LTR	0.236901937	0.000115996
MTD	ERVL-MaLR	LTR	0.239005101	6.99e-05
MTD-int	ERVL-MaLR	LTR	0.207798758	0.000993045
MTE-int	ERVL-MaLR	LTR	0.25007963	6.99e-05
MTE2a	ERVL-MaLR	LTR	0.245676724	4.15e-05
MTE2a-int	ERVL-MaLR	LTR	0.245017349	0.000207673
MTE2b	ERVL-MaLR	LTR	0.232755918	7.35e-05
MTE2b-int	ERVL-MaLR	LTR	0.267532996	8.22e-05
MTEa	ERVL-MaLR	LTR	0.240061587	7.14e-05
MTEa-int	ERVL-MaLR	LTR	0.223617889	0.00065992
MTEb	ERVL-MaLR	LTR	0.247305427	6.99e-05
MTEb-int	ERVL-MaLR	LTR	0.234296944	0.000733842
MuLV-int	ERV1	LTR	0.174111352	0.031472393
MurERV4_19-int	ERVK	LTR	0.201422023	0.001623513
MurERV4-int	ERVK	LTR	0.257231364	6.99e-05
MuRRS-int	ERV1	LTR	0.256292551	0.292795647
MuRRS4-int	ERV1	LTR	0.22484298	0.003072871
MurSAT1	Satellite	Satellite	0.471900822	0.06368901
MURVY-int	ERV1	LTR	0.29359388	0.449670248
MURVY-LTR	ERV1	LTR	0.248678689	0.002120652
MusHAL1	L1	LINE	0.231200763	8.44e-05
MYSERV-int	ERVK	LTR	0.210106155	0.000528041
MYSERV16_I-int	ERVK	LTR	0.196437816	0.000967249
MYSERV6-int	ERVK	LTR	0.202816664	0.000612228
nhAT5a_ML	hAT-Charlie	DNA	0.445566311	0.428593925
ORR1A0	ERVL-MaLR	LTR	0.182923662	0.001150117
ORR1A0-int	ERVL-MaLR	LTR	0.160693252	0.009677041
ORR1A1	ERVL-MaLR	LTR	0.219367843	9.53e-05
ORR1A1-int	ERVL-MaLR	LTR	0.226552106	8.44e-05
ORR1A2	ERVL-MaLR	LTR	0.210516888	7.14e-05
ORR1A2-int	ERVL-MaLR	LTR	0.217070571	9.73e-05
ORR1A3	ERVL-MaLR	LTR	0.222552704	8.67e-05
ORR1A3-int	ERVL-MaLR	LTR	0.203100111	0.000418005
ORR1A4	ERVL-MaLR	LTR	0.230435443	6.99e-05
ORR1A4-int	ERVL-MaLR	LTR	0.232289616	9.17e-05
ORR1B1	ERVL-MaLR	LTR	0.227510449	7.14e-05
ORR1B1-int	ERVL-MaLR	LTR	0.227413484	0.000100604
ORR1B2	ERVL-MaLR	LTR	0.207002265	0.000264662
ORR1B2-int	ERVL-MaLR	LTR	0.218988348	0.000993045
ORR1C1	ERVL-MaLR	LTR	0.213727756	0.000268382
ORR1C1-int	ERVL-MaLR	LTR	0.213027843	0.000582571
ORR1C2	ERVL-MaLR	LTR	0.213479394	0.000205036
ORR1C2-int	ERVL-MaLR	LTR	0.212908066	0.000938654
ORR1D-int	ERVL-MaLR	LTR	0.256150739	0.000321647
ORR1D1	ERVL-MaLR	LTR	0.228440929	7.99e-05
ORR1D1-int	ERVL-MaLR	LTR	0.253720682	6.99e-05
ORR1D2	ERVL-MaLR	LTR	0.234752803	7.94e-05
ORR1D2-int	ERVL-MaLR	LTR	0.228815336	0.000612231
ORR1E	ERVL-MaLR	LTR	0.236653802	6.62e-05
ORR1E-int	ERVL-MaLR	LTR	0.246709618	9.53e-05
ORSL	hAT-Tip100	DNA	0.249544383	0.000529391
ORSL-2a	hAT-Tip100	DNA	0.19609403	0.329043799
ORSL-2b	hAT-Tip100	DNA	0.194775659	0.025066001
PB1	Alu	SINE	0.228756257	0.000103927
PB1D10	Alu	SINE	0.221549073	7.94e-05
PB1D7	Alu	SINE	0.215352409	0.000131235
PB1D9	Alu	SINE	0.221327014	6.99e-05
Plat_L3	CR1	LINE	0.284521824	0.000211773
RCHARR1	hAT-Charlie	DNA	0.22547627	5.93e-05
Ricksha	MuDR	DNA	0.255991059	0.008422248
Ricksha_0	MuDR	DNA	0.219607561	0.081987784
Ricksha_a	MuDR	DNA	0.257895887	0.247734315
Ricksha_b	MuDR	DNA	0.418783964	0.355880362
Ricksha_c	MuDR	DNA	0.243771039	0.002441944
RLTR1	ERV1	LTR	0.046668301	0.792551422
RLTR10	ERVK	LTR	0.206293578	0.008067703
RLTR10-int	ERVK	LTR	0.165117925	0.024584231
RLTR10A	ERVK	LTR	0.257327034	0.26573331
RLTR10B	ERVK	LTR	0.207507847	0.002441944
RLTR10B2	ERVK	LTR	0.184482431	0.004456701
RLTR10C	ERVK	LTR	0.177791707	0.006973799
RLTR10D	ERVK	LTR	0.197688033	0.009967512
RLTR10D2	ERVK	LTR	0.155185818	0.055226551
RLTR10E	ERVK	LTR	0.148998343	0.059383174
RLTR10F	ERVK	LTR	0.156655294	0.041519708
RLTR11A	ERVK	LTR	0.227050283	0.000366703
RLTR11A2	ERVK	LTR	0.216503429	0.000359001
RLTR11B	ERVK	LTR	0.223444096	0.001301205
RLTR11C_MM	ERVK	LTR	0.225447827	0.000923715
RLTR12A	ERVK	LTR	0.250736156	0.000195698
RLTR12B	ERVK	LTR	0.223894378	0.000677748
RLTR12B2	ERVK	LTR	0.197593392	0.032837351
RLTR12C	ERVK	LTR	0.21441889	0.002189566
RLTR12D	ERVK	LTR	0.236432674	0.000255433
RLTR12E	ERVK	LTR	0.251459974	0.000227186
RLTR12F	ERVK	LTR	0.251270374	0.027141211
RLTR12G	ERVK	LTR	0.29572469	4.48e-05
RLTR12H	ERVK	LTR	0.207949406	0.013716171
RLTR13A	ERVK	LTR	0.116622639	0.155877545
RLTR13A1	ERVK	LTR	0.077322081	0.362866293
RLTR13A2	ERVK	LTR	0.073758856	0.390924032
RLTR13A3	ERVK	LTR	0.076862066	0.180110567
RLTR13B1	ERVK	LTR	0.17149695	0.012496907
RLTR13B2	ERVK	LTR	0.154834086	0.020490514
RLTR13B3	ERVK	LTR	0.17936149	0.010061793
RLTR13B4	ERVK	LTR	0.181844679	0.008036857
RLTR13C1	ERVK	LTR	0.146142165	0.028171996
RLTR13C2	ERVK	LTR	0.23261694	0.00046779
RLTR13C3	ERVK	LTR	0.20609727	0.001327449
RLTR13D	ERVK	LTR	0.19574334	0.006313742
RLTR13D1	ERVK	LTR	0.159854572	0.005999676
RLTR13D2	ERVK	LTR	0.205605192	0.000655856
RLTR13D3	ERVK	LTR	0.204474289	0.000601892
RLTR13D3A	ERVK	LTR	0.132531066	0.026171113
RLTR13D3A1	ERVK	LTR	0.226861152	0.000403226
RLTR13D4	ERVK	LTR	0.219630835	0.000938654
RLTR13D5	ERVK	LTR	0.202022144	0.002211532
RLTR13D6	ERVK	LTR	0.135938874	0.057983248
RLTR13E	ERVK	LTR	0.158193377	0.0174931
RLTR13F	ERVK	LTR	0.211351487	0.003114617
RLTR13G	ERVK	LTR	0.11083248	0.039268614
RLTR14	ERV1	LTR	0.200675911	0.001809355
RLTR14-int	ERV1	LTR	0.182852114	0.002277569
RLTR15	ERVK	LTR	0.264292757	4.15e-05
RLTR16	ERVK	LTR	0.238340909	0.000158812
RLTR16C_MM	ERVK	LTR	0.267994367	0.000159948
RLTR17	ERVK	LTR	0.202857549	0.00336625
RLTR17B_Mm	ERVK	LTR	0.192761166	0.000152204
RLTR17C_Mm	ERVK	LTR	0.24669831	0.000458642
RLTR17D_Mm	ERVK	LTR	0.267972098	4.69e-05
RLTR18	ERVK	LTR	0.234250733	0.000604261
RLTR18-int	ERVK	LTR	0.234490688	0.000548637
RLTR18B	ERVK	LTR	0.248045282	0.000169122
RLTR19	ERVK	LTR	0.247432242	0.000223563
RLTR19-int	ERVK	LTR	0.202848919	0.001445032
RLTR19A	ERVK	LTR	0.228224604	0.01578812
RLTR19A2	ERVK	LTR	0.157742626	0.054811134
RLTR19B	ERVK	LTR	0.213772909	0.006288002
RLTR19C	ERVK	LTR	0.251842643	0.000848876
RLTR19D	ERVK	LTR	0.196998615	0.160838387
RLTR1A2_MM	ERV1	LTR	0.127884294	0.119280313
RLTR1B	ERV1	LTR	0.07527721	0.278170103
RLTR1B-int	ERV1	LTR	0.138639934	0.050720706
RLTR1C	ERV1	LTR	0.213612603	0.003338357
RLTR1D	ERV1	LTR	0.169080578	0.002606295
RLTR1D2_MM	ERV1	LTR	0.087398751	0.029087506
RLTR1E_MM	ERV1	LTR	0.040046252	0.838230634
RLTR20A	ERVK	LTR	0.195420713	0.00945439
RLTR20A1	ERVK	LTR	0.257608191	0.016792789
RLTR20A2	ERVK	LTR	0.329267703	3.34e-05
RLTR20A2B_MM	ERVK	LTR	0.28412602	4.3e-05
RLTR20A3_MM	ERVK	LTR	0.253958387	0.000123618
RLTR20B1	ERVK	LTR	0.228118611	0.000732383
RLTR20B2	ERVK	LTR	0.227975542	0.00052737
RLTR20B3	ERVK	LTR	0.284646001	6.99e-05
RLTR20B3A_MM	ERVK	LTR	0.25557892	0.000195606
RLTR20B4_MM	ERVK	LTR	0.256623866	0.000560547
RLTR20B5_MM	ERVK	LTR	0.224263374	0.000667752
RLTR20C	ERVK	LTR	0.331722814	9.73e-05
RLTR20C1_MM	ERVK	LTR	0.260337741	4.3e-05
RLTR20C2_MM	ERVK	LTR	0.25579552	7.94e-05
RLTR20D	ERVK	LTR	0.257526066	0.000211773
RLTR21	ERVK	LTR	0.236558665	0.000339501
RLTR22_Mur	ERVK	LTR	0.237929219	9.79e-05
RLTR22_Mus	ERVK	LTR	0.2556151	0.000124444
RLTR23	ERV1	LTR	0.167308036	0.013451062
RLTR24	ERV1	LTR	0.205858769	0.002347799
RLTR24B_MM	ERVK	LTR	0.282286056	9.53e-05
RLTR25A	ERVK	LTR	0.173288236	0.005028283
RLTR25B	ERVK	LTR	0.176525577	0.005545983
RLTR26	ERVK	LTR	0.241882016	7.44e-05
RLTR26B_MM	ERVK	LTR	0.222234766	0.001014872
RLTR26C_MM	ERVK	LTR	0.280202994	6.99e-05
RLTR27	ERVK	LTR	0.188188093	0.02201058
RLTR28	ERVL	LTR	0.22957376	0.000180228
RLTR28B	ERVL	LTR	0.20381529	0.006320151
RLTR3_Mm	ERVK	LTR	0.312069806	0.002118156
RLTR30	ERV1	LTR	0.222966054	0.0026353
RLTR30B_MM	ERV1	LTR	0.227765919	0.002099232
RLTR30C_MM	ERV1	LTR	0.365782172	7.81e-05
RLTR30D_MM	ERV1	LTR	0.268112684	0.000255433
RLTR30D2_MM	ERV1	LTR	0.230406837	0.000737585
RLTR30E_MM	ERV1	LTR	0.231760394	0.001754976
RLTR31_Mm	ERVK	LTR	0.296227812	0.000574904
RLTR31_Mur	ERVK	LTR	0.289158193	6.99e-05
RLTR31A_Mm	ERVK	LTR	0.213143183	0.00447337
RLTR31B_Mm	ERVK	LTR	0.319502674	4.15e-05
RLTR31C_MM	ERVK	LTR	0.214450206	0.001466529
RLTR33	ERVK	LTR	0.197589041	0.001690867
RLTR34B_MM	ERVK	LTR	0.260489916	0.000182837
RLTR34C_MM	ERVK	LTR	0.270891215	7.14e-05
RLTR35B_MM	ERVL	LTR	0.278427275	0.000123618
RLTR4_Mm	ERV1	LTR	0.132601096	0.148497006
RLTR4_MM-int	ERV1	LTR	0.132776498	0.10397186
RLTR40	ERVK	LTR	0.240910419	0.000100604
RLTR41	ERV1	LTR	0.130527366	0.068655161
RLTR41A2	ERV1	LTR	0.151397888	0.026377987
RLTR41B	ERV1	LTR	0.132061393	0.158205732
RLTR41C	ERV1	LTR	0.098083771	0.455658024
RLTR42	ERVK	LTR	0.144847985	0.170083619
RLTR42-int	ERVK	LTR	0.221858297	0.000484693
RLTR43A	ERVK	LTR	0.196781965	0.699076119
RLTR43B	ERVK	LTR	0.373361621	0.934739844
RLTR43C	ERVK	LTR	0.187221426	0.013762422
RLTR44-int	ERVK	LTR	0.136790837	0.122545064
RLTR44A	ERVK	LTR	0.185216902	0.02720758
RLTR44B	ERVK	LTR	0.194446245	0.016005387
RLTR44C	ERVK	LTR	0.173468902	0.024584231
RLTR44D	ERVK	LTR	0.110968307	0.177426604
RLTR44E	ERVK	LTR	0.147660558	0.707420871
RLTR45	ERVK	LTR	0.199480524	0.009840853
RLTR45-int	ERVK	LTR	0.083383476	0.297995734
RLTR46	ERVK	LTR	0.165449739	0.779553408
RLTR46A	ERVK	LTR	0.087234951	0.332385828
RLTR46A2	ERVK	LTR	0.109064929	0.205289411
RLTR46B	ERVK	LTR	0.111789225	0.417920817
RLTR47	ERVK	LTR	0.306536524	0.000184403
RLTR47_MM	ERV1	LTR	0.044197148	0.505868418
RLTR48A	ERV1	LTR	0.216474228	0.001000745
RLTR48B	ERV1	LTR	0.220197743	0.025125676
RLTR48C	ERV1	LTR	0.23597805	0.001195455
RLTR49	ERVK	LTR	0.236987464	0.000418732
RLTR5_Mm	ERV1	LTR	0.204369073	0.703105957
RLTR50A	ERVK	LTR	0.16439942	0.088392444
RLTR50B	ERVK	LTR	0.226204554	0.000667752
RLTR6_Mm	ERV1	LTR	0.167788212	0.051466689
RLTR6-int	ERV1	LTR	0.151364185	0.062047325
RLTR6B_Mm	ERV1	LTR	0.184054963	0.02635289
RLTR6C_Mm	ERV1	LTR	0.136605285	0.177372473
RLTR8	ERVK	LTR	0.191728916	0.020165082
RLTR9A	ERVK	LTR	0.158198635	0.052992425
RLTR9A2	ERVK	LTR	0.168995111	0.060936587
RLTR9A3	ERVK	LTR	0.192119598	0.010677069
RLTR9A3A	ERVK	LTR	0.194029467	0.013100013
RLTR9A3B	ERVK	LTR	0.226373131	0.002686823
RLTR9A4	ERVK	LTR	0.452774718	0.015285284
RLTR9B	ERVK	LTR	0.181146742	0.025714275
RLTR9B2	ERVK	LTR	0.161155656	0.013174156
RLTR9C	ERVK	LTR	0.175945988	0.032115928
RLTR9D	ERVK	LTR	0.130090371	0.130114816
RLTR9D2	ERVK	LTR	0.104707073	0.31195191
RLTR9E	ERVK	LTR	0.130408766	0.104436458
RLTR9F	ERVK	LTR	0.17856045	0.029003671
RLTRETN_Mm	ERVK	LTR	0.127752999	0.111402153
RMER10A	ERVL	LTR	0.225031703	0.000282398
RMER10B	ERVL	LTR	0.21488856	0.001263013
RMER12	ERVK	LTR	0.247756788	7.14e-05
RMER12B	ERVK	LTR	0.259954662	5.75e-05
RMER13A	ERVK	LTR	0.257023314	0.000124444
RMER13A1	ERVK	LTR	0.226310621	0.000352212
RMER13A2	ERVK	LTR	0.225531336	0.000222998
RMER13B	ERVK	LTR	0.248965327	0.000140119
RMER15	ERVL	LTR	0.240444144	7.14e-05
RMER15-int	ERVL	LTR	0.254639601	7.14e-05
RMER16	ERVK	LTR	0.202005294	0.001713897
RMER16-int	ERVK	LTR	0.143152055	0.029603247
RMER17A	ERVK	LTR	0.27239417	4.69e-05
RMER17A-int	ERVK	LTR	0.198580129	0.004947909
RMER17A2	ERVK	LTR	0.282422666	4.48e-05
RMER17B	ERVK	LTR	0.252525507	7.15e-05
RMER17C	ERVK	LTR	0.24197511	8.67e-05
RMER17C-int	ERVK	LTR	0.242648939	0.000235144
RMER17D	ERVK	LTR	0.218720457	0.001849281
RMER17D2	ERVK	LTR	0.28871569	5.68e-05
RMER19A	ERVK	LTR	0.223022421	0.000495429
RMER19B	ERVK	LTR	0.231031429	0.000222731
RMER19C	ERVK	LTR	0.245700063	6.99e-05
RMER1A	Other	Other	0.259802403	6.62e-05
RMER1B	Other	Other	0.251207186	7.14e-05
RMER1C	Other	Other	0.261704554	5.98e-05
RMER2	ERV1	LTR	0.258307651	7.81e-05
RMER20A	ERVK	LTR	0.242658228	9.79e-05
RMER20B	ERVK	LTR	0.266865148	3.41e-05
RMER21A	ERV1	LTR	0.219026186	0.000981703
RMER21B	ERV1	LTR	0.26957028	0.000117675
RMER30	hAT-Charlie	DNA	0.220190191	0.000913086
RMER3D-int	ERVK	LTR	0.220865422	0.000339501
RMER3D1	ERVK	LTR	2.764725175	0.834370741
RMER3D2	ERVK	LTR	-0.608419631	0.863196933
RMER3D3	ERVK	LTR	0.119024993	0.322073585
RMER3D4	ERVK	LTR	1.591188811	0.699357737
RMER4A	ERVK	LTR	0.23184979	0.000199965
RMER4B	ERVK	LTR	0.221938424	0.000295457
RMER5	ERV1	LTR	0.241556503	7.14e-05
RMER6-int	ERVK	LTR	0.251838231	0.000169122
RMER6A	ERVK	LTR	0.218239464	0.000211773
RMER6B	ERVK	LTR	0.239972538	0.00014325
RMER6C	ERVK	LTR	0.247791729	4.48e-05
RMER6D	ERVK	LTR	0.22700818	0.000439537
RNERVK23-int	ERVK	LTR	0.235495218	0.188713458
RNLTR23	ERVK	LTR	0.033794761	0.98217137
RodERV21-int	ERV1	LTR	0.234974635	9.63e-05
RSINE1	B4	SINE	0.233302814	7.14e-05
SRV_MM-int	ERVK	LTR	0.311706609	7.14e-05
SSU-rRNA_Hsa	rRNA	rRNA	-0.158799995	0.606554509
SUBTEL_sa	Satellite	Satellite	0.280605014	0.055853657
SYNREP_MM	Satellite	Satellite	0.00426667	0.063361316
Tigger1	TcMar-Tigger	DNA	0.26233003	0.000114381
Tigger10	TcMar-Tigger	DNA	0.144559525	0.151660539
Tigger11a	TcMar-Tigger	DNA	0.440952348	0.001581436
Tigger12	TcMar-Tigger	DNA	0.288119281	0.034746701
Tigger12A	TcMar-Tigger	DNA	0.319150205	0.03809321
Tigger12c	TcMar-Tigger	DNA	0.357645891	0.001011262
Tigger13a	TcMar-Tigger	DNA	0.220020721	0.001742151
Tigger14a	TcMar-Tigger	DNA	0.232768674	0.029993176
Tigger15a	TcMar-Tigger	DNA	0.2480369	0.000494385
Tigger16a	TcMar-Tigger	DNA	0.166624797	0.202019597
Tigger16b	TcMar-Tigger	DNA	0.142971282	0.341873193
Tigger1a_Art	TcMar-Tigger	DNA	0.131407861	0.286788937
Tigger1a_Mars	TcMar-Tigger	DNA	1.10845209	0.675162813
Tigger2b	TcMar-Tigger	DNA	0.175442576	0.073109127
Tigger5	TcMar-Tigger	DNA	0.246615727	0.00014325
Tigger6a	TcMar-Tigger	DNA	0.211843494	0.003881372
Tigger6b	TcMar-Tigger	DNA	0.287462033	0.000512792
Tigger7	TcMar-Tigger	DNA	0.216540436	0.000470291
Tigger8	TcMar-Tigger	DNA	0.348698797	0.000451535
Tigger9a	TcMar-Tigger	DNA	0.235565284	0.017180268
Tigger9b	TcMar-Tigger	DNA	0.344675016	3.26e-05
tRNA-Ala-GCA	tRNA	tRNA	0.148335856	0.104436458
tRNA-Ala-GCG	tRNA	tRNA	0.188903175	0.177049093
tRNA-Ala-GCY	tRNA	tRNA	-0.170199997	0.935091946
tRNA-Ala-GCY_	tRNA	tRNA	0.226004512	0.000715775
tRNA-Arg-AGA	tRNA	tRNA	0.094175127	0.954015895
tRNA-Arg-AGG	tRNA	tRNA	0.222958939	0.652124304
tRNA-Arg-CGA	tRNA	tRNA	-0.20332153	0.747125418
tRNA-Arg-CGA_	tRNA	tRNA	1.728296935	0.795480668
tRNA-Arg-CGG	tRNA	tRNA	3.562962314	0.521237785
tRNA-Arg-CGY_	tRNA	tRNA	0.43873831	0.326185966
tRNA-Asn-AAC	tRNA	tRNA	0.297265562	0.277907244
tRNA-Asp-GAY	tRNA	tRNA	0.125497867	0.883425611
tRNA-Cys-TGY	tRNA	tRNA	0.287153582	0.010059403
tRNA-Gln-CAA	tRNA	tRNA	0.210723978	0.920386957
tRNA-Gln-CAA_	tRNA	tRNA	0.368656514	0.152367637
tRNA-Gln-CAG	tRNA	tRNA	0.338946096	0.456079857
tRNA-Glu-GAA	tRNA	tRNA	0.341118001	0.852115784
tRNA-Glu-GAG	tRNA	tRNA	0.635446392	0.737385276
tRNA-Glu-GAG_	tRNA	tRNA	0.07379345	0.405637005
tRNA-Gly-GGA	tRNA	tRNA	0.161604419	0.636955551
tRNA-Gly-GGG	tRNA	tRNA	0.202978816	0.701128968
tRNA-Gly-GGY	tRNA	tRNA	0.285640283	0.340951131
tRNA-His-CAY	tRNA	tRNA	1.346858659	0.863196933
tRNA-His-CAY_	tRNA	tRNA	0.07370921	0.852115784
tRNA-Ile-ATA	tRNA	tRNA	0.201609852	0.701128968
tRNA-Ile-ATT	tRNA	tRNA	0.607793003	0.069406364
tRNA-Leu-CTA	tRNA	tRNA	-0.131321693	0.888470345
tRNA-Leu-CTA_	tRNA	tRNA	0.627188804	0.852115784
tRNA-Leu-CTG	tRNA	tRNA	0.104571061	0.74104717
tRNA-Leu-CTY	tRNA	tRNA	0.527878772	0.698503945
tRNA-Leu-TTA	tRNA	tRNA	0.408415966	0.532893489
tRNA-Leu-TTA_m_	tRNA	tRNA	0.439556515	0.007758374
tRNA-Leu-TTG	tRNA	tRNA	0.376221606	0.607815185
tRNA-Lys-AAA	tRNA	tRNA	0.245951014	0.322749207
tRNA-Lys-AAG	tRNA	tRNA	0.273942279	0.021941768
tRNA-Met	tRNA	tRNA	0.246567943	0.675162813
tRNA-Met_	tRNA	tRNA	0.195491654	0.491794326
tRNA-Met-i	tRNA	tRNA	0.238895953	0.767319021
tRNA-Phe-TTY	tRNA	tRNA	0.059719227	0.735046315
tRNA-Pro-CCA	tRNA	tRNA	-0.107170678	0.821257748
tRNA-Pro-CCG	tRNA	tRNA	0.942037765	0.857468437
tRNA-Pro-CCY	tRNA	tRNA	0.629198717	0.103159986
tRNA-SeC_e_-TGA	tRNA	tRNA	0.02253816	0.953095095
tRNA-Ser-AGY	tRNA	tRNA	0.654891046	0.234763157
tRNA-Ser-TCA	tRNA	tRNA	-0.309397701	0.98217137
tRNA-Ser-TCA_	tRNA	tRNA	0.098430773	0.691371071
tRNA-Ser-TCA_m_	tRNA	tRNA	0.240764034	0.642945893
tRNA-Ser-TCG	tRNA	tRNA	-0.772683272	0.789905115
tRNA-Ser-TCY	tRNA	tRNA	0.627155109	0.636907573
tRNA-Thr-ACA	tRNA	tRNA	0.208175782	0.11253166
tRNA-Thr-ACG	tRNA	tRNA	0.074185096	0.981023504
tRNA-Thr-ACG_	tRNA	tRNA	-0.242188172	0.666537901
tRNA-Thr-ACY	tRNA	tRNA	0.132623194	0.705688961
tRNA-Thr-ACY_	tRNA	tRNA	0.583613622	0.701128968
tRNA-Trp-TGG	tRNA	tRNA	0.267416729	0.824854735
tRNA-Tyr-TAC	tRNA	tRNA	0.298985649	0.798959636
tRNA-Tyr-TAT	tRNA	tRNA	0.597920424	0.669927899
tRNA-Val-GTA	tRNA	tRNA	0.168441195	0.935091946
tRNA-Val-GTG	tRNA	tRNA	0.005219325	0.830331656
tRNA-Val-GTY	tRNA	tRNA	0.394514039	0.387325225
U1	snRNA	snRNA	0.270105695	0.003013398
U13	snRNA	snRNA	0.034146978	0.574624752
U13_	snRNA	snRNA	0.163008158	0.630564622
U14	snRNA	snRNA	-0.144004529	0.935770006
U17	snRNA	snRNA	0.541665577	0.077508794
U2	snRNA	snRNA	0.292108405	0.000147969
U3	snRNA	snRNA	0.249253211	0.214234728
U4	snRNA	snRNA	0.163497964	0.25044408
U5	snRNA	snRNA	0.149496619	0.223568431
U6	snRNA	snRNA	0.283079469	6.99e-05
U7	snRNA	snRNA	0.478713209	0.01972481
U8	snRNA	snRNA	1.117646368	0.307544148
UCON29	PiggyBac?	DNA	0.198732622	0.108371109
URR1A	hAT-Charlie	DNA	0.22796581	8.88e-05
URR1B	hAT-Charlie	DNA	0.233821027	9.73e-05
X1_LINE	CR1	LINE	0.350659829	0.079786435
X2_LINE	CR1	LINE	0.328089418	0.273701793
X3_LINE	RTE-BovB	LINE	0.171984728	0.062375354
X5A_LINE	CR1	LINE	0.281959296	0.180013661
X5B_LINE	CR1	LINE	0.136893126	0.56822042
X6A_LINE	CR1	LINE	0.206994128	0.187082924
X6B_LINE	CR1	LINE	0.231076415	0.018635469
X7A_LINE	CR1	LINE	0.20395547	0.153184709
X7B_LINE	CR1	LINE	0.213411643	0.159408994
X7C_LINE	CR1	LINE	0.179457161	0.251828834
X7D_LINE	CR1	LINE	-0.345546457	0.778585985
X8_LINE	CR1	LINE	0.239822713	0.065677341
X9_LINE	L1?	LINE	0.29995091	0.263946153
Zaphod	hAT-Tip100	DNA	0.17227045	0.003712304
Zaphod2	hAT-Tip100	DNA	0.317651532	0.000597317
Zaphod3	hAT-Tip100	DNA	0.271708995	0.000168417
ZP3AR	Satellite	Satellite	0.265813819	5.98e-05
